# Supplementary material for: Interactome Rewiring Following Pharmacological Targeting of BET Bromodomains
Source: Mol Cell. 2019 Feb 7;73(3):621–638.e17. doi: 10.1016/j.molcel.2018.11.006 (PMC6375729; doi:10.1016/j.molcel.2018.11.006)
Supplement: Table S2. Proteomics Datasets, Related to Figures 1, 2, 5, and 6 [file mmc3.xlsx]

## Sheet: Index
	Sheet		Contents		Description
	S2A		BET JQ1 AP-MS time-course		AP-MS data of 3xFLAG tagged BRD2, BRD3, BRD4L and BRDT treated with 500nM JQ1 for 0, 10, 60 and 240 minutes.
	S2B		Comparison of Dawson et al. and this study
	S2C		GO annotation - untreated		GO annotations of BET interactors identified with BET proteins without JQ1 treatment.
	S2D		Collapse node content		Content of collapse nodes shown in protein interaction netowrk in supplementary Figure S1C.
	S2E		Fold changes following JQ1 treatment		log2 fold change of spectral counts after 60 min of (+)-JQ1 treatment calculated from Table S2C.
	S2F		Selected proteins in Fig 2A and 2B		Selected protein data employed to generate Figure 2A and 2B.
	S2G		endogenous BET IP-MS from HEK293 cells		IP-MS of endogenous BRD2, BRD3 and BRD4 treated with dmso or 500 nM JQ1 for 1 hour from Flp-In T-REx HEK293 cells.
	S2H		endogenous BET IP-MS from K562 cells		IP-MS of endogenous BRD2, BRD3 and BRD4 treated with dmso or 500 nM JQ1 for 1 hour from K562 cells.
	S2I		Selected proteins in Fig S1C
	S2J		rBRD4 domain pulldown dataset		Pulldown experiments performed with recombinant BRD4 ET domain, recombinant BRD4 BD treated with 5uM JQ1 or not.
	S2K		BRD9 fragment AP-MS		AP-MS dataset of full length or fragments of 3xFLAG tagged BRD9.
	S2L		GO annotation - 60 min JQ1		GO annotations of BRD3 interactors identified with BRD3 following 60 min treatment with 500 nM JQ1.
	S2M		BRD3 mutant BioID dataset		BioID dataset of BRD3 WT, BD1mut, BD2mut or (BD1:2)mut constructs treated with dmso control or 500 nM JQ1 for 24 hours.
	S2N		BRD3 AP-MS +/- ET domain		AP-MS of 3xFLAF BRD3 WT and delta ET domain in Flp-In T-REx HEK293 cells.
	S2O		MassIVE information		Details of mass spectrometry files deposition to the MassIVE repository.

## Sheet: S2A
Bait	Prey	PreyGene	Spec	Spec Sum	Avg Spec	Num Replicates	ctrlCounts	AvgP	MaxP	Fold Change	BFDR
BRD2	22985	ACIN1	13|11	24	12	2	0|0|0|0	1	1	120	0
BRD2	86	ACTL6A	21|21	42	21	2	2|1|0|0	1	1	28	0
BRD2	409	ARRB2	24|16	40	20	2	3|2|2|0	1	1	11.43	0
BRD2	8815	BANF1	19|18	37	18.5	2	0|0|0|0	1	1	185	0
BRD2	9031	BAZ1B	3|9	12	6	2	0|0|0|0	0.99	1	60	0
BRD2	282991	BLOC1S2	3|2	5	2.5	2	0|0|0|0	0.96	0.99	25	0
BRD2	23476	BRD4	8|6	14	7	2	0|0|0|0	1	1	70	0
BRD2	65980	BRD9	5|3	8	4	2	0|0|0|0	0.99	1	40	0
BRD2	55257	C20orf20	3|2	5	2.5	2	0|0|0|0	0.96	0.99	25	0
BRD2	10486	CAP2	5|2	7	3.5	2	0|0|0|0	0.97	1	35	0
BRD2	23468	CBX5	9|9	18	9	2	0|0|0|0	1	1	90	0
BRD2	996	CDC27	6|8	14	7	2	0|0|0|0	1	1	70	0
BRD2	8099	CDK2AP1	7|7	14	7	2	0|1|0|0	1	1	28	0
BRD2	8208	CHAF1B	15|18	33	16.5	2	1|1|1|1	1	1	16.5	0
BRD2	57680	CHD8	58|75	133	66.5	2	0|0|0|0	1	1	665	0
BRD2	26097	CHTOP	3|5	8	4	2	0|0|0|0	0.99	1	40	0
BRD2	9696	CROCC	4|4	8	4	2	0|0|0|1	0.98	0.98	16	0
BRD2	1459	CSNK2A2	135|122	257	128.5	2	5|4|10|8	1	1	19.04	0
BRD2	1460	CSNK2B	42|50	92	46	2	6|9|17|12	1	1	4.18	0
BRD2	7913	DEK	43|43	86	43	2	8|7|12|14	1	1	4.2	0
BRD2	23234	DNAJC9	14|13	27	13.5	2	0|0|1|0	1	1	54	0
BRD2	1786	DNMT1	12|20	32	16	2	4|3|1|4	0.99	1	5.33	0
BRD2	30836	DNTTIP2	2|3	5	2.5	2	0|0|0|0	0.96	0.99	25	0
BRD2	1824	DSC2	4|5	9	4.5	2	0|0|0|0	1	1	45	0
BRD2	2068	ERCC2	7|4	11	5.5	2	0|0|0|0	1	1	55	0
BRD2	2071	ERCC3	8|13	21	10.5	2	0|0|0|0	1	1	105	0
BRD2	2965	GTF2H1	8|4	12	6	2	0|1|0|0	0.99	1	24	0
BRD2	2968	GTF2H4	6|8	14	7	2	0|0|0|0	1	1	70	0
BRD2	8225	GTPBP6	4|4	8	4	2	0|0|0|0	1	1	40	0
BRD2	3005	H1F0	4|3	7	3.5	2	0|0|0|0	0.99	1	35	0
BRD2	9555	H2AFY	118|121	239	119.5	2	15|13|22|27	1	1	6.21	0
BRD2	55506	H2AFY2	9|11	20	10	2	0|0|0|0	1	1	100	0
BRD2	3043	HBB	6|7	13	6.5	2	0|0|1|1	1	1	13	0
BRD2	317772	HIST2H2AB	53|33	86	43	2	0|0|0|0	1	1	430	0
BRD2	10473	HMGN4	12|5	17	8.5	2	0|0|0|0	1	1	85	0
BRD2	50809	HP1BP3	22|18	40	20	2	0|0|1|0	1	1	80	0
BRD2	23210	JMJD6	6|7	13	6.5	2	0|1|0|1	1	1	13	0
BRD2	11143	KAT7	7|10	17	8.5	2	0|0|0|0	1	1	85	0
BRD2	3980	LIG3	28|28	56	28	2	1|0|8|1	0.99	0.99	11.2	0
BRD2	100996657	LOC100996657	2|3	5	2.5	2	0|0|0|0	0.96	0.99	25	0
BRD2	9656	MDC1	14|9	23	11.5	2	0|0|0|0	1	1	115	0
BRD2	219541	MED19	4|2	6	3	2	0|0|0|0	0.97	1	30	0
BRD2	6837	MED22	2|4	6	3	2	0|0|0|0	0.97	1	30	0
BRD2	9862	MED24	3|2	5	2.5	2	0|0|0|0	0.96	0.99	25	0
BRD2	55588	MED29	3|2	5	2.5	2	0|0|0|0	0.96	0.99	25	0
BRD2	9221	NOLC1	15|19	34	17	2	4|2|5|4	1	1	4.53	0
BRD2	4858	NOVA2	4|5	9	4.5	2	0|0|0|0	1	1	45	0
BRD2	11051	NUDT21	25|21	46	23	2	5|7|4|3	1	1	4.84	0
BRD2	4926	NUMA1	57|47	104	52	2	0|0|0|0	1	1	520	0
BRD2	8106	PABPN1	7|6	13	6.5	2	0|0|0|1	1	1	26	0
BRD2	55193	PBRM1	8|7	15	7.5	2	0|0|0|0	1	1	75	0
BRD2	553115	PEF1	5|7	12	6	2	1|0|0|0	1	1	24	0
BRD2	55023	PHIP	18|25	43	21.5	2	0|0|0|0	1	1	215	0
BRD2	5411	PNN	16|18	34	17	2	0|0|0|0	1	1	170	0
BRD2	8899	PRPF4B	3|2	5	2.5	2	0|0|0|0	0.96	0.99	25	0
BRD2	221823	PRPS1L1	17|5	22	11	2	0|0|0|0	1	1	110	0
BRD2	11168	PSIP1	20|29	49	24.5	2	0|1|1|1	1	1	32.67	0
BRD2	170394	PWWP2B	7|7	14	7	2	0|0|0|0	1	1	70	0
BRD2	84932	RAB2B	5|2	7	3.5	2	0|0|0|0	0.97	1	35	0
BRD2	155435	RBM33	6|2	8	4	2	0|0|0|0	0.97	1	40	0
BRD2	1104	RCC1	47|40	87	43.5	2	6|2|9|12	1	1	6	0
BRD2	5981	RFC1	6|3	9	4.5	2	0|0|0|0	0.99	1	45	0
BRD2	10284	SAP18	6|6	12	6	2	0|0|0|0	1	1	60	0
BRD2	6342	SCP2	2|3	5	2.5	2	0|0|0|0	0.96	0.99	25	0
BRD2	6597	SMARCA4	65|57	122	61	2	0|0|0|0	1	1	610	0
BRD2	8467	SMARCA5	32|36	68	34	2	0|0|0|0	1	1	340	0
BRD2	6598	SMARCB1	9|8	17	8.5	2	0|0|1|0	1	1	34	0
BRD2	6599	SMARCC1	18|22	40	20	2	0|0|1|0	1	1	80	0
BRD2	6601	SMARCC2	44|37	81	40.5	2	1|0|0|0	1	1	162	0
BRD2	6602	SMARCD1	18|17	35	17.5	2	0|0|0|0	1	1	175	0
BRD2	6603	SMARCD2	5|4	9	4.5	2	0|0|0|0	1	1	45	0
BRD2	6605	SMARCE1	36|31	67	33.5	2	5|8|6|8	1	1	4.96	0
BRD2	23347	SMCHD1	3|6	9	4.5	2	0|0|0|0	0.99	1	45	0
BRD2	6633	SNRPD2	60|64	124	62	2	13|19|19|19	1	1	3.54	0
BRD2	6635	SNRPE	17|13	30	15	2	2|3|1|4	1	1	6	0
BRD2	10250	SRRM1	17|14	31	15.5	2	1|1|3|6	0.98	0.99	5.64	0
BRD2	8683	SRSF9	4|5	9	4.5	2	0|0|0|0	1	1	45	0
BRD2	6749	SSRP1	56|52	108	54	2	14|12|12|20	1	1	3.72	0
BRD2	11198	SUPT16H	130|118	248	124	2	14|10|2|5	1	1	16	0
BRD2	6872	TAF1	5|11	16	8	2	0|0|0|1	1	1	32	0
BRD2	6881	TAF10	7|9	16	8	2	0|0|0|0	1	1	80	0
BRD2	83860	TAF3	2|4	6	3	2	0|0|0|0	0.97	1	30	0
BRD2	6877	TAF5	8|6	14	7	2	0|0|0|0	1	1	70	0
BRD2	6878	TAF6	32|25	57	28.5	2	0|0|0|0	1	1	285	0
BRD2	6879	TAF7	3|3	6	3	2	0|0|0|0	0.99	0.99	30	0
BRD2	129685	TAF8	8|6	14	7	2	0|0|0|0	1	1	70	0
BRD2	10716	TBR1	8|7	15	7.5	2	0|0|0|0	1	1	75	0
BRD2	54867	TMEM214	7|8	15	7.5	2	0|0|0|2	0.98	0.99	15	0
BRD2	30000	TNPO2	7|5	12	6	2	0|0|1|2	0.96	1	8	0
BRD2	4796	TONSL	4|4	8	4	2	0|0|0|0	1	1	40	0
BRD2	7150	TOP1	75|68	143	71.5	2	20|11|14|18	1	1	4.54	0
BRD2	7153	TOP2A	45|55	100	50	2	0|0|1|0	1	1	200	0
BRD2	7155	TOP2B	12|16	28	14	2	3|2|4|3	0.99	1	4.67	0
BRD2	7157	TP53	3|4	7	3.5	2	0|0|0|0	0.99	1	35	0
BRD2	55761	TTC17	8|7	15	7.5	2	0|0|0|0	1	1	75	0
BRD2	7343	UBTF	3|7	10	5	2	0|0|0|0	0.99	1	50	0
BRD2	29128	UHRF1	13|21	34	17	2	2|0|0|0	1	1	34	0
BRD2	7443	VRK1	20|21	41	20.5	2	0|0|0|0	1	1	205	0
BRD2	7468	WHSC1	6|11	17	8.5	2	0|0|0|0	1	1	85	0
BRD2	54904	WHSC1L1	5|7	12	6	2	0|0|0|0	1	1	60	0
BRD2	7515	XRCC1	8|6	14	7	2	1|0|0|0	1	1	28	0
BRD2	271	AMPD2	6|3	9	4.5	2	0|0|0|1	0.96	1	18	0.01
BRD2	280636	C11orf31	5|5	10	5	2	0|0|2|0	0.91	0.91	10	0.01
BRD2	64430	C14orf135	2|2	4	2	2	0|0|0|0	0.94	0.94	20	0.01
BRD2	127687	C1orf122	2|2	4	2	2	0|0|0|0	0.94	0.94	20	0.01
BRD2	11335	CBX3	22|23	45	22.5	2	7|9|0|1	0.93	0.94	5.29	0.01
BRD2	10036	CHAF1A	2|2	4	2	2	0|0|0|0	0.94	0.94	20	0.01
BRD2	25904	CNOT10	2|2	4	2	2	0|0|0|0	0.94	0.94	20	0.01
BRD2	1627	DBN1	3|4	7	3.5	2	1|0|0|0	0.95	0.98	14	0.01
BRD2	51164	DCTN4	12|7	19	9.5	2	1|3|1|2	0.93	1	5.43	0.01
BRD2	84259	DCUN1D5	2|2	4	2	2	0|0|0|0	0.94	0.94	20	0.01
BRD2	9785	DHX38	16|7	23	11.5	2	0|2|2|3	0.93	1	6.57	0.01
BRD2	79665	DHX40	8|7	15	7.5	2	2|2|2|0	0.95	0.97	5	0.01
BRD2	1736	DKC1	2|2	4	2	2	0|0|0|0	0.94	0.94	20	0.01
BRD2	55929	DMAP1	2|2	4	2	2	0|0|0|0	0.94	0.94	20	0.01
BRD2	2052	EPHX1	2|2	4	2	2	0|0|0|0	0.94	0.94	20	0.01
BRD2	57459	GATAD2B	19|12	31	15.5	2	0|4|4|5	0.95	1	4.77	0.01
BRD2	2963	GTF2F2	10|6	16	8	2	0|1|3|1	0.94	1	6.4	0.01
BRD2	5469	MED1	2|2	4	2	2	0|0|0|0	0.94	0.94	20	0.01
BRD2	9441	MED26	2|2	4	2	2	0|0|0|0	0.94	0.94	20	0.01
BRD2	90390	MED30	2|2	4	2	2	0|0|0|0	0.94	0.94	20	0.01
BRD2	56339	METTL3	5|5	10	5	2	0|2|0|0	0.91	0.91	10	0.01
BRD2	55226	NAT10	6|3	9	4.5	2	0|0|1|0	0.96	1	18	0.01
BRD2	4924	NUCB1	11|12	23	11.5	2	4|6|2|2	0.93	0.97	3.29	0.01
BRD2	23126	POGZ	2|2	4	2	2	0|0|0|0	0.94	0.94	20	0.01
BRD2	84271	POLDIP3	4|3	7	3.5	2	0|0|1|0	0.95	0.98	14	0.01
BRD2	8624	PSMG1	3|3	6	3	2	0|1|0|0	0.93	0.93	12	0.01
BRD2	55183	RIF1	6|10	16	8	2	0|1|3|0	0.91	0.98	8	0.01
BRD2	6231	RPS26	9|9	18	9	2	2|2|2|3	0.93	0.93	4	0.01
BRD2	112574	SNX18	3|4	7	3.5	2	0|1|0|0	0.95	0.98	14	0.01
BRD2	6799	SULT1A2	6|6	12	6	2	0|0|0|2	0.96	0.96	12	0.01
BRD2	1861	TOR1A	2|2	4	2	2	0|0|0|0	0.94	0.94	20	0.01
BRD2	145567	TTC7B	3|4	7	3.5	2	0|0|1|0	0.95	0.98	14	0.01
BRD2	10713	USP39	20|13	33	16.5	2	5|0|6|0	0.9	0.97	6	0.01
BRD2	1108	CHD4	97|76	173	86.5	2	28|17|34|22	0.88	1	3.43	0.02
BRD2	1616	DAXX	4|8	12	6	2	0|1|1|1	0.89	1	8	0.02
BRD2	3015	H2AFZ	13|14	27	13.5	2	4|5|4|4	0.87	0.93	3.18	0.02
BRD2	3029	HAGH	4|6	10	5	2	0|2|0|0	0.89	0.96	10	0.02
BRD2	3757	KCNH2	5|2	7	3.5	2	0|0|1|0	0.85	1	14	0.02
BRD2	80018	NAA25	3|5	8	4	2	1|0|1|0	0.86	0.98	8	0.02
BRD2	51667	NUB1	4|2	6	3	2	0|1|0|0	0.85	0.98	12	0.02
BRD2	23076	RRP1B	8|3	11	5.5	2	0|1|0|1	0.87	1	11	0.02
BRD2	84324	SARNP	14|18	32	16	2	4|6|4|5	0.87	1	3.37	0.02
BRD2	292	SLC25A5	22|25	47	23.5	2	20|0|0|0	0.83	0.86	4.7	0.02
BRD2	6426	SRSF1	9|13	22	11	2	1|4|3|3	0.88	1	4	0.02
BRD2	56893	UBQLN4	5|2	7	3.5	2	1|0|0|0	0.85	1	14	0.02
BRD2	10951	CBX1	11|10	21	10.5	2	4|5|0|3	0.78	0.86	3.5	0.03
BRD2	25978	CHMP2B	3|5	8	4	2	0|2|0|0	0.79	0.91	8	0.03
BRD2	9416	DDX23	9|7	16	8	2	0|0|2|4	0.82	0.89	5.33	0.03
BRD2	29959	NRBP1	3|2	5	2.5	2	0|0|1|0	0.82	0.93	10	0.03
BRD2	5245	PHB	2|3	5	2.5	2	0|1|0|0	0.82	0.93	10	0.03
BRD2	6711	SPTBN1	7|5	12	6	2	3|0|0|1	0.8	0.9	6	0.03
BRD2	353	APRT	16|13	29	14.5	2	4|9|0|1	0.73	0.83	4.14	0.04
BRD2	23603	CORO1C	17|11	28	14	2	1|2|4|7	0.75	0.98	4	0.04
BRD2	8366	HIST1H4B	24|26	50	25	2	8|7|9|12	0.73	0.93	2.78	0.04
BRD2	8364	HIST1H4C	24|26	50	25	2	8|7|9|12	0.73	0.93	2.78	0.04
BRD2	8360	HIST1H4D	24|26	50	25	2	8|7|9|12	0.73	0.93	2.78	0.04
BRD2	8367	HIST1H4E	24|26	50	25	2	8|7|9|12	0.73	0.93	2.78	0.04
BRD2	8361	HIST1H4F	24|26	50	25	2	8|7|9|12	0.73	0.93	2.78	0.04
BRD2	8365	HIST1H4H	24|26	50	25	2	8|7|9|12	0.73	0.93	2.78	0.04
BRD2	8294	HIST1H4I	24|26	50	25	2	8|7|9|12	0.73	0.93	2.78	0.04
BRD2	8363	HIST1H4J	24|26	50	25	2	8|7|9|12	0.73	0.93	2.78	0.04
BRD2	8362	HIST1H4K	24|26	50	25	2	8|7|9|12	0.73	0.93	2.78	0.04
BRD2	8368	HIST1H4L	24|26	50	25	2	8|7|9|12	0.73	0.93	2.78	0.04
BRD2	8370	HIST2H4A	24|26	50	25	2	8|7|9|12	0.73	0.93	2.78	0.04
BRD2	554313	HIST2H4B	24|26	50	25	2	8|7|9|12	0.73	0.93	2.78	0.04
BRD2	121504	HIST4H4	24|26	50	25	2	8|7|9|12	0.73	0.93	2.78	0.04
BRD2	101059922	LOC101059922	2|2	4	2	2	1|0|0|0	0.71	0.71	8	0.04
BRD2	9477	MED20	2|2	4	2	2	0|0|0|1	0.71	0.71	8	0.04
BRD2	55577	NAGK	2|2	4	2	2	1|0|0|0	0.71	0.71	8	0.04
BRD2	10528	NOP56	3|3	6	3	2	0|1|0|1	0.73	0.73	6	0.04
BRD2	5514	PPP1R10	3|3	6	3	2	1|0|1|0	0.73	0.73	6	0.04
BRD2	9129	PRPF3	2|2	4	2	2	0|0|0|1	0.71	0.71	8	0.04
BRD2	79811	SLTM	7|7	14	7	2	3|0|3|2	0.74	0.74	3.5	0.04
BRD2	51497	TH1L	4|3	7	3.5	2	0|0|0|2	0.75	0.83	7	0.04
BRD2	7082	TJP1	2|2	4	2	2	1|0|0|0	0.71	0.71	8	0.04
BRD2	6675	UAP1	9|2	11	5.5	2	0|0|0|2	0.72	0.99	11	0.04
BRD2	6293	VPS52	2|2	4	2	2	1|0|0|0	0.71	0.71	8	0.04
BRD2	79869	CPSF7	5|7	12	6	2	0|0|1|4	0.69	0.79	4.8	0.05
BRD2	8452	CUL3	11|7	18	9	2	3|2|3|2	0.68	0.98	3.6	0.05
BRD2	84656	GLYR1	17|12	29	14.5	2	4|4|6|4	0.68	1	3.22	0.05
BRD2	101060460	LOC101060460	2|4	6	3	2	1|0|1|0	0.67	0.92	6	0.05
BRD2	7873	MANF	4|7	11	5.5	2	2|1|0|2	0.7	0.96	4.4	0.05
BRD2	10623	POLR3C	2|4	6	3	2	1|0|1|0	0.67	0.92	6	0.05
BRD2_10min	309	ANXA6	37|25	62	31	2	0|1|0|4	1	1	24.8	0
BRD2_10min	79658	ARHGAP10	18|21	39	19.5	2	0|0|0|0	1	1	195	0
BRD2_10min	409	ARRB2	56|45	101	50.5	2	3|2|2|0	1	1	28.86	0
BRD2_10min	23476	BRD4	10|11	21	10.5	2	0|0|0|0	1	1	105	0
BRD2_10min	8099	CDK2AP1	6|4	10	5	2	0|1|0|0	0.99	1	20	0
BRD2_10min	1022	CDK7	6|3	9	4.5	2	0|0|0|0	0.99	1	45	0
BRD2_10min	57680	CHD8	13|14	27	13.5	2	0|0|0|0	1	1	135	0
BRD2_10min	1459	CSNK2A2	224|209	433	216.5	2	5|4|10|8	1	1	32.07	0
BRD2_10min	1460	CSNK2B	71|67	138	69	2	6|9|17|12	1	1	6.27	0
BRD2_10min	1487	CTBP1	5|2	7	3.5	2	0|0|0|0	0.97	1	35	0
BRD2_10min	1977	EIF4E	2|3	5	2.5	2	0|0|0|0	0.96	0.99	25	0
BRD2_10min	2052	EPHX1	5|4	9	4.5	2	0|0|0|0	1	1	45	0
BRD2_10min	2068	ERCC2	14|11	25	12.5	2	0|0|0|0	1	1	125	0
BRD2_10min	2071	ERCC3	81|94	175	87.5	2	0|0|0|0	1	1	875	0
BRD2_10min	83641	FAM107B	3|2	5	2.5	2	0|0|0|0	0.96	0.99	25	0
BRD2_10min	23014	FBXO21	2|4	6	3	2	0|0|0|0	0.97	1	30	0
BRD2_10min	81608	FIP1L1	12|10	22	11	2	2|1|0|1	1	1	11	0
BRD2_10min	2965	GTF2H1	26|23	49	24.5	2	0|1|0|0	1	1	98	0
BRD2_10min	728340	GTF2H2C	4|3	7	3.5	2	0|0|0|0	0.99	1	35	0
BRD2_10min	730394	GTF2H2D	4|3	7	3.5	2	0|0|0|0	0.99	1	35	0
BRD2_10min	2967	GTF2H3	3|2	5	2.5	2	0|0|0|0	0.96	0.99	25	0
BRD2_10min	2968	GTF2H4	40|41	81	40.5	2	0|0|0|0	1	1	405	0
BRD2_10min	404672	GTF2H5	2|3	5	2.5	2	0|0|0|0	0.96	0.99	25	0
BRD2_10min	8225	GTPBP6	8|10	18	9	2	0|0|0|0	1	1	90	0
BRD2_10min	3029	HAGH	25|16	41	20.5	2	0|2|0|0	1	1	41	0
BRD2_10min	23210	JMJD6	40|23	63	31.5	2	0|1|0|1	1	1	63	0
BRD2_10min	84541	KBTBD8	28|35	63	31.5	2	0|0|0|0	1	1	315	0
BRD2_10min	149986	LSM14B	3|2	5	2.5	2	0|0|0|0	0.96	0.99	25	0
BRD2_10min	28992	MACROD1	3|2	5	2.5	2	0|0|0|0	0.96	0.99	25	0
BRD2_10min	7873	MANF	13|7	20	10	2	2|1|0|2	0.98	1	8	0
BRD2_10min	5469	MED1	12|12	24	12	2	0|0|0|0	1	1	120	0
BRD2_10min	84246	MED10	4|5	9	4.5	2	0|0|0|0	1	1	45	0
BRD2_10min	400569	MED11	8|6	14	7	2	0|0|0|0	1	1	70	0
BRD2_10min	9282	MED14	10|9	19	9.5	2	0|0|0|0	1	1	95	0
BRD2_10min	51586	MED15	9|10	19	9.5	2	0|0|0|0	1	1	95	0
BRD2_10min	10025	MED16	7|3	10	5	2	0|0|0|0	0.99	1	50	0
BRD2_10min	9440	MED17	4|2	6	3	2	0|0|0|0	0.97	1	30	0
BRD2_10min	219541	MED19	4|7	11	5.5	2	0|0|0|0	1	1	55	0
BRD2_10min	9412	MED21	5|4	9	4.5	2	0|0|1|0	0.99	1	18	0
BRD2_10min	6837	MED22	4|2	6	3	2	0|0|0|0	0.97	1	30	0
BRD2_10min	9439	MED23	20|9	29	14.5	2	0|0|0|0	1	1	145	0
BRD2_10min	9862	MED24	15|11	26	13	2	0|0|0|0	1	1	130	0
BRD2_10min	9441	MED26	8|5	13	6.5	2	0|0|0|0	1	1	65	0
BRD2_10min	9442	MED27	8|3	11	5.5	2	0|0|0|0	0.99	1	55	0
BRD2_10min	55588	MED29	3|3	6	3	2	0|0|0|0	0.99	0.99	30	0
BRD2_10min	90390	MED30	3|2	5	2.5	2	0|0|0|0	0.96	0.99	25	0
BRD2_10min	29079	MED4	5|4	9	4.5	2	0|0|0|0	1	1	45	0
BRD2_10min	55090	MED9	5|3	8	4	2	0|0|0|0	0.99	1	40	0
BRD2_10min	4644	MYO5A	3|2	5	2.5	2	0|0|0|0	0.96	0.99	25	0
BRD2_10min	51667	NUB1	4|7	11	5.5	2	0|1|0|0	0.99	1	22	0
BRD2_10min	11051	NUDT21	18|24	42	21	2	5|7|4|3	1	1	4.42	0
BRD2_10min	84271	POLDIP3	4|4	8	4	2	0|0|1|0	0.98	0.98	16	0
BRD2_10min	5430	POLR2A	69|57	126	63	2	5|9|9|10	1	1	7.64	0
BRD2_10min	5431	POLR2B	42|43	85	42.5	2	9|9|16|12	1	1	3.7	0
BRD2_10min	10940	POP1	2|3	5	2.5	2	0|0|0|0	0.96	0.99	25	0
BRD2_10min	170394	PWWP2B	8|12	20	10	2	0|0|0|0	1	1	100	0
BRD2_10min	26056	RAB11FIP5	5|3	8	4	2	0|0|0|0	0.99	1	40	0
BRD2_10min	84932	RAB2B	2|4	6	3	2	0|0|0|0	0.97	1	30	0
BRD2_10min	57610	RANBP10	3|2	5	2.5	2	0|0|0|0	0.96	0.99	25	0
BRD2_10min	155435	RBM33	3|5	8	4	2	0|0|0|0	0.99	1	40	0
BRD2_10min	6322	SCML1	8|6	14	7	2	0|0|0|0	1	1	70	0
BRD2_10min	6342	SCP2	4|3	7	3.5	2	0|0|0|0	0.99	1	35	0
BRD2_10min	6599	SMARCC1	11|10	21	10.5	2	0|0|1|0	1	1	42	0
BRD2_10min	6602	SMARCD1	5|2	7	3.5	2	0|0|0|0	0.97	1	35	0
BRD2_10min	6622	SNCA	3|2	5	2.5	2	0|0|0|0	0.96	0.99	25	0
BRD2_10min	6633	SNRPD2	51|59	110	55	2	13|19|19|19	1	1	3.14	0
BRD2_10min	6635	SNRPE	11|11	22	11	2	2|3|1|4	0.98	0.98	4.4	0
BRD2_10min	112574	SNX18	9|7	16	8	2	0|1|0|0	1	1	32	0
BRD2_10min	6872	TAF1	6|7	13	6.5	2	0|0|0|1	1	1	26	0
BRD2_10min	6881	TAF10	13|13	26	13	2	0|0|0|0	1	1	130	0
BRD2_10min	138474	TAF1L	6|7	13	6.5	2	0|0|0|0	1	1	65	0
BRD2_10min	6873	TAF2	2|6	8	4	2	0|0|0|0	0.97	1	40	0
BRD2_10min	6877	TAF5	10|13	23	11.5	2	0|0|0|0	1	1	115	0
BRD2_10min	6878	TAF6	35|42	77	38.5	2	0|0|0|0	1	1	385	0
BRD2_10min	6879	TAF7	3|5	8	4	2	0|0|0|0	0.99	1	40	0
BRD2_10min	129685	TAF8	14|13	27	13.5	2	0|0|0|0	1	1	135	0
BRD2_10min	10716	TBR1	7|7	14	7	2	0|0|0|0	1	1	70	0
BRD2_10min	7157	TP53	2|3	5	2.5	2	0|0|0|0	0.96	0.99	25	0
BRD2_10min	55761	TTC17	15|12	27	13.5	2	0|0|0|0	1	1	135	0
BRD2_10min	8287	USP9Y	3|2	5	2.5	2	0|0|0|0	0.96	0.99	25	0
BRD2_10min	54904	WHSC1L1	4|3	7	3.5	2	0|0|0|0	0.99	1	35	0
BRD2_10min	86	ACTL6A	5|5	10	5	2	2|1|0|0	0.93	0.93	6.67	0.01
BRD2_10min	65980	BRD9	2|2	4	2	2	0|0|0|0	0.94	0.94	20	0.01
BRD2_10min	738	C11orf2	2|2	4	2	2	0|0|0|0	0.94	0.94	20	0.01
BRD2_10min	150275	CCDC117	3|3	6	3	2	0|1|0|0	0.93	0.93	12	0.01
BRD2_10min	79665	DHX40	8|7	15	7.5	2	2|2|2|0	0.95	0.97	5	0.01
BRD2_10min	2821	GPI	2|2	4	2	2	0|0|0|0	0.94	0.94	20	0.01
BRD2_10min	2963	GTF2F2	8|6	14	7	2	0|1|3|1	0.93	0.99	5.6	0.01
BRD2_10min	3189	HNRNPH3	15|12	27	13.5	2	6|4|2|3	0.92	0.99	3.6	0.01
BRD2_10min	9477	MED20	3|3	6	3	2	0|0|0|1	0.93	0.93	12	0.01
BRD2_10min	57721	METTL14	2|2	4	2	2	0|0|0|0	0.94	0.94	20	0.01
BRD2_10min	375056	MIA3	2|2	4	2	2	0|0|0|0	0.94	0.94	20	0.01
BRD2_10min	55651	NHP2	2|2	4	2	2	0|0|0|0	0.94	0.94	20	0.01
BRD2_10min	8396	PIP4K2B	11|8	19	9.5	2	0|4|0|0	0.91	0.95	9.5	0.01
BRD2_10min	8624	PSMG1	3|6	9	4.5	2	0|1|0|0	0.96	1	18	0.01
BRD2_10min	6231	RPS26	9|9	18	9	2	2|2|2|3	0.93	0.93	4	0.01
BRD2_10min	6799	SULT1A2	6|6	12	6	2	0|0|0|2	0.96	0.96	12	0.01
BRD2_10min	57187	THOC2	2|2	4	2	2	0|0|0|0	0.94	0.94	20	0.01
BRD2_10min	51506	UFC1	2|2	4	2	2	0|0|0|0	0.94	0.94	20	0.01
BRD2_10min	7443	VRK1	2|2	4	2	2	0|0|0|0	0.94	0.94	20	0.01
BRD2_10min	23	ABCF1	16|15	31	15.5	2	6|5|5|4	0.88	0.94	3.1	0.02
BRD2_10min	8639	AOC3	5|4	9	4.5	2	0|0|0|2	0.87	0.91	9	0.02
BRD2_10min	9416	DDX23	11|7	18	9	2	0|0|2|4	0.85	0.95	6	0.02
BRD2_10min	51143	DYNC1LI1	2|4	6	3	2	0|0|0|1	0.85	0.98	12	0.02
BRD2_10min	2961	GTF2E2	5|2	7	3.5	2	0|1|0|0	0.85	1	14	0.02
BRD2_10min	64951	MRPS24	4|2	6	3	2	1|0|0|0	0.85	0.98	12	0.02
BRD2_10min	100528064	NEDD8-MDP1	5|4	9	4.5	2	1|2|0|0	0.86	0.93	6	0.02
BRD2_10min	145567	TTC7B	2|4	6	3	2	0|0|1|0	0.85	0.98	12	0.02
BRD2_10min	10713	USP39	16|12	28	14	2	5|0|6|0	0.85	0.92	5.09	0.02
BRD2_10min	440	ASNS	13|14	27	13.5	2	7|6|2|4	0.78	0.89	2.84	0.03
BRD2_10min	26017	FAM32A	9|5	14	7	2	3|2|1|0	0.79	1	4.67	0.03
BRD2_10min	3396	ICT1	3|2	5	2.5	2	0|0|1|0	0.82	0.93	10	0.03
BRD2_10min	64928	MRPL14	2|3	5	2.5	2	0|0|1|0	0.82	0.93	10	0.03
BRD2_10min	64965	MRPS9	7|5	12	6	2	1|0|3|2	0.77	0.95	4	0.03
BRD2_10min	553115	PEF1	3|2	5	2.5	2	1|0|0|0	0.82	0.93	10	0.03
BRD2_10min	5245	PHB	2|3	5	2.5	2	0|1|0|0	0.82	0.93	10	0.03
BRD2_10min	5433	POLR2D	3|2	5	2.5	2	0|1|0|0	0.82	0.93	10	0.03
BRD2_10min	53938	PPIL3	2|3	5	2.5	2	0|1|0|0	0.82	0.93	10	0.03
BRD2_10min	55854	ZC3H15	10|11	21	10.5	2	3|3|3|4	0.8	0.89	3.23	0.03
BRD2_10min	617	BCS1L	9|7	16	8	2	2|2|3|2	0.76	0.93	3.56	0.04
BRD2_10min	54862	CC2D1A	2|2	4	2	2	1|0|0|0	0.71	0.71	8	0.04
BRD2_10min	23283	CSTF2T	3|3	6	3	2	0|0|1|1	0.73	0.73	6	0.04
BRD2_10min	221154	EFHA1	2|2	4	2	2	0|0|0|1	0.71	0.71	8	0.04
BRD2_10min	2314	FLII	16|10	26	13	2	0|1|4|7	0.71	0.92	4.33	0.04
BRD2_10min	29959	NRBP1	2|2	4	2	2	0|0|1|0	0.71	0.71	8	0.04
BRD2_10min	51639	SF3B14	10|8	18	9	2	1|5|3|1	0.75	0.91	3.6	0.04
BRD2_10min	55573	CDV3	8|6	14	7	2	4|1|1|2	0.68	0.9	3.5	0.05
BRD2_10min	23603	CORO1C	13|11	24	12	2	1|2|4|7	0.67	0.83	3.43	0.05
BRD2_10min	9785	DHX38	18|5	23	11.5	2	0|2|2|3	0.68	1	6.57	0.05
BRD2_10min	90480	GADD45GIP1	6|3	9	4.5	2	0|0|0|3	0.7	0.86	6	0.05
BRD2_10min	740	MRPL49	4|4	8	4	2	0|0|3|0	0.68	0.68	5.33	0.05
BRD2_10min	51429	SNX9	22|17	39	19.5	2	11|5|3|2	0.71	0.93	3.71	0.05
BRD2_10min	10250	SRRM1	11|9	20	10	2	1|1|3|6	0.69	0.83	3.64	0.05
BRD2_1hr	23157	43349	4|3	7	3.5	2	0|0|0|0	0.99	1	35	0
BRD2_1hr	86	ACTL6A	7|5	12	6	2	2|1|0|0	0.96	1	8	0
BRD2_1hr	79658	ARHGAP10	21|11	32	16	2	0|0|0|0	1	1	160	0
BRD2_1hr	409	ARRB2	49|44	93	46.5	2	3|2|2|0	1	1	26.57	0
BRD2_1hr	9311	ASIC3	3|3	6	3	2	0|0|0|0	0.99	0.99	30	0
BRD2_1hr	23476	BRD4	9|8	17	8.5	2	0|0|0|0	1	1	85	0
BRD2_1hr	401466	C8orf59	2|3	5	2.5	2	0|0|0|0	0.96	0.99	25	0
BRD2_1hr	8099	CDK2AP1	5|4	9	4.5	2	0|1|0|0	0.99	1	18	0
BRD2_1hr	1022	CDK7	3|3	6	3	2	0|0|0|0	0.99	0.99	30	0
BRD2_1hr	57680	CHD8	2|8	10	5	2	0|0|0|0	0.97	1	50	0
BRD2_1hr	1459	CSNK2A2	203|196	399	199.5	2	5|4|10|8	1	1	29.56	0
BRD2_1hr	1460	CSNK2B	68|65	133	66.5	2	6|9|17|12	1	1	6.05	0
BRD2_1hr	51164	DCTN4	12|10	22	11	2	1|3|1|2	1	1	6.29	0
BRD2_1hr	9785	DHX38	13|17	30	15	2	0|2|2|3	1	1	8.57	0
BRD2_1hr	1977	EIF4E	3|2	5	2.5	2	0|0|0|0	0.96	0.99	25	0
BRD2_1hr	23136	EPB41L3	32|39	71	35.5	2	8|8|16|12	0.97	1	3.23	0
BRD2_1hr	2052	EPHX1	5|3	8	4	2	0|0|0|0	0.99	1	40	0
BRD2_1hr	2068	ERCC2	13|9	22	11	2	0|0|0|0	1	1	110	0
BRD2_1hr	2071	ERCC3	79|86	165	82.5	2	0|0|0|0	1	1	825	0
BRD2_1hr	83641	FAM107B	3|2	5	2.5	2	0|0|0|0	0.96	0.99	25	0
BRD2_1hr	81608	FIP1L1	7|6	13	6.5	2	2|1|0|1	0.96	0.98	6.5	0
BRD2_1hr	2961	GTF2E2	7|5	12	6	2	0|1|0|0	1	1	24	0
BRD2_1hr	2963	GTF2F2	14|13	27	13.5	2	0|1|3|1	1	1	10.8	0
BRD2_1hr	2965	GTF2H1	21|25	46	23	2	0|1|0|0	1	1	92	0
BRD2_1hr	728340	GTF2H2C	3|2	5	2.5	2	0|0|0|0	0.96	0.99	25	0
BRD2_1hr	730394	GTF2H2D	3|2	5	2.5	2	0|0|0|0	0.96	0.99	25	0
BRD2_1hr	2968	GTF2H4	30|40	70	35	2	0|0|0|0	1	1	350	0
BRD2_1hr	404672	GTF2H5	3|4	7	3.5	2	0|0|0|0	0.99	1	35	0
BRD2_1hr	8225	GTPBP6	4|5	9	4.5	2	0|0|0|0	1	1	45	0
BRD2_1hr	3029	HAGH	17|7	24	12	2	0|2|0|0	0.99	1	24	0
BRD2_1hr	3396	ICT1	4|4	8	4	2	0|0|1|0	0.98	0.98	16	0
BRD2_1hr	23210	JMJD6	19|16	35	17.5	2	0|1|0|1	1	1	35	0
BRD2_1hr	84541	KBTBD8	27|26	53	26.5	2	0|0|0|0	1	1	265	0
BRD2_1hr	5469	MED1	11|6	17	8.5	2	0|0|0|0	1	1	85	0
BRD2_1hr	84246	MED10	2|5	7	3.5	2	0|0|0|0	0.97	1	35	0
BRD2_1hr	400569	MED11	7|8	15	7.5	2	0|0|0|0	1	1	75	0
BRD2_1hr	9282	MED14	8|11	19	9.5	2	0|0|0|0	1	1	95	0
BRD2_1hr	51586	MED15	5|5	10	5	2	0|0|0|0	1	1	50	0
BRD2_1hr	219541	MED19	4|5	9	4.5	2	0|0|0|0	1	1	45	0
BRD2_1hr	9412	MED21	4|4	8	4	2	0|0|1|0	0.98	0.98	16	0
BRD2_1hr	6837	MED22	5|3	8	4	2	0|0|0|0	0.99	1	40	0
BRD2_1hr	9439	MED23	16|14	30	15	2	0|0|0|0	1	1	150	0
BRD2_1hr	9862	MED24	9|11	20	10	2	0|0|0|0	1	1	100	0
BRD2_1hr	9441	MED26	4|5	9	4.5	2	0|0|0|0	1	1	45	0
BRD2_1hr	55588	MED29	3|3	6	3	2	0|0|0|0	0.99	0.99	30	0
BRD2_1hr	51003	MED31	3|3	6	3	2	0|0|0|0	0.99	0.99	30	0
BRD2_1hr	29079	MED4	3|7	10	5	2	0|0|0|0	0.99	1	50	0
BRD2_1hr	57721	METTL14	3|2	5	2.5	2	0|0|0|0	0.96	0.99	25	0
BRD2_1hr	4924	NUCB1	14|12	26	13	2	4|6|2|2	0.99	1	3.71	0
BRD2_1hr	11051	NUDT21	20|25	45	22.5	2	5|7|4|3	1	1	4.74	0
BRD2_1hr	23279	NUP160	13|10	23	11.5	2	0|1|4|3	0.97	0.99	5.75	0
BRD2_1hr	11331	PHB2	13|13	26	13	2	3|2|4|5	0.97	0.97	3.71	0
BRD2_1hr	5430	POLR2A	57|71	128	64	2	5|9|9|10	1	1	7.76	0
BRD2_1hr	5431	POLR2B	40|40	80	40	2	9|9|16|12	1	1	3.48	0
BRD2_1hr	221823	PRPS1L1	7|5	12	6	2	0|0|0|0	1	1	60	0
BRD2_1hr	170394	PWWP2B	15|11	26	13	2	0|0|0|0	1	1	130	0
BRD2_1hr	57610	RANBP10	2|4	6	3	2	0|0|0|0	0.97	1	30	0
BRD2_1hr	155435	RBM33	5|3	8	4	2	0|0|0|0	0.99	1	40	0
BRD2_1hr	6231	RPS26	10|10	20	10	2	2|2|2|3	0.98	0.98	4.44	0
BRD2_1hr	6322	SCML1	2|6	8	4	2	0|0|0|0	0.97	1	40	0
BRD2_1hr	157285	SGK223	3|4	7	3.5	2	0|0|0|0	0.99	1	35	0
BRD2_1hr	293	SLC25A6	7|7	14	7	2	0|0|0|0	1	1	70	0
BRD2_1hr	10569	SLU7	3|2	5	2.5	2	0|0|0|0	0.96	0.99	25	0
BRD2_1hr	6599	SMARCC1	6|8	14	7	2	0|0|1|0	1	1	28	0
BRD2_1hr	6602	SMARCD1	6|6	12	6	2	0|0|0|0	1	1	60	0
BRD2_1hr	6633	SNRPD2	55|64	119	59.5	2	13|19|19|19	1	1	3.4	0
BRD2_1hr	112574	SNX18	4|7	11	5.5	2	0|1|0|0	0.99	1	22	0
BRD2_1hr	140890	SREK1	34|37	71	35.5	2	8|11|15|14	0.98	1	2.96	0
BRD2_1hr	10250	SRRM1	14|17	31	15.5	2	1|1|3|6	0.98	0.99	5.64	0
BRD2_1hr	23224	SYNE2	3|2	5	2.5	2	0|0|0|0	0.96	0.99	25	0
BRD2_1hr	6872	TAF1	5|16	21	10.5	2	0|0|0|1	1	1	42	0
BRD2_1hr	6881	TAF10	13|18	31	15.5	2	0|0|0|0	1	1	155	0
BRD2_1hr	6873	TAF2	3|8	11	5.5	2	0|0|0|0	0.99	1	55	0
BRD2_1hr	6877	TAF5	8|17	25	12.5	2	0|0|0|0	1	1	125	0
BRD2_1hr	6878	TAF6	32|41	73	36.5	2	0|0|0|0	1	1	365	0
BRD2_1hr	6879	TAF7	2|4	6	3	2	0|0|0|0	0.97	1	30	0
BRD2_1hr	129685	TAF8	13|17	30	15	2	0|0|0|0	1	1	150	0
BRD2_1hr	10716	TBR1	7|8	15	7.5	2	0|0|0|0	1	1	75	0
BRD2_1hr	57187	THOC2	6|3	9	4.5	2	0|0|0|0	0.99	1	45	0
BRD2_1hr	23534	TNPO3	14|12	26	13	2	3|2|3|1	1	1	5.78	0
BRD2_1hr	7157	TP53	3|2	5	2.5	2	0|0|0|0	0.96	0.99	25	0
BRD2_1hr	55761	TTC17	11|10	21	10.5	2	0|0|0|0	1	1	105	0
BRD2_1hr	54904	WHSC1L1	2|3	5	2.5	2	0|0|0|0	0.96	0.99	25	0
BRD2_1hr	309	ANXA6	9|28	37	18.5	2	0|1|0|4	0.95	1	14.8	0.01
BRD2_1hr	55054	ATG16L1	4|3	7	3.5	2	1|0|0|0	0.95	0.98	14	0.01
BRD2_1hr	7917	BAG6	19|20	39	19.5	2	10|6|6|3	0.92	0.96	3.12	0.01
BRD2_1hr	26097	CHTOP	2|2	4	2	2	0|0|0|0	0.94	0.94	20	0.01
BRD2_1hr	26017	FAM32A	6|8	14	7	2	3|2|1|0	0.92	0.99	4.67	0.01
BRD2_1hr	64083	GOLPH3	2|2	4	2	2	0|0|0|0	0.94	0.94	20	0.01
BRD2_1hr	55204	GOLPH3L	2|2	4	2	2	0|0|0|0	0.94	0.94	20	0.01
BRD2_1hr	2967	GTF2H3	2|2	4	2	2	0|0|0|0	0.94	0.94	20	0.01
BRD2_1hr	3189	HNRNPH3	12|16	28	14	2	6|4|2|3	0.92	1	3.73	0.01
BRD2_1hr	11157	LSM6	5|3	8	4	2	0|0|1|0	0.96	1	16	0.01
BRD2_1hr	28992	MACROD1	2|2	4	2	2	0|0|0|0	0.94	0.94	20	0.01
BRD2_1hr	9440	MED17	2|2	4	2	2	0|0|0|0	0.94	0.94	20	0.01
BRD2_1hr	9477	MED20	4|3	7	3.5	2	0|0|0|1	0.95	0.98	14	0.01
BRD2_1hr	6183	MRPS12	2|2	4	2	2	0|0|0|0	0.94	0.94	20	0.01
BRD2_1hr	64965	MRPS9	7|7	14	7	2	1|0|3|2	0.95	0.95	4.67	0.01
BRD2_1hr	51691	NAA38	8|10	18	9	2	2|0|3|0	0.96	0.98	7.2	0.01
BRD2_1hr	8106	PABPN1	3|3	6	3	2	0|0|0|1	0.93	0.93	12	0.01
BRD2_1hr	84271	POLDIP3	3|4	7	3.5	2	0|0|1|0	0.95	0.98	14	0.01
BRD2_1hr	8624	PSMG1	4|3	7	3.5	2	0|1|0|0	0.95	0.98	14	0.01
BRD2_1hr	6635	SNRPE	9|12	21	10.5	2	2|3|1|4	0.93	0.99	4.2	0.01
BRD2_1hr	145567	TTC7B	4|3	7	3.5	2	0|0|1|0	0.95	0.98	14	0.01
BRD2_1hr	8639	AOC3	4|4	8	4	2	0|0|0|2	0.83	0.83	8	0.02
BRD2_1hr	440	ASNS	13|26	39	19.5	2	7|6|2|4	0.83	1	4.11	0.02
BRD2_1hr	79879	CCDC134	5|7	12	6	2	2|1|1|1	0.84	0.96	4.8	0.02
BRD2_1hr	55573	CDV3	7|10	17	8.5	2	4|1|1|2	0.87	0.99	4.25	0.02
BRD2_1hr	25978	CHMP2B	8|3	11	5.5	2	0|2|0|0	0.83	0.99	11	0.02
BRD2_1hr	23603	CORO1C	14|13	27	13.5	2	1|2|4|7	0.87	0.91	3.86	0.02
BRD2_1hr	1627	DBN1	2|6	8	4	2	1|0|0|0	0.85	1	16	0.02
BRD2_1hr	79665	DHX40	9|6	15	7.5	2	2|2|2|0	0.89	0.99	5	0.02
BRD2_1hr	51143	DYNC1LI1	2|6	8	4	2	0|0|0|1	0.85	1	16	0.02
BRD2_1hr	55327	LIN7C	5|4	9	4.5	2	0|0|2|0	0.87	0.91	9	0.02
BRD2_1hr	7873	MANF	8|5	13	6.5	2	2|1|0|2	0.85	0.99	5.2	0.02
BRD2_1hr	56339	METTL3	5|4	9	4.5	2	0|2|0|0	0.87	0.91	9	0.02
BRD2_1hr	80018	NAA25	5|3	8	4	2	1|0|1|0	0.86	0.98	8	0.02
BRD2_1hr	55746	NUP133	20|26	46	23	2	5|4|11|7	0.89	1	3.41	0.02
BRD2_1hr	5245	PHB	2|7	9	4.5	2	0|1|0|0	0.85	1	18	0.02
BRD2_1hr	8396	PIP4K2B	10|6	16	8	2	0|4|0|0	0.85	0.93	8	0.02
BRD2_1hr	5433	POLR2D	4|2	6	3	2	0|1|0|0	0.85	0.98	12	0.02
BRD2_1hr	9360	PPIG	4|5	9	4.5	2	2|0|0|1	0.86	0.93	6	0.02
BRD2_1hr	55660	PRPF40A	2|4	6	3	2	0|0|1|0	0.85	0.98	12	0.02
BRD2_1hr	10713	USP39	13|18	31	15.5	2	5|0|6|0	0.89	0.95	5.64	0.02
BRD2_1hr	54862	CC2D1A	3|2	5	2.5	2	1|0|0|0	0.82	0.93	10	0.03
BRD2_1hr	2314	FLII	13|12	25	12.5	2	0|1|4|7	0.78	0.81	4.17	0.03
BRD2_1hr	116541	MRPL54	8|8	16	8	2	2|2|3|2	0.82	0.82	3.56	0.03
BRD2_1hr	64951	MRPS24	3|2	5	2.5	2	1|0|0|0	0.82	0.93	10	0.03
BRD2_1hr	29959	NRBP1	3|2	5	2.5	2	0|0|1|0	0.82	0.93	10	0.03
BRD2_1hr	5000	ORC4	4|4	8	4	2	2|1|0|0	0.79	0.79	5.33	0.03
BRD2_1hr	53938	PPIL3	3|2	5	2.5	2	0|1|0|0	0.82	0.93	10	0.03
BRD2_1hr	9989	PPP4R1	2|3	5	2.5	2	1|0|0|0	0.82	0.93	10	0.03
BRD2_1hr	58490	RPRD1B	14|10	24	12	2	4|4|5|0	0.78	0.98	3.69	0.03
BRD2_1hr	292	SLC25A5	19|28	47	23.5	2	20|0|0|0	0.78	0.88	4.7	0.03
BRD2_1hr	6601	SMARCC2	2|3	5	2.5	2	1|0|0|0	0.82	0.93	10	0.03
BRD2_1hr	84321	THOC3	11|14	25	12.5	2	4|6|3|0	0.81	0.94	3.85	0.03
BRD2_1hr	1173	AP2M1	8|6	14	7	2	2|0|4|1	0.71	0.86	4	0.04
BRD2_1hr	283742	FAM98B	26|28	54	27	2	9|12|10|8	0.75	0.94	2.77	0.04
BRD2_1hr	79709	GLT25D1	7|5	12	6	2	1|1|1|3	0.74	0.92	4	0.04
BRD2_1hr	359948	IRF2BP2	2|2	4	2	2	0|0|1|0	0.71	0.71	8	0.04
BRD2_1hr	10724	MGEA5	9|5	14	7	2	0|4|1|0	0.75	0.9	5.6	0.04
BRD2_1hr	92399	MRRF	7|7	14	7	2	1|4|0|2	0.75	0.75	4	0.04
BRD2_1hr	140465	MYL6B	2|2	4	2	2	0|0|1|0	0.71	0.71	8	0.04
BRD2_1hr	5576	PRKAR2A	5|4	9	4.5	2	1|1|1|1	0.73	0.84	4.5	0.04
BRD2_1hr	51639	SF3B14	8|10	18	9	2	1|5|3|1	0.75	0.91	3.6	0.04
BRD2_1hr	8725	URI1	2|2	4	2	2	0|0|0|1	0.71	0.71	8	0.04
BRD2_1hr	25980	C20orf4	13|12	25	12.5	2	6|4|4|3	0.68	0.81	2.94	0.05
BRD2_1hr	27440	CECR5	3|3	6	3	2	0|2|0|0	0.68	0.68	6	0.05
BRD2_1hr	10528	NOP56	5|2	7	3.5	2	0|1|0|1	0.7	0.98	7	0.05
BRD2_1hr	23076	RRP1B	4|2	6	3	2	0|1|0|1	0.67	0.92	6	0.05
BRD2_4hr	79658	ARHGAP10	12|18	30	15	2	0|0|0|0	1	1	150	0
BRD2_4hr	409	ARRB2	41|50	91	45.5	2	3|2|2|0	1	1	26	0
BRD2_4hr	23476	BRD4	4|11	15	7.5	2	0|0|0|0	1	1	75	0
BRD2_4hr	8099	CDK2AP1	5|4	9	4.5	2	0|1|0|0	0.99	1	18	0
BRD2_4hr	1022	CDK7	2|4	6	3	2	0|0|0|0	0.97	1	30	0
BRD2_4hr	9696	CROCC	5|5	10	5	2	0|0|0|1	1	1	20	0
BRD2_4hr	1459	CSNK2A2	177|199	376	188	2	5|4|10|8	1	1	27.85	0
BRD2_4hr	1460	CSNK2B	68|66	134	67	2	6|9|17|12	1	1	6.09	0
BRD2_4hr	54883	CWC25	5|2	7	3.5	2	0|0|0|0	0.97	1	35	0
BRD2_4hr	22907	DHX30	18|27	45	22.5	2	2|4|7|8	0.98	1	4.29	0
BRD2_4hr	9785	DHX38	14|8	22	11	2	0|2|2|3	0.97	1	6.29	0
BRD2_4hr	2052	EPHX1	2|3	5	2.5	2	0|0|0|0	0.96	0.99	25	0
BRD2_4hr	2068	ERCC2	7|8	15	7.5	2	0|0|0|0	1	1	75	0
BRD2_4hr	2071	ERCC3	81|89	170	85	2	0|0|0|0	1	1	850	0
BRD2_4hr	2162	F13A1	5|4	9	4.5	2	1|0|0|0	0.99	1	18	0
BRD2_4hr	23014	FBXO21	8|3	11	5.5	2	0|0|0|0	0.99	1	55	0
BRD2_4hr	2965	GTF2H1	15|20	35	17.5	2	0|1|0|0	1	1	70	0
BRD2_4hr	2968	GTF2H4	43|37	80	40	2	0|0|0|0	1	1	400	0
BRD2_4hr	404672	GTF2H5	5|4	9	4.5	2	0|0|0|0	1	1	45	0
BRD2_4hr	3029	HAGH	10|19	29	14.5	2	0|2|0|0	1	1	29	0
BRD2_4hr	3263	HPX	31|41	72	36	2	11|10|8|8	1	1	3.89	0
BRD2_4hr	23210	JMJD6	15|17	32	16	2	0|1|0|1	1	1	32	0
BRD2_4hr	84541	KBTBD8	30|25	55	27.5	2	0|0|0|0	1	1	275	0
BRD2_4hr	149986	LSM14B	3|3	6	3	2	0|0|0|0	0.99	0.99	30	0
BRD2_4hr	4217	MAP3K5	3|2	5	2.5	2	0|0|0|0	0.96	0.99	25	0
BRD2_4hr	5469	MED1	2|11	13	6.5	2	0|0|0|0	0.97	1	65	0
BRD2_4hr	84246	MED10	4|4	8	4	2	0|0|0|0	1	1	40	0
BRD2_4hr	400569	MED11	7|6	13	6.5	2	0|0|0|0	1	1	65	0
BRD2_4hr	9282	MED14	4|12	16	8	2	0|0|0|0	1	1	80	0
BRD2_4hr	51586	MED15	7|9	16	8	2	0|0|0|0	1	1	80	0
BRD2_4hr	219541	MED19	5|5	10	5	2	0|0|0|0	1	1	50	0
BRD2_4hr	9412	MED21	4|5	9	4.5	2	0|0|1|0	0.99	1	18	0
BRD2_4hr	9439	MED23	10|19	29	14.5	2	0|0|0|0	1	1	145	0
BRD2_4hr	9862	MED24	6|10	16	8	2	0|0|0|0	1	1	80	0
BRD2_4hr	9441	MED26	4|3	7	3.5	2	0|0|0|0	0.99	1	35	0
BRD2_4hr	55588	MED29	3|3	6	3	2	0|0|0|0	0.99	0.99	30	0
BRD2_4hr	90390	MED30	4|7	11	5.5	2	0|0|0|0	1	1	55	0
BRD2_4hr	29079	MED4	4|3	7	3.5	2	0|0|0|0	0.99	1	35	0
BRD2_4hr	55090	MED9	5|4	9	4.5	2	0|0|0|0	1	1	45	0
BRD2_4hr	57721	METTL14	2|4	6	3	2	0|0|0|0	0.97	1	30	0
BRD2_4hr	64981	MRPL34	3|2	5	2.5	2	0|0|0|0	0.96	0.99	25	0
BRD2_4hr	140465	MYL6B	4|4	8	4	2	0|0|1|0	0.98	0.98	16	0
BRD2_4hr	11051	NUDT21	26|20	46	23	2	5|7|4|3	1	1	4.84	0
BRD2_4hr	79837	PIP4K2C	3|3	6	3	2	0|0|0|0	0.99	0.99	30	0
BRD2_4hr	23007	PLCH1	3|3	6	3	2	0|0|0|0	0.99	0.99	30	0
BRD2_4hr	5430	POLR2A	49|57	106	53	2	5|9|9|10	1	1	6.42	0
BRD2_4hr	5514	PPP1R10	5|5	10	5	2	1|0|1|0	0.98	0.98	10	0
BRD2_4hr	8899	PRPF4B	2|3	5	2.5	2	0|0|0|0	0.96	0.99	25	0
BRD2_4hr	170394	PWWP2B	9|13	22	11	2	0|0|0|0	1	1	110	0
BRD2_4hr	155435	RBM33	2|3	5	2.5	2	0|0|0|0	0.96	0.99	25	0
BRD2_4hr	6231	RPS26	11|10	21	10.5	2	2|2|2|3	0.98	0.99	4.67	0
BRD2_4hr	6322	SCML1	3|6	9	4.5	2	0|0|0|0	0.99	1	45	0
BRD2_4hr	293	SLC25A6	16|9	25	12.5	2	0|0|0|0	1	1	125	0
BRD2_4hr	6599	SMARCC1	5|9	14	7	2	0|0|1|0	1	1	28	0
BRD2_4hr	6602	SMARCD1	2|3	5	2.5	2	0|0|0|0	0.96	0.99	25	0
BRD2_4hr	6633	SNRPD2	68|56	124	62	2	13|19|19|19	1	1	3.54	0
BRD2_4hr	6635	SNRPE	18|14	32	16	2	2|3|1|4	1	1	6.4	0
BRD2_4hr	112574	SNX18	4|6	10	5	2	0|1|0|0	0.99	1	20	0
BRD2_4hr	10174	SORBS3	3|3	6	3	2	0|0|0|0	0.99	0.99	30	0
BRD2_4hr	6872	TAF1	13|15	28	14	2	0|0|0|1	1	1	56	0
BRD2_4hr	6881	TAF10	9|11	20	10	2	0|0|0|0	1	1	100	0
BRD2_4hr	6873	TAF2	4|4	8	4	2	0|0|0|0	1	1	40	0
BRD2_4hr	6877	TAF5	14|10	24	12	2	0|0|0|0	1	1	120	0
BRD2_4hr	6878	TAF6	38|35	73	36.5	2	0|0|0|0	1	1	365	0
BRD2_4hr	6879	TAF7	2|5	7	3.5	2	0|0|0|0	0.97	1	35	0
BRD2_4hr	129685	TAF8	7|14	21	10.5	2	0|0|0|0	1	1	105	0
BRD2_4hr	51616	TAF9B	6|12	18	9	2	0|0|0|0	1	1	90	0
BRD2_4hr	10716	TBR1	8|6	14	7	2	0|0|0|0	1	1	70	0
BRD2_4hr	57187	THOC2	3|7	10	5	2	0|0|0|0	0.99	1	50	0
BRD2_4hr	55761	TTC17	9|11	20	10	2	0|0|0|0	1	1	100	0
BRD2_4hr	54957	TXNL4B	3|2	5	2.5	2	0|0|0|0	0.96	0.99	25	0
BRD2_4hr	86	ACTL6A	5|5	10	5	2	2|1|0|0	0.93	0.93	6.67	0.01
BRD2_4hr	81873	ARPC5L	2|2	4	2	2	0|0|0|0	0.94	0.94	20	0.01
BRD2_4hr	26097	CHTOP	2|2	4	2	2	0|0|0|0	0.94	0.94	20	0.01
BRD2_4hr	23603	CORO1C	15|16	31	15.5	2	1|2|4|7	0.96	0.97	4.43	0.01
BRD2_4hr	11258	DCTN3	8|4	12	6	2	0|0|2|0	0.91	0.99	12	0.01
BRD2_4hr	170506	DHX36	2|2	4	2	2	0|0|0|0	0.94	0.94	20	0.01
BRD2_4hr	79665	DHX40	7|7	14	7	2	2|2|2|0	0.92	0.92	4.67	0.01
BRD2_4hr	90957	DHX57	2|2	4	2	2	0|0|0|0	0.94	0.94	20	0.01
BRD2_4hr	23136	EPB41L3	33|32	65	32.5	2	8|8|16|12	0.96	0.98	2.95	0.01
BRD2_4hr	3396	ICT1	3|4	7	3.5	2	0|0|1|0	0.95	0.98	14	0.01
BRD2_4hr	9053	MAP7	4|3	7	3.5	2	0|0|1|0	0.95	0.98	14	0.01
BRD2_4hr	23195	MDN1	4|3	7	3.5	2	0|1|0|0	0.95	0.98	14	0.01
BRD2_4hr	9440	MED17	2|2	4	2	2	0|0|0|0	0.94	0.94	20	0.01
BRD2_4hr	81857	MED25	2|2	4	2	2	0|0|0|0	0.94	0.94	20	0.01
BRD2_4hr	23279	NUP160	9|12	21	10.5	2	0|1|4|3	0.94	0.99	5.25	0.01
BRD2_4hr	84271	POLDIP3	3|4	7	3.5	2	0|0|1|0	0.95	0.98	14	0.01
BRD2_4hr	8624	PSMG1	4|3	7	3.5	2	0|1|0|0	0.95	0.98	14	0.01
BRD2_4hr	55176	SEC61A2	2|2	4	2	2	0|0|0|0	0.94	0.94	20	0.01
BRD2_4hr	10569	SLU7	2|2	4	2	2	0|0|0|0	0.94	0.94	20	0.01
BRD2_4hr	6601	SMARCC2	4|3	7	3.5	2	1|0|0|0	0.95	0.98	14	0.01
BRD2_4hr	7157	TP53	2|2	4	2	2	0|0|0|0	0.94	0.94	20	0.01
BRD2_4hr	271	AMPD2	5|2	7	3.5	2	0|0|0|1	0.85	1	14	0.02
BRD2_4hr	25978	CHMP2B	4|5	9	4.5	2	0|2|0|0	0.87	0.91	9	0.02
BRD2_4hr	1627	DBN1	5|2	7	3.5	2	1|0|0|0	0.85	1	14	0.02
BRD2_4hr	51143	DYNC1LI1	2|4	6	3	2	0|0|0|1	0.85	0.98	12	0.02
BRD2_4hr	2963	GTF2F2	6|6	12	6	2	0|1|3|1	0.88	0.88	4.8	0.02
BRD2_4hr	4052	LTBP1	16|8	24	12	2	3|3|2|2	0.84	1	4.8	0.02
BRD2_4hr	7798	LUZP1	2|4	6	3	2	0|1|0|0	0.85	0.98	12	0.02
BRD2_4hr	553115	PEF1	6|2	8	4	2	1|0|0|0	0.85	1	16	0.02
BRD2_4hr	5245	PHB	6|2	8	4	2	0|1|0|0	0.85	1	16	0.02
BRD2_4hr	8396	PIP4K2B	8|9	17	8.5	2	0|4|0|0	0.89	0.91	8.5	0.02
BRD2_4hr	9092	SART1	15|10	25	12.5	2	4|3|3|3	0.85	1	3.85	0.02
BRD2_4hr	6711	SPTBN1	7|7	14	7	2	3|0|0|1	0.9	0.9	7	0.02
BRD2_4hr	6799	SULT1A2	3|8	11	5.5	2	0|0|0|2	0.83	0.99	11	0.02
BRD2_4hr	309	ANXA6	25|5	30	15	2	0|1|0|4	0.8	1	12	0.03
BRD2_4hr	8639	AOC3	5|3	8	4	2	0|0|0|2	0.79	0.91	8	0.03
BRD2_4hr	51164	DCTN4	14|6	20	10	2	1|3|1|2	0.83	1	5.71	0.03
BRD2_4hr	2314	FLII	13|12	25	12.5	2	0|1|4|7	0.78	0.81	4.17	0.03
BRD2_4hr	2961	GTF2E2	2|3	5	2.5	2	0|1|0|0	0.82	0.93	10	0.03
BRD2_4hr	3189	HNRNPH3	11|13	24	12	2	6|4|2|3	0.79	0.95	3.2	0.03
BRD2_4hr	3855	KRT7	8|9	17	8.5	2	1|4|3|2	0.78	0.87	3.4	0.03
BRD2_4hr	11157	LSM6	3|2	5	2.5	2	0|0|1|0	0.82	0.93	10	0.03
BRD2_4hr	26046	LTN1	3|2	5	2.5	2	0|0|1|0	0.82	0.93	10	0.03
BRD2_4hr	29959	NRBP1	2|3	5	2.5	2	0|0|1|0	0.82	0.93	10	0.03
BRD2_4hr	55746	NUP133	24|19	43	21.5	2	5|4|11|7	0.77	1	3.19	0.03
BRD2_4hr	4659	PPP1R12A	2|3	5	2.5	2	0|1|0|0	0.82	0.93	10	0.03
BRD2_4hr	10915	TCERG1	4|6	10	5	2	0|2|0|2	0.76	0.92	5	0.03
BRD2_4hr	7082	TJP1	3|2	5	2.5	2	1|0|0|0	0.82	0.93	10	0.03
BRD2_4hr	9477	MED20	2|2	4	2	2	0|0|0|1	0.71	0.71	8	0.04
BRD2_4hr	2060	EPS15	10|8	18	9	2	2|2|2|5	0.7	0.91	3.27	0.05
BRD2_4hr	51373	MRPS17	4|2	6	3	2	0|0|1|1	0.67	0.92	6	0.05
BRD2_4hr	10528	NOP56	4|2	6	3	2	0|1|0|1	0.67	0.92	6	0.05
BRD2_4hr	348995	NUP43	9|13	22	11	2	4|1|3|5	0.7	0.99	3.38	0.05
BRD2_4hr	57606	SLAIN2	5|10	15	7.5	2	0|0|5|1	0.68	0.88	5	0.05
BRD2_4hr	84321	THOC3	11|11	22	11	2	4|6|3|0	0.67	0.67	3.38	0.05
BRD2_4hr	64601	VPS16	6|3	9	4.5	2	0|3|0|0	0.7	0.86	6	0.05
BRD3	23	ABCF1	23|21	44	22	2	6|5|5|4	1	1	4.4	0
BRD3	22985	ACIN1	33|33	66	33	2	0|0|0|0	1	1	330	0
BRD3	86	ACTL6A	53|36	89	44.5	2	2|1|0|0	1	1	59.33	0
BRD3	23394	ADNP	10|6	16	8	2	0|0|0|0	1	1	80	0
BRD3	64682	ANAPC1	9|11	20	10	2	0|0|0|0	1	1	100	0
BRD3	119504	ANAPC16	4|2	6	3	2	0|0|0|0	0.97	1	30	0
BRD3	51433	ANAPC5	2|4	6	3	2	0|0|0|0	0.97	1	30	0
BRD3	51434	ANAPC7	2|3	5	2.5	2	0|0|0|0	0.96	0.99	25	0
BRD3	160	AP2A1	2|4	6	3	2	0|0|0|0	0.97	1	30	0
BRD3	8289	ARID1A	5|3	8	4	2	0|0|0|0	0.99	1	40	0
BRD3	409	ARRB2	37|32	69	34.5	2	3|2|2|0	1	1	19.71	0
BRD3	29028	ATAD2	8|8	16	8	2	0|0|0|0	1	1	80	0
BRD3	10476	ATP5H	5|11	16	8	2	1|1|1|0	0.96	1	10.67	0
BRD3	522	ATP5J	3|4	7	3.5	2	0|0|0|0	0.99	1	35	0
BRD3	267020	ATP5L2	3|6	9	4.5	2	0|0|0|0	0.99	1	45	0
BRD3	8815	BANF1	24|29	53	26.5	2	0|0|0|0	1	1	265	0
BRD3	11177	BAZ1A	12|9	21	10.5	2	0|0|0|0	1	1	105	0
BRD3	9031	BAZ1B	29|35	64	32	2	0|0|0|0	1	1	320	0
BRD3	9274	BCL7C	7|7	14	7	2	0|0|0|0	1	1	70	0
BRD3	2186	BPTF	13|8	21	10.5	2	0|0|0|0	1	1	105	0
BRD3	23476	BRD4	5|12	17	8.5	2	0|0|0|0	1	1	85	0
BRD3	65980	BRD9	8|8	16	8	2	0|0|0|0	1	1	80	0
BRD3	124944	C17orf49	11|11	22	11	2	0|0|0|0	1	1	110	0
BRD3	55257	C20orf20	4|7	11	5.5	2	0|0|0|0	1	1	55	0
BRD3	286257	C9orf142	13|15	28	14	2	0|0|0|0	1	1	140	0
BRD3	10486	CAP2	3|2	5	2.5	2	0|0|0|0	0.96	0.99	25	0
BRD3	10951	CBX1	12|20	32	16	2	4|5|0|3	0.97	1	5.33	0
BRD3	11335	CBX3	38|32	70	35	2	7|9|0|1	0.99	1	8.24	0
BRD3	23468	CBX5	18|25	43	21.5	2	0|0|0|0	1	1	215	0
BRD3	79080	CCDC86	4|3	7	3.5	2	0|0|0|0	0.99	1	35	0
BRD3	996	CDC27	16|16	32	16	2	0|0|0|0	1	1	160	0
BRD3	8099	CDK2AP1	8|11	19	9.5	2	0|1|0|0	1	1	38	0
BRD3	1022	CDK7	7|6	13	6.5	2	0|0|0|0	1	1	65	0
BRD3	10036	CHAF1A	13|17	30	15	2	0|0|0|0	1	1	150	0
BRD3	8208	CHAF1B	28|26	54	27	2	1|1|1|1	1	1	27	0
BRD3	1105	CHD1	2|5	7	3.5	2	0|0|0|0	0.97	1	35	0
BRD3	1108	CHD4	166|181	347	173.5	2	28|17|34|22	1	1	6.87	0
BRD3	57680	CHD8	113|126	239	119.5	2	0|0|0|0	1	1	1195	0
BRD3	26097	CHTOP	3|3	6	3	2	0|0|0|0	0.99	0.99	30	0
BRD3	1459	CSNK2A2	47|49	96	48	2	5|4|10|8	1	1	7.11	0
BRD3	1488	CTBP2	13|7	20	10	2	2|1|0|0	1	1	13.33	0
BRD3	1602	DACH1	2|3	5	2.5	2	0|0|0|0	0.96	0.99	25	0
BRD3	1616	DAXX	10|12	22	11	2	0|1|1|1	1	1	14.67	0
BRD3	8886	DDX18	18|18	36	18	2	1|0|1|0	1	1	36	0
BRD3	7913	DEK	53|60	113	56.5	2	8|7|12|14	1	1	5.51	0
BRD3	9785	DHX38	10|11	21	10.5	2	0|2|2|3	1	1	6	0
BRD3	55929	DMAP1	4|7	11	5.5	2	0|0|0|0	1	1	55	0
BRD3	23234	DNAJC9	35|46	81	40.5	2	0|0|1|0	1	1	162	0
BRD3	1786	DNMT1	41|41	82	41	2	4|3|1|4	1	1	13.67	0
BRD3	30836	DNTTIP2	7|9	16	8	2	0|0|0|0	1	1	80	0
BRD3	5977	DPF2	6|3	9	4.5	2	0|0|0|0	0.99	1	45	0
BRD3	1824	DSC2	6|7	13	6.5	2	0|0|0|0	1	1	65	0
BRD3	728689	EIF3CL	28|25	53	26.5	2	0|0|0|0	1	1	265	0
BRD3	9669	EIF5B	23|24	47	23.5	2	5|3|11|5	0.98	0.99	3.92	0
BRD3	10436	EMG1	12|11	23	11.5	2	3|0|2|0	0.99	1	9.2	0
BRD3	2068	ERCC2	11|19	30	15	2	0|0|0|0	1	1	150	0
BRD3	2071	ERCC3	39|42	81	40.5	2	0|0|0|0	1	1	405	0
BRD3	55500	ETNK1	4|5	9	4.5	2	1|0|0|0	0.99	1	18	0
BRD3	81889	FAHD1	3|3	6	3	2	0|0|0|0	0.99	0.99	30	0
BRD3	117246	FTSJ3	9|6	15	7.5	2	0|0|1|1	1	1	15	0
BRD3	54815	GATAD2A	15|8	23	11.5	2	2|0|0|0	0.99	1	23	0
BRD3	57459	GATAD2B	18|13	31	15.5	2	0|4|4|5	0.98	1	4.77	0
BRD3	2963	GTF2F2	7|9	16	8	2	0|1|3|1	0.98	1	6.4	0
BRD3	2965	GTF2H1	23|33	56	28	2	0|1|0|0	1	1	112	0
BRD3	728340	GTF2H2C	2|5	7	3.5	2	0|0|0|0	0.97	1	35	0
BRD3	730394	GTF2H2D	2|5	7	3.5	2	0|0|0|0	0.97	1	35	0
BRD3	2967	GTF2H3	2|7	9	4.5	2	0|0|0|0	0.97	1	45	0
BRD3	2968	GTF2H4	14|16	30	15	2	0|0|0|0	1	1	150	0
BRD3	2975	GTF3C1	8|8	16	8	2	0|0|0|0	1	1	80	0
BRD3	2976	GTF3C2	5|6	11	5.5	2	0|0|0|0	1	1	55	0
BRD3	23560	GTPBP4	16|18	34	17	2	1|0|6|3	0.98	0.98	6.8	0
BRD3	3005	H1F0	16|19	35	17.5	2	0|0|0|0	1	1	175	0
BRD3	9555	H2AFY	169|192	361	180.5	2	15|13|22|27	1	1	9.38	0
BRD3	55506	H2AFY2	20|41	61	30.5	2	0|0|0|0	1	1	305	0
BRD3	3021	H3F3B	7|9	16	8	2	0|1|0|0	1	1	32	0
BRD3	50810	HDGFRP3	12|17	29	14.5	2	0|0|0|0	1	1	145	0
BRD3	55127	HEATR1	9|16	25	12.5	2	0|0|0|0	1	1	125	0
BRD3	3070	HELLS	14|5	19	9.5	2	0|0|0|0	1	1	95	0
BRD3	3007	HIST1H1D	4|7	11	5.5	2	0|0|0|0	1	1	55	0
BRD3	8366	HIST1H4B	31|37	68	34	2	8|7|9|12	1	1	3.78	0
BRD3	8364	HIST1H4C	31|37	68	34	2	8|7|9|12	1	1	3.78	0
BRD3	8360	HIST1H4D	31|37	68	34	2	8|7|9|12	1	1	3.78	0
BRD3	8367	HIST1H4E	31|37	68	34	2	8|7|9|12	1	1	3.78	0
BRD3	8361	HIST1H4F	31|37	68	34	2	8|7|9|12	1	1	3.78	0
BRD3	8365	HIST1H4H	31|37	68	34	2	8|7|9|12	1	1	3.78	0
BRD3	8294	HIST1H4I	31|37	68	34	2	8|7|9|12	1	1	3.78	0
BRD3	8363	HIST1H4J	31|37	68	34	2	8|7|9|12	1	1	3.78	0
BRD3	8362	HIST1H4K	31|37	68	34	2	8|7|9|12	1	1	3.78	0
BRD3	8368	HIST1H4L	31|37	68	34	2	8|7|9|12	1	1	3.78	0
BRD3	723790	HIST2H2AA4	5|6	11	5.5	2	0|0|0|0	1	1	55	0
BRD3	317772	HIST2H2AB	66|34	100	50	2	0|0|0|0	1	1	500	0
BRD3	8338	HIST2H2AC	5|6	11	5.5	2	0|0|0|0	1	1	55	0
BRD3	8370	HIST2H4A	31|37	68	34	2	8|7|9|12	1	1	3.78	0
BRD3	554313	HIST2H4B	31|37	68	34	2	8|7|9|12	1	1	3.78	0
BRD3	121504	HIST4H4	31|37	68	34	2	8|7|9|12	1	1	3.78	0
BRD3	10363	HMG20A	6|5	11	5.5	2	0|0|0|1	1	1	22	0
BRD3	9324	HMGN3	27|19	46	23	2	0|0|0|0	1	1	230	0
BRD3	10473	HMGN4	12|15	27	13.5	2	0|0|0|0	1	1	135	0
BRD3	10042	HMGXB4	3|3	6	3	2	0|0|0|0	0.99	0.99	30	0
BRD3	50809	HP1BP3	37|41	78	39	2	0|0|1|0	1	1	156	0
BRD3	51194	IPO11	4|3	7	3.5	2	0|0|0|0	0.99	1	35	0
BRD3	11143	KAT7	26|28	54	27	2	0|0|0|0	1	1	270	0
BRD3	3796	KIF2A	7|10	17	8.5	2	0|0|0|0	1	1	85	0
BRD3	3839	KPNA3	35|30	65	32.5	2	11|8|12|11	0.97	1	3.1	0
BRD3	3980	LIG3	72|84	156	78	2	1|0|8|1	1	1	31.2	0
BRD3	100996657	LOC100996657	4|3	7	3.5	2	0|0|0|0	0.99	1	35	0
BRD3	222229	LRWD1	20|19	39	19.5	2	0|0|2|3	1	1	15.6	0
BRD3	9656	MDC1	33|37	70	35	2	0|0|0|0	1	1	350	0
BRD3	5469	MED1	17|17	34	17	2	0|0|0|0	1	1	170	0
BRD3	84246	MED10	3|4	7	3.5	2	0|0|0|0	0.99	1	35	0
BRD3	400569	MED11	4|3	7	3.5	2	0|0|0|0	0.99	1	35	0
BRD3	51586	MED15	3|3	6	3	2	0|0|0|0	0.99	0.99	30	0
BRD3	219541	MED19	4|5	9	4.5	2	0|0|0|0	1	1	45	0
BRD3	9439	MED23	6|7	13	6.5	2	0|0|0|0	1	1	65	0
BRD3	9862	MED24	2|6	8	4	2	0|0|0|0	0.97	1	40	0
BRD3	90390	MED30	4|2	6	3	2	0|0|0|0	0.97	1	30	0
BRD3	29079	MED4	5|4	9	4.5	2	0|0|0|0	1	1	45	0
BRD3	4288	MKI67	15|18	33	16.5	2	0|0|0|0	1	1	165	0
BRD3	84365	MKI67IP	8|11	19	9.5	2	0|0|0|0	1	1	95	0
BRD3	10933	MORF4L1	6|5	11	5.5	2	0|0|0|0	1	1	55	0
BRD3	4350	MPG	9|13	22	11	2	1|0|0|0	1	1	44	0
BRD3	57504	MTA3	7|7	14	7	2	0|1|0|0	1	1	28	0
BRD3	4650	MYO9B	5|8	13	6.5	2	0|0|0|0	1	1	65	0
BRD3	55226	NAT10	4|14	18	9	2	0|0|1|0	0.99	1	36	0
BRD3	4801	NFYB	2|5	7	3.5	2	0|0|0|0	0.97	1	35	0
BRD3	25836	NIPBL	17|26	43	21.5	2	0|0|0|0	1	1	215	0
BRD3	65083	NOL6	6|9	15	7.5	2	0|0|0|0	1	1	75	0
BRD3	9221	NOLC1	29|33	62	31	2	4|2|5|4	1	1	8.27	0
BRD3	10528	NOP56	26|31	57	28.5	2	0|1|0|1	1	1	57	0
BRD3	51602	NOP58	29|39	68	34	2	6|2|8|9	1	1	5.44	0
BRD3	4858	NOVA2	6|5	11	5.5	2	0|0|0|0	1	1	55	0
BRD3	4913	NTHL1	5|7	12	6	2	0|0|0|0	1	1	60	0
BRD3	4924	NUCB1	15|17	32	16	2	4|6|2|2	1	1	4.57	0
BRD3	11051	NUDT21	22|25	47	23.5	2	5|7|4|3	1	1	4.95	0
BRD3	4926	NUMA1	116|163	279	139.5	2	0|0|0|0	1	1	1395	0
BRD3	5000	ORC4	9|9	18	9	2	2|1|0|0	1	1	12	0
BRD3	8106	PABPN1	9|13	22	11	2	0|0|0|1	1	1	44	0
BRD3	55193	PBRM1	15|16	31	15.5	2	0|0|0|0	1	1	155	0
BRD3	23047	PDS5B	5|4	9	4.5	2	0|0|0|0	1	1	45	0
BRD3	55023	PHIP	55|52	107	53.5	2	0|0|0|0	1	1	535	0
BRD3	51588	PIAS4	8|3	11	5.5	2	0|0|0|0	0.99	1	55	0
BRD3	79837	PIP4K2C	3|3	6	3	2	0|0|0|0	0.99	0.99	30	0
BRD3	23007	PLCH1	3|2	5	2.5	2	0|0|0|0	0.96	0.99	25	0
BRD3	11284	PNKP	8|13	21	10.5	2	0|0|0|0	1	1	105	0
BRD3	5411	PNN	13|27	40	20	2	0|0|0|0	1	1	200	0
BRD3	56902	PNO1	5|7	12	6	2	0|0|0|0	1	1	60	0
BRD3	23126	POGZ	5|7	12	6	2	0|0|0|0	1	1	60	0
BRD3	5423	POLB	9|8	17	8.5	2	0|0|0|0	1	1	85	0
BRD3	11128	POLR3A	15|23	38	19	2	2|0|5|1	0.99	1	9.5	0
BRD3	55703	POLR3B	6|7	13	6.5	2	0|0|0|2	0.97	0.98	13	0
BRD3	55660	PRPF40A	4|5	9	4.5	2	0|0|1|0	0.99	1	18	0
BRD3	11168	PSIP1	59|62	121	60.5	2	0|1|1|1	1	1	80.67	0
BRD3	5770	PTPN1	2|6	8	4	2	0|0|0|0	0.97	1	40	0
BRD3	284119	PTRF	2|3	5	2.5	2	0|0|0|0	0.96	0.99	25	0
BRD3	5822	PWP2	2|4	6	3	2	0|0|0|0	0.97	1	30	0
BRD3	170394	PWWP2B	12|6	18	9	2	0|0|0|0	1	1	90	0
BRD3	58517	RBM25	2|15	17	8.5	2	0|0|0|0	0.97	1	85	0
BRD3	155435	RBM33	4|3	7	3.5	2	0|0|0|0	0.99	1	35	0
BRD3	1104	RCC1	70|69	139	69.5	2	6|2|9|12	1	1	9.59	0
BRD3	5981	RFC1	18|24	42	21	2	0|0|0|0	1	1	210	0
BRD3	5982	RFC2	33|33	66	33	2	15|12|9|10	0.97	0.97	2.87	0
BRD3	5984	RFC4	25|30	55	27.5	2	6|6|2|4	1	1	6.11	0
BRD3	5985	RFC5	16|27	43	21.5	2	6|3|3|4	1	1	5.38	0
BRD3	55183	RIF1	37|31	68	34	2	0|1|3|0	1	1	34	0
BRD3	285855	RPL7L1	2|5	7	3.5	2	0|0|0|0	0.97	1	35	0
BRD3	6231	RPS26	16|12	28	14	2	2|2|2|3	1	1	6.22	0
BRD3	23076	RRP1B	7|9	16	8	2	0|1|0|1	1	1	16	0
BRD3	23212	RRS1	9|13	22	11	2	0|0|0|0	1	1	110	0
BRD3	51773	RSF1	29|29	58	29	2	0|0|0|0	1	1	290	0
BRD3	10284	SAP18	14|23	37	18.5	2	0|0|0|0	1	1	185	0
BRD3	84324	SARNP	19|20	39	19.5	2	4|6|4|5	1	1	4.11	0
BRD3	23314	SATB2	7|7	14	7	2	1|0|2|0	1	1	9.33	0
BRD3	10389	SCML2	7|7	14	7	2	0|0|0|0	1	1	70	0
BRD3	293	SLC25A6	3|7	10	5	2	0|0|0|0	0.99	1	50	0
BRD3	6594	SMARCA1	7|6	13	6.5	2	0|0|0|0	1	1	65	0
BRD3	6595	SMARCA2	5|5	10	5	2	0|0|0|0	1	1	50	0
BRD3	6597	SMARCA4	65|75	140	70	2	0|0|0|0	1	1	700	0
BRD3	8467	SMARCA5	66|70	136	68	2	0|0|0|0	1	1	680	0
BRD3	6598	SMARCB1	17|16	33	16.5	2	0|0|1|0	1	1	66	0
BRD3	6599	SMARCC1	28|23	51	25.5	2	0|0|1|0	1	1	102	0
BRD3	6601	SMARCC2	59|65	124	62	2	1|0|0|0	1	1	248	0
BRD3	6602	SMARCD1	14|13	27	13.5	2	0|0|0|0	1	1	135	0
BRD3	6603	SMARCD2	10|11	21	10.5	2	0|0|0|0	1	1	105	0
BRD3	6605	SMARCE1	37|32	69	34.5	2	5|8|6|8	1	1	5.11	0
BRD3	23347	SMCHD1	7|11	18	9	2	0|0|0|0	1	1	90	0
BRD3	10250	SRRM1	17|25	42	21	2	1|1|3|6	1	1	7.64	0
BRD3	8683	SRSF9	3|9	12	6	2	0|0|0|0	0.99	1	60	0
BRD3	6749	SSRP1	72|64	136	68	2	14|12|12|20	1	1	4.69	0
BRD3	11198	SUPT16H	190|209	399	199.5	2	14|10|2|5	1	1	25.74	0
BRD3	6872	TAF1	4|11	15	7.5	2	0|0|0|1	0.99	1	30	0
BRD3	6881	TAF10	9|11	20	10	2	0|0|0|0	1	1	100	0
BRD3	6877	TAF5	15|12	27	13.5	2	0|0|0|0	1	1	135	0
BRD3	6878	TAF6	24|26	50	25	2	0|0|0|0	1	1	250	0
BRD3	6879	TAF7	3|3	6	3	2	0|0|0|0	0.99	0.99	30	0
BRD3	129685	TAF8	5|10	15	7.5	2	0|0|0|0	1	1	75	0
BRD3	51616	TAF9B	5|8	13	6.5	2	0|0|0|0	1	1	65	0
BRD3	10607	TBL3	9|4	13	6.5	2	0|0|0|1	0.99	1	26	0
BRD3	10716	TBR1	8|7	15	7.5	2	0|0|0|0	1	1	75	0
BRD3	7014	TERF2	4|6	10	5	2	0|0|0|0	1	1	50	0
BRD3	7019	TFAM	37|38	75	37.5	2	10|8|10|11	1	1	3.85	0
BRD3	57187	THOC2	10|6	16	8	2	0|0|0|0	1	1	80	0
BRD3	79228	THOC6	5|3	8	4	2	0|0|0|0	0.99	1	40	0
BRD3	7112	TMPO	171|176	347	173.5	2	61|53|69|58	1	1	2.88	0
BRD3	4796	TONSL	4|7	11	5.5	2	0|0|0|0	1	1	55	0
BRD3	7150	TOP1	115|137	252	126	2	20|11|14|18	1	1	8	0
BRD3	7153	TOP2A	122|133	255	127.5	2	0|0|1|0	1	1	510	0
BRD3	7155	TOP2B	33|50	83	41.5	2	3|2|4|3	1	1	13.83	0
BRD3	1861	TOR1A	3|2	5	2.5	2	0|0|0|0	0.96	0.99	25	0
BRD3	7157	TP53	8|10	18	9	2	0|0|0|0	1	1	90	0
BRD3	22974	TPX2	5|3	8	4	2	0|0|0|0	0.99	1	40	0
BRD3	29896	TRA2A	4|4	8	4	2	1|0|0|0	0.98	0.98	16	0
BRD3	9320	TRIP12	10|10	20	10	2	0|0|0|0	1	1	100	0
BRD3	6675	UAP1	8|8	16	8	2	0|0|0|2	0.99	0.99	16	0
BRD3	7343	UBTF	18|27	45	22.5	2	0|0|0|0	1	1	225	0
BRD3	29128	UHRF1	67|60	127	63.5	2	2|0|0|0	1	1	127	0
BRD3	10713	USP39	20|23	43	21.5	2	5|0|6|0	0.98	0.99	7.82	0
BRD3	10813	UTP14A	2|3	5	2.5	2	0|0|0|0	0.96	0.99	25	0
BRD3	7443	VRK1	55|59	114	57	2	0|0|0|0	1	1	570	0
BRD3	7468	WHSC1	37|34	71	35.5	2	0|0|0|0	1	1	355	0
BRD3	54904	WHSC1L1	12|11	23	11.5	2	0|0|0|0	1	1	115	0
BRD3	7515	XRCC1	32|41	73	36.5	2	1|0|0|0	1	1	146	0
BRD3	8089	YEATS4	9|16	25	12.5	2	3|2|1|2	0.98	1	6.25	0
BRD3	23613	ZMYND8	2|3	5	2.5	2	0|0|0|0	0.96	0.99	25	0
BRD3	262	AMD1	2|2	4	2	2	0|0|0|0	0.94	0.94	20	0.01
BRD3	10092	ARPC5	3|3	6	3	2	1|0|0|0	0.93	0.93	12	0.01
BRD3	408	ARRB1	2|2	4	2	2	0|0|0|0	0.94	0.94	20	0.01
BRD3	515	ATP5F1	7|9	16	8	2	3|1|0|0	0.94	0.97	8	0.01
BRD3	617	BCS1L	9|9	18	9	2	2|2|3|2	0.93	0.93	4	0.01
BRD3	6046	BRD2	6|10	16	8	2	0|3|0|0	0.92	0.97	10.67	0.01
BRD3	339448	C1orf174	2|2	4	2	2	0|0|0|0	0.94	0.94	20	0.01
BRD3	54862	CC2D1A	5|3	8	4	2	1|0|0|0	0.96	1	16	0.01
BRD3	246184	CDC26	2|2	4	2	2	0|0|0|0	0.94	0.94	20	0.01
BRD3	51496	CTDSPL2	2|2	4	2	2	0|0|0|0	0.94	0.94	20	0.01
BRD3	2806	GOT2	9|12	21	10.5	2	2|4|2|2	0.93	0.99	4.2	0.01
BRD3	2821	GPI	2|2	4	2	2	0|0|0|0	0.94	0.94	20	0.01
BRD3	9330	GTF3C3	8|14	22	11	2	1|3|3|2	0.91	1	4.89	0.01
BRD3	3150	HMGN1	90|94	184	92	2	38|14|29|20	0.94	0.98	3.64	0.01
BRD3	4000	LMNA	33|46	79	39.5	2	16|13|7|8	0.93	1	3.59	0.01
BRD3	101060460	LOC101060460	4|5	9	4.5	2	1|0|1|0	0.95	0.98	9	0.01
BRD3	4052	LTBP1	12|9	21	10.5	2	3|3|2|2	0.93	0.99	4.2	0.01
BRD3	4217	MAP3K5	2|2	4	2	2	0|0|0|0	0.94	0.94	20	0.01
BRD3	4437	MSH3	25|20	45	22.5	2	6|0|8|8	0.91	0.98	4.09	0.01
BRD3	140465	MYL6B	5|3	8	4	2	0|0|1|0	0.96	1	16	0.01
BRD3	192111	PGAM5	9|10	19	9.5	2	3|2|3|2	0.91	0.96	3.8	0.01
BRD3	10623	POLR3C	4|5	9	4.5	2	1|0|1|0	0.95	0.98	9	0.01
BRD3	5499	PPP1CA	28|18	46	23	2	7|8|0|0	0.92	0.98	6.13	0.01
BRD3	8624	PSMG1	9|3	12	6	2	0|1|0|0	0.96	1	24	0.01
BRD3	6426	SRSF1	10|30	40	20	2	1|4|3|3	0.96	1	7.27	0.01
BRD3	10915	TCERG1	9|6	15	7.5	2	0|2|0|2	0.96	1	7.5	0.01
BRD3	7134	TNNC1	2|2	4	2	2	0|0|0|0	0.94	0.94	20	0.01
BRD3	23534	TNPO3	12|8	20	10	2	3|2|3|1	0.91	1	4.44	0.01
BRD3	6434	TRA2B	12|11	23	11.5	2	4|4|2|3	0.92	0.96	3.54	0.01
BRD3	54957	TXNL4B	2|2	4	2	2	0|0|0|0	0.94	0.94	20	0.01
BRD3	29945	ANAPC4	8|8	16	8	2	0|1|1|4	0.87	0.87	5.33	0.02
BRD3	163	AP2B1	21|19	40	20	2	8|2|9|4	0.88	0.95	3.48	0.02
BRD3	23246	BOP1	5|9	14	7	2	0|0|3|1	0.84	0.97	7	0.02
BRD3	25978	CHMP2B	3|8	11	5.5	2	0|2|0|0	0.83	0.99	11	0.02
BRD3	1496	CTNNA2	7|5	12	6	2	0|0|2|2	0.89	0.97	6	0.02
BRD3	22894	DIS3	7|7	14	7	2	3|0|1|0	0.9	0.9	7	0.02
BRD3	23404	EXOSC2	4|2	6	3	2	0|0|0|1	0.85	0.98	12	0.02
BRD3	2961	GTF2E2	5|2	7	3.5	2	0|1|0|0	0.85	1	14	0.02
BRD3	3008	HIST1H1E	18|23	41	20.5	2	0|14|0|0	0.87	0.9	5.86	0.02
BRD3	23195	MDN1	9|2	11	5.5	2	0|1|0|0	0.85	1	22	0.02
BRD3	2956	MSH6	78|76	154	77	2	34|29|18|25	0.9	0.97	2.91	0.02
BRD3	10797	MTHFD2	12|8	20	10	2	3|4|0|0	0.87	0.96	5.71	0.02
BRD3	79050	NOC4L	5|11	16	8	2	0|3|1|0	0.85	0.99	8	0.02
BRD3	4839	NOP2	23|30	53	26.5	2	0|0|10|12	0.86	0.92	4.82	0.02
BRD3	8396	PIP4K2B	8|8	16	8	2	0|4|0|0	0.88	0.88	8	0.02
BRD3	87178	PNPT1	9|5	14	7	2	0|0|2|2	0.9	1	7	0.02
BRD3	79621	RNASEH2B	7|6	13	6.5	2	3|2|0|1	0.9	0.95	4.33	0.02
BRD3	25873	RPL36	2|6	8	4	2	0|0|0|1	0.85	1	16	0.02
BRD3	58490	RPRD1B	11|14	25	12.5	2	4|4|5|0	0.88	0.98	3.85	0.02
BRD3	6430	SRSF5	4|6	10	5	2	0|0|2|0	0.89	0.96	10	0.02
BRD3	54867	TMEM214	8|3	11	5.5	2	0|0|0|2	0.83	0.99	11	0.02
BRD3	51605	TRMT6	4|2	6	3	2	0|1|0|0	0.85	0.98	12	0.02
BRD3	79042	TSEN34	4|2	6	3	2	0|0|1|0	0.85	0.98	12	0.02
BRD3	56893	UBQLN4	4|2	6	3	2	1|0|0|0	0.85	0.98	12	0.02
BRD3	23160	WDR43	2|5	7	3.5	2	1|0|0|0	0.85	1	14	0.02
BRD3	353	APRT	15|15	30	15	2	4|9|0|1	0.79	0.79	4.29	0.03
BRD3	9790	BMS1	6|13	19	9.5	2	2|1|2|2	0.83	1	5.43	0.03
BRD3	9696	CROCC	3|2	5	2.5	2	0|0|0|1	0.82	0.93	10	0.03
BRD3	3015	H2AFZ	12|19	31	15.5	2	4|5|4|4	0.78	1	3.65	0.03
BRD3	3757	KCNH2	3|2	5	2.5	2	0|0|1|0	0.82	0.93	10	0.03
BRD3	9477	MED20	3|2	5	2.5	2	0|0|0|1	0.82	0.93	10	0.03
BRD3	51154	MRTO4	3|6	9	4.5	2	0|0|0|2	0.82	0.96	9	0.03
BRD3	4736	RPL10A	3|7	10	5	2	0|0|1|2	0.76	1	6.67	0.03
BRD3	112574	SNX18	3|2	5	2.5	2	0|1|0|0	0.82	0.93	10	0.03
BRD3	54386	TERF2IP	5|5	10	5	2	2|2|0|0	0.81	0.81	5	0.03
BRD3	51067	YARS2	25|15	40	20	2	7|3|8|1	0.76	1	4.21	0.03
BRD3	10061	ABCF2	6|5	11	5.5	2	0|2|3|1	0.72	0.84	3.67	0.04
BRD3	8540	AGPS	11|9	20	10	2	6|1|2|1	0.75	0.86	4	0.04
BRD3	55723	ASF1B	5|4	9	4.5	2	1|2|0|1	0.73	0.84	4.5	0.04
BRD3	581	BAX	5|4	9	4.5	2	1|0|1|2	0.73	0.84	4.5	0.04
BRD3	10523	CHERP	9|8	17	8.5	2	2|0|2|5	0.72	0.79	3.78	0.04
BRD3	55748	CNDP2	9|12	21	10.5	2	6|3|1|1	0.72	0.9	3.82	0.04
BRD3	79366	HMGN5	7|6	13	6.5	2	4|0|1|1	0.72	0.78	4.33	0.04
BRD3	29959	NRBP1	2|2	4	2	2	0|0|1|0	0.71	0.71	8	0.04
BRD3	6723	SRM	5|3	8	4	2	2|1|0|0	0.73	0.93	5.33	0.04
BRD3	25816	TNFAIP8	4|3	7	3.5	2	0|0|2|0	0.75	0.83	7	0.04
BRD3	7323	UBE2D3	2|2	4	2	2	1|0|0|0	0.71	0.71	8	0.04
BRD3	84313	VPS25	5|5	10	5	2	2|1|1|1	0.72	0.72	4	0.04
BRD3	55759	WDR12	3|3	6	3	2	1|1|0|0	0.73	0.73	6	0.04
BRD3	280636	C11orf31	6|2	8	4	2	0|0|2|0	0.71	0.96	8	0.05
BRD3	54606	DDX56	3|3	6	3	2	0|0|2|0	0.68	0.68	6	0.05
BRD3	10455	ECI2	2|5	7	3.5	2	0|0|1|1	0.7	0.98	7	0.05
BRD3	3835	KIF22	3|10	13	6.5	2	1|3|0|0	0.67	0.98	6.5	0.05
BRD3	80018	NAA25	4|2	6	3	2	1|0|1|0	0.67	0.92	6	0.05
BRD3	23481	PES1	2|5	7	3.5	2	0|0|0|2	0.68	0.91	7	0.05
BRD3	5514	PPP1R10	2|5	7	3.5	2	1|0|1|0	0.7	0.98	7	0.05
BRD3	292	SLC25A5	17|27	44	22	2	20|0|0|0	0.69	0.88	4.4	0.05
BRD3	58533	SNX6	3|3	6	3	2	0|0|0|2	0.68	0.68	6	0.05
BRD3	6844	VAMP2	2|4	6	3	2	1|1|0|0	0.67	0.92	6	0.05
BRD3_10min	56160532	56160532	18|16	34	17	2	6|1|5|3	1	1	4.53	0
BRD3_10min	23	ABCF1	26|26	52	26	2	6|5|5|4	1	1	5.2	0
BRD3_10min	22985	ACIN1	4|7	11	5.5	2	0|0|0|0	1	1	55	0
BRD3_10min	86	ACTL6A	35|28	63	31.5	2	2|1|0|0	1	1	42	0
BRD3_10min	79913	ACTR5	7|4	11	5.5	2	0|0|0|0	1	1	55	0
BRD3_10min	116988	AGAP3	3|6	9	4.5	2	0|0|0|0	0.99	1	45	0
BRD3_10min	160	AP2A1	13|13	26	13	2	0|0|0|0	1	1	130	0
BRD3_10min	163	AP2B1	39|31	70	35	2	8|2|9|4	1	1	6.09	0
BRD3_10min	1173	AP2M1	21|23	44	22	2	2|0|4|1	1	1	12.57	0
BRD3_10min	408	ARRB1	5|9	14	7	2	0|0|0|0	1	1	70	0
BRD3_10min	409	ARRB2	66|78	144	72	2	3|2|2|0	1	1	41.14	0
BRD3_10min	8815	BANF1	16|14	30	15	2	0|0|0|0	1	1	150	0
BRD3_10min	9031	BAZ1B	2|4	6	3	2	0|0|0|0	0.97	1	30	0
BRD3_10min	23246	BOP1	8|18	26	13	2	0|0|3|1	0.97	1	13	0
BRD3_10min	23476	BRD4	8|16	24	12	2	0|0|0|0	1	1	120	0
BRD3_10min	65980	BRD9	10|8	18	9	2	0|0|0|0	1	1	90	0
BRD3_10min	55299	BRIX1	6|22	28	14	2	0|1|0|0	1	1	56	0
BRD3_10min	124944	C17orf49	4|5	9	4.5	2	0|0|0|0	1	1	45	0
BRD3_10min	11335	CBX3	24|32	56	28	2	7|9|0|1	0.97	0.99	6.59	0
BRD3_10min	23468	CBX5	9|10	19	9.5	2	0|0|0|0	1	1	95	0
BRD3_10min	902	CCNH	3|5	8	4	2	0|0|0|0	0.99	1	40	0
BRD3_10min	1022	CDK7	14|22	36	18	2	0|0|0|0	1	1	180	0
BRD3_10min	1059	CENPB	13|10	23	11.5	2	0|0|1|0	1	1	46	0
BRD3_10min	8208	CHAF1B	18|18	36	18	2	1|1|1|1	1	1	18	0
BRD3_10min	1108	CHD4	184|177	361	180.5	2	28|17|34|22	1	1	7.15	0
BRD3_10min	57680	CHD8	96|89	185	92.5	2	0|0|0|0	1	1	925	0
BRD3_10min	1459	CSNK2A2	89|83	172	86	2	5|4|10|8	1	1	12.74	0
BRD3_10min	1602	DACH1	5|4	9	4.5	2	0|0|0|0	1	1	45	0
BRD3_10min	8886	DDX18	26|41	67	33.5	2	1|0|1|0	1	1	67	0
BRD3_10min	79039	DDX54	2|5	7	3.5	2	0|0|0|0	0.97	1	35	0
BRD3_10min	7913	DEK	31|30	61	30.5	2	8|7|12|14	1	1	2.98	0
BRD3_10min	1736	DKC1	4|14	18	9	2	0|0|0|0	1	1	90	0
BRD3_10min	23234	DNAJC9	12|20	32	16	2	0|0|1|0	1	1	64	0
BRD3_10min	1786	DNMT1	22|17	39	19.5	2	4|3|1|4	1	1	6.5	0
BRD3_10min	30836	DNTTIP2	3|9	12	6	2	0|0|0|0	0.99	1	60	0
BRD3_10min	10969	EBNA1BP2	10|19	29	14.5	2	0|0|2|3	0.99	1	11.6	0
BRD3_10min	9669	EIF5B	29|30	59	29.5	2	5|3|11|5	1	1	4.92	0
BRD3_10min	10436	EMG1	13|10	23	11.5	2	3|0|2|0	0.99	1	9.2	0
BRD3_10min	2068	ERCC2	24|51	75	37.5	2	0|0|0|0	1	1	375	0
BRD3_10min	2071	ERCC3	109|103	212	106	2	0|0|0|0	1	1	1060	0
BRD3_10min	2077	ERF	3|5	8	4	2	0|0|0|0	0.99	1	40	0
BRD3_10min	117246	FTSJ3	17|31	48	24	2	0|0|1|1	1	1	48	0
BRD3_10min	26354	GNL3	15|17	32	16	2	4|2|6|6	0.98	1	3.56	0
BRD3_10min	83743	GRWD1	14|15	29	14.5	2	3|0|3|0	1	1	9.67	0
BRD3_10min	2961	GTF2E2	9|6	15	7.5	2	0|1|0|0	1	1	30	0
BRD3_10min	2963	GTF2F2	15|16	31	15.5	2	0|1|3|1	1	1	12.4	0
BRD3_10min	2965	GTF2H1	42|58	100	50	2	0|1|0|0	1	1	200	0
BRD3_10min	728340	GTF2H2C	7|9	16	8	2	0|0|0|0	1	1	80	0
BRD3_10min	730394	GTF2H2D	7|9	16	8	2	0|0|0|0	1	1	80	0
BRD3_10min	2967	GTF2H3	20|27	47	23.5	2	0|0|0|0	1	1	235	0
BRD3_10min	2968	GTF2H4	26|42	68	34	2	0|0|0|0	1	1	340	0
BRD3_10min	2975	GTF3C1	9|11	20	10	2	0|0|0|0	1	1	100	0
BRD3_10min	9329	GTF3C4	3|7	10	5	2	0|0|0|0	0.99	1	50	0
BRD3_10min	23560	GTPBP4	15|32	47	23.5	2	1|0|6|3	0.98	1	9.4	0
BRD3_10min	3005	H1F0	6|10	16	8	2	0|0|0|0	1	1	80	0
BRD3_10min	9555	H2AFY	108|106	214	107	2	15|13|22|27	1	1	5.56	0
BRD3_10min	3021	H3F3B	4|4	8	4	2	0|1|0|0	0.98	0.98	16	0
BRD3_10min	55127	HEATR1	3|8	11	5.5	2	0|0|0|0	0.99	1	55	0
BRD3_10min	3070	HELLS	3|4	7	3.5	2	0|0|0|0	0.99	1	35	0
BRD3_10min	317772	HIST2H2AB	92|45	137	68.5	2	0|0|0|0	1	1	685	0
BRD3_10min	6596	HLTF	3|2	5	2.5	2	0|0|0|0	0.96	0.99	25	0
BRD3_10min	10042	HMGXB4	4|6	10	5	2	0|0|0|0	1	1	50	0
BRD3_10min	50809	HP1BP3	7|20	27	13.5	2	0|0|1|0	1	1	54	0
BRD3_10min	54617	INO80	3|10	13	6.5	2	0|0|0|0	0.99	1	65	0
BRD3_10min	83444	INO80B	5|5	10	5	2	0|0|0|0	1	1	50	0
BRD3_10min	84541	KBTBD8	29|28	57	28.5	2	0|0|0|0	1	1	285	0
BRD3_10min	3839	KPNA3	51|45	96	48	2	11|8|12|11	1	1	4.57	0
BRD3_10min	3980	LIG3	69|68	137	68.5	2	1|0|8|1	1	1	27.4	0
BRD3_10min	101060439	LOC101060439	3|3	6	3	2	0|0|0|0	0.99	0.99	30	0
BRD3_10min	9656	MDC1	3|9	12	6	2	0|0|0|0	0.99	1	60	0
BRD3_10min	5469	MED1	44|49	93	46.5	2	0|0|0|0	1	1	465	0
BRD3_10min	84246	MED10	5|5	10	5	2	0|0|0|0	1	1	50	0
BRD3_10min	400569	MED11	9|4	13	6.5	2	0|0|0|0	1	1	65	0
BRD3_10min	9282	MED14	19|23	42	21	2	0|0|0|0	1	1	210	0
BRD3_10min	51586	MED15	8|11	19	9.5	2	0|0|0|0	1	1	95	0
BRD3_10min	9440	MED17	2|3	5	2.5	2	0|0|0|0	0.96	0.99	25	0
BRD3_10min	219541	MED19	11|9	20	10	2	0|0|0|0	1	1	100	0
BRD3_10min	9412	MED21	9|7	16	8	2	0|0|1|0	1	1	32	0
BRD3_10min	6837	MED22	7|9	16	8	2	0|0|0|0	1	1	80	0
BRD3_10min	9439	MED23	33|35	68	34	2	0|0|0|0	1	1	340	0
BRD3_10min	9862	MED24	16|18	34	17	2	0|0|0|0	1	1	170	0
BRD3_10min	9441	MED26	6|7	13	6.5	2	0|0|0|0	1	1	65	0
BRD3_10min	9442	MED27	5|8	13	6.5	2	0|0|0|0	1	1	65	0
BRD3_10min	55588	MED29	4|2	6	3	2	0|0|0|0	0.97	1	30	0
BRD3_10min	90390	MED30	10|13	23	11.5	2	0|0|0|0	1	1	115	0
BRD3_10min	51003	MED31	4|5	9	4.5	2	0|0|0|0	1	1	45	0
BRD3_10min	29079	MED4	12|11	23	11.5	2	0|0|0|0	1	1	115	0
BRD3_10min	55090	MED9	8|5	13	6.5	2	0|0|0|0	1	1	65	0
BRD3_10min	84365	MKI67IP	21|25	46	23	2	0|0|0|0	1	1	230	0
BRD3_10min	4331	MNAT1	2|15	17	8.5	2	0|0|0|0	0.97	1	85	0
BRD3_10min	4350	MPG	4|8	12	6	2	1|0|0|0	0.99	1	24	0
BRD3_10min	23164	MPRIP	3|3	6	3	2	0|0|0|0	0.99	0.99	30	0
BRD3_10min	55226	NAT10	8|13	21	10.5	2	0|0|1|0	1	1	42	0
BRD3_10min	25836	NIPBL	9|5	14	7	2	0|0|0|0	1	1	70	0
BRD3_10min	54475	NLE1	8|9	17	8.5	2	1|0|1|1	1	1	11.33	0
BRD3_10min	26155	NOC2L	4|6	10	5	2	0|0|0|0	1	1	50	0
BRD3_10min	65083	NOL6	4|5	9	4.5	2	0|0|0|0	1	1	45	0
BRD3_10min	9221	NOLC1	22|22	44	22	2	4|2|5|4	1	1	5.87	0
BRD3_10min	8602	NOP14	2|4	6	3	2	0|0|0|0	0.97	1	30	0
BRD3_10min	4839	NOP2	35|54	89	44.5	2	0|0|10|12	0.98	1	8.09	0
BRD3_10min	10528	NOP56	25|40	65	32.5	2	0|1|0|1	1	1	65	0
BRD3_10min	51602	NOP58	31|61	92	46	2	6|2|8|9	1	1	7.36	0
BRD3_10min	4858	NOVA2	5|2	7	3.5	2	0|0|0|0	0.97	1	35	0
BRD3_10min	4926	NUMA1	26|27	53	26.5	2	0|0|0|0	1	1	265	0
BRD3_10min	4931	NVL	3|5	8	4	2	0|0|0|0	0.99	1	40	0
BRD3_10min	8106	PABPN1	4|4	8	4	2	0|0|0|1	0.98	0.98	16	0
BRD3_10min	11252	PACSIN2	8|10	18	9	2	2|2|0|2	0.99	1	6	0
BRD3_10min	29763	PACSIN3	5|5	10	5	2	0|0|0|0	1	1	50	0
BRD3_10min	23481	PES1	7|12	19	9.5	2	0|0|0|2	0.99	1	19	0
BRD3_10min	55023	PHIP	9|9	18	9	2	0|0|0|0	1	1	90	0
BRD3_10min	79837	PIP4K2C	14|10	24	12	2	0|0|0|0	1	1	120	0
BRD3_10min	11284	PNKP	9|8	17	8.5	2	0|0|0|0	1	1	85	0
BRD3_10min	5411	PNN	10|5	15	7.5	2	0|0|0|0	1	1	75	0
BRD3_10min	56902	PNO1	3|4	7	3.5	2	0|0|0|0	0.99	1	35	0
BRD3_10min	5423	POLB	4|3	7	3.5	2	0|0|0|0	0.99	1	35	0
BRD3_10min	5430	POLR2A	70|79	149	74.5	2	5|9|9|10	1	1	9.03	0
BRD3_10min	5431	POLR2B	44|47	91	45.5	2	9|9|16|12	1	1	3.96	0
BRD3_10min	5433	POLR2D	5|5	10	5	2	0|1|0|0	1	1	20	0
BRD3_10min	5437	POLR2H	17|17	34	17	2	5|4|4|6	0.99	0.99	3.58	0
BRD3_10min	4659	PPP1R12A	24|27	51	25.5	2	0|1|0|0	1	1	102	0
BRD3_10min	54776	PPP1R12C	48|35	83	41.5	2	0|0|0|0	1	1	415	0
BRD3_10min	8899	PRPF4B	5|4	9	4.5	2	0|0|0|0	1	1	45	0
BRD3_10min	11168	PSIP1	23|39	62	31	2	0|1|1|1	1	1	41.33	0
BRD3_10min	55269	PSPC1	21|20	41	20.5	2	6|9|5|3	1	1	3.57	0
BRD3_10min	5770	PTPN1	7|11	18	9	2	0|0|0|0	1	1	90	0
BRD3_10min	284119	PTRF	15|16	31	15.5	2	0|0|0|0	1	1	155	0
BRD3_10min	5822	PWP2	6|7	13	6.5	2	0|0|0|0	1	1	65	0
BRD3_10min	170394	PWWP2B	12|14	26	13	2	0|0|0|0	1	1	130	0
BRD3_10min	26064	RAI14	137|149	286	143	2	0|0|1|0	1	1	572	0
BRD3_10min	1104	RCC1	32|34	66	33	2	6|2|9|12	1	1	4.55	0
BRD3_10min	5981	RFC1	12|8	20	10	2	0|0|0|0	1	1	100	0
BRD3_10min	5984	RFC4	31|39	70	35	2	6|6|2|4	1	1	7.78	0
BRD3_10min	5985	RFC5	17|25	42	21	2	6|3|3|4	1	1	5.25	0
BRD3_10min	55183	RIF1	8|10	18	9	2	0|1|3|0	0.97	0.98	9	0
BRD3_10min	84154	RPF2	3|7	10	5	2	0|0|0|0	0.99	1	50	0
BRD3_10min	4736	RPL10A	19|25	44	22	2	0|0|1|2	1	1	29.33	0
BRD3_10min	23521	RPL13A	27|30	57	28.5	2	4|5|4|7	1	1	5.7	0
BRD3_10min	6138	RPL15	36|35	71	35.5	2	11|9|11|16	1	1	3.02	0
BRD3_10min	6144	RPL21	26|33	59	29.5	2	2|1|5|6	1	1	8.43	0
BRD3_10min	6146	RPL22	36|32	68	34	2	10|12|12|11	0.97	1	3.02	0
BRD3_10min	6122	RPL3	60|72	132	66	2	9|9|23|18	1	1	4.47	0
BRD3_10min	6156	RPL30	23|17	40	20	2	2|5|6|8	0.98	1	3.81	0
BRD3_10min	6161	RPL32	13|12	25	12.5	2	1|2|4|2	1	1	5.56	0
BRD3_10min	6164	RPL34	10|14	24	12	2	1|0|4|3	0.97	1	6	0
BRD3_10min	6165	RPL35A	13|19	32	16	2	1|1|3|3	1	1	8	0
BRD3_10min	25873	RPL36	13|16	29	14.5	2	0|0|0|1	1	1	58	0
BRD3_10min	285855	RPL7L1	4|11	15	7.5	2	0|0|0|0	1	1	75	0
BRD3_10min	6132	RPL8	25|34	59	29.5	2	5|5|5|6	1	1	5.62	0
BRD3_10min	6231	RPS26	25|20	45	22.5	2	2|2|2|3	1	1	10	0
BRD3_10min	51018	RRP15	4|3	7	3.5	2	0|0|0|0	0.99	1	35	0
BRD3_10min	23076	RRP1B	16|15	31	15.5	2	0|1|0|1	1	1	31	0
BRD3_10min	23212	RRS1	11|18	29	14.5	2	0|0|0|0	1	1	145	0
BRD3_10min	6305	SBF1	2|4	6	3	2	0|0|0|0	0.97	1	30	0
BRD3_10min	6322	SCML1	19|13	32	16	2	0|0|0|0	1	1	160	0
BRD3_10min	6597	SMARCA4	51|29	80	40	2	0|0|0|0	1	1	400	0
BRD3_10min	8467	SMARCA5	22|26	48	24	2	0|0|0|0	1	1	240	0
BRD3_10min	6599	SMARCC1	22|15	37	18.5	2	0|0|1|0	1	1	74	0
BRD3_10min	6601	SMARCC2	11|12	23	11.5	2	1|0|0|0	1	1	46	0
BRD3_10min	6602	SMARCD1	18|6	24	12	2	0|0|0|0	1	1	120	0
BRD3_10min	6603	SMARCD2	6|2	8	4	2	0|0|0|0	0.97	1	40	0
BRD3_10min	23347	SMCHD1	6|4	10	5	2	0|0|0|0	1	1	50	0
BRD3_10min	112574	SNX18	5|9	14	7	2	0|1|0|0	1	1	28	0
BRD3_10min	10250	SRRM1	20|16	36	18	2	1|1|3|6	0.99	1	6.55	0
BRD3_10min	6749	SSRP1	45|48	93	46.5	2	14|12|12|20	1	1	3.21	0
BRD3_10min	11198	SUPT16H	90|77	167	83.5	2	14|10|2|5	1	1	10.77	0
BRD3_10min	6872	TAF1	16|14	30	15	2	0|0|0|1	1	1	60	0
BRD3_10min	6881	TAF10	17|23	40	20	2	0|0|0|0	1	1	200	0
BRD3_10min	6873	TAF2	2|7	9	4.5	2	0|0|0|0	0.97	1	45	0
BRD3_10min	6877	TAF5	16|17	33	16.5	2	0|0|0|0	1	1	165	0
BRD3_10min	6878	TAF6	41|41	82	41	2	0|0|0|0	1	1	410	0
BRD3_10min	6879	TAF7	9|6	15	7.5	2	0|0|0|0	1	1	75	0
BRD3_10min	129685	TAF8	11|14	25	12.5	2	0|0|0|0	1	1	125	0
BRD3_10min	10607	TBL3	8|16	24	12	2	0|0|0|1	1	1	48	0
BRD3_10min	10716	TBR1	11|7	18	9	2	0|0|0|0	1	1	90	0
BRD3_10min	6924	TCEB3	3|4	7	3.5	2	0|0|0|0	0.99	1	35	0
BRD3_10min	6949	TCOF1	192|299	491	245.5	2	7|7|2|5	1	1	46.76	0
BRD3_10min	54867	TMEM214	7|7	14	7	2	0|0|0|2	0.98	0.98	14	0
BRD3_10min	4796	TONSL	2|3	5	2.5	2	0|0|0|0	0.96	0.99	25	0
BRD3_10min	7150	TOP1	117|111	228	114	2	20|11|14|18	1	1	7.24	0
BRD3_10min	7153	TOP2A	43|39	82	41	2	0|0|1|0	1	1	164	0
BRD3_10min	7157	TP53	9|20	29	14.5	2	0|0|0|0	1	1	145	0
BRD3_10min	11078	TRIOBP	79|67	146	73	2	0|0|0|0	1	1	730	0
BRD3_10min	55075	UACA	25|30	55	27.5	2	0|0|0|0	1	1	275	0
BRD3_10min	29128	UHRF1	17|16	33	16.5	2	2|0|0|0	1	1	33	0
BRD3_10min	84135	UTP15	3|3	6	3	2	0|0|0|0	0.99	0.99	30	0
BRD3_10min	7443	VRK1	18|23	41	20.5	2	0|0|0|0	1	1	205	0
BRD3_10min	55759	WDR12	8|8	16	8	2	1|1|0|0	1	1	16	0
BRD3_10min	7468	WHSC1	44|46	90	45	2	0|0|0|0	1	1	450	0
BRD3_10min	54904	WHSC1L1	12|14	26	13	2	0|0|0|0	1	1	130	0
BRD3_10min	7515	XRCC1	37|36	73	36.5	2	1|0|0|0	1	1	146	0
BRD3_10min	7707	ZNF148	4|4	8	4	2	0|0|1|0	0.98	0.98	16	0
BRD3_10min	1025	CDK9	17|13	30	15	2	3|1|7|3	0.93	0.99	4.29	0.01
BRD3_10min	81608	FIP1L1	5|10	15	7.5	2	2|1|0|1	0.92	1	7.5	0.01
BRD3_10min	2870	GRK6	4|11	15	7.5	2	2|0|0|0	0.91	1	15	0.01
BRD3_10min	4204	MECP2	2|2	4	2	2	0|0|0|0	0.94	0.94	20	0.01
BRD3_10min	196074	METTL15	2|2	4	2	2	0|0|0|0	0.94	0.94	20	0.01
BRD3_10min	51154	MRTO4	5|8	13	6.5	2	0|0|0|2	0.95	0.99	13	0.01
BRD3_10min	79050	NOC4L	8|7	15	7.5	2	0|3|1|0	0.92	0.95	7.5	0.01
BRD3_10min	11051	NUDT21	15|25	40	20	2	5|7|4|3	0.95	1	4.21	0.01
BRD3_10min	55703	POLR3B	7|4	11	5.5	2	0|0|0|2	0.9	0.98	11	0.01
BRD3_10min	53938	PPIL3	3|3	6	3	2	0|1|0|0	0.93	0.93	12	0.01
BRD3_10min	8624	PSMG1	3|4	7	3.5	2	0|1|0|0	0.95	0.98	14	0.01
BRD3_10min	6147	RPL23A	44|53	97	48.5	2	18|9|20|14	0.94	1	3.18	0.01
BRD3_10min	6228	RPS23	17|19	36	18	2	0|1|8|5	0.91	0.93	5.14	0.01
BRD3_10min	84324	SARNP	20|15	35	17.5	2	4|6|4|5	0.95	1	3.68	0.01
BRD3_10min	6667	SP1	2|2	4	2	2	0|0|0|0	0.94	0.94	20	0.01
BRD3_10min	10915	TCERG1	6|8	14	7	2	0|2|0|2	0.96	0.99	7	0.01
BRD3_10min	134430	WDR36	3|12	15	7.5	2	0|0|1|0	0.96	1	30	0.01
BRD3_10min	161	AP2A2	20|13	33	16.5	2	2|2|8|3	0.85	0.99	4.4	0.02
BRD3_10min	6046	BRD2	16|4	20	10	2	0|3|0|0	0.84	1	13.33	0.02
BRD3_10min	10951	CBX1	11|11	22	11	2	4|5|0|3	0.86	0.86	3.67	0.02
BRD3_10min	8099	CDK2AP1	6|2	8	4	2	0|1|0|0	0.85	1	16	0.02
BRD3_10min	1488	CTBP2	9|4	13	6.5	2	2|1|0|0	0.89	1	8.67	0.02
BRD3_10min	23136	EPB41L3	31|31	62	31	2	8|8|16|12	0.84	0.84	2.82	0.02
BRD3_10min	4924	NUCB1	17|10	27	13.5	2	4|6|2|2	0.83	1	3.86	0.02
BRD3_10min	5000	ORC4	4|5	9	4.5	2	2|1|0|0	0.86	0.93	6	0.02
BRD3_10min	22984	PDCD11	3|12	15	7.5	2	1|0|0|1	0.87	1	15	0.02
BRD3_10min	553115	PEF1	2|4	6	3	2	1|0|0|0	0.85	0.98	12	0.02
BRD3_10min	8396	PIP4K2B	7|11	18	9	2	0|4|0|0	0.89	0.95	9	0.02
BRD3_10min	87178	PNPT1	8|5	13	6.5	2	0|0|2|2	0.9	0.99	6.5	0.02
BRD3_10min	5834	PYGB	4|5	9	4.5	2	2|0|0|0	0.87	0.91	9	0.02
BRD3_10min	5982	RFC2	38|31	69	34.5	2	15|12|9|10	0.86	1	3	0.02
BRD3_10min	6141	RPL18	42|48	90	45	2	15|14|17|17	0.88	1	2.86	0.02
BRD3_10min	23314	SATB2	6|4	10	5	2	1|0|2|0	0.89	0.98	6.67	0.02
BRD3_10min	6598	SMARCB1	2|4	6	3	2	0|0|1|0	0.85	0.98	12	0.02
BRD3_10min	10713	USP39	17|13	30	15	2	5|0|6|0	0.89	0.94	5.45	0.02
BRD3_10min	1616	DAXX	3|10	13	6.5	2	0|1|1|1	0.76	1	8.67	0.03
BRD3_10min	23070	FTSJD2	2|3	5	2.5	2	0|1|0|0	0.82	0.93	10	0.03
BRD3_10min	54386	TERF2IP	7|4	11	5.5	2	2|2|0|0	0.79	0.97	5.5	0.03
BRD3_10min	23160	WDR43	2|3	5	2.5	2	1|0|0|0	0.82	0.93	10	0.03
BRD3_10min	54606	DDX56	4|3	7	3.5	2	0|0|2|0	0.75	0.83	7	0.04
BRD3_10min	9785	DHX38	7|6	13	6.5	2	0|2|2|3	0.76	0.86	3.71	0.04
BRD3_10min	3996	LLGL1	2|18	20	10	2	0|2|0|0	0.73	1	20	0.04
BRD3_10min	5426	POLE	3|3	6	3	2	1|0|1|0	0.73	0.73	6	0.04
BRD3_10min	9360	PPIG	3|5	8	4	2	2|0|0|1	0.73	0.93	5.33	0.04
BRD3_10min	6430	SRSF5	2|8	10	5	2	0|0|2|0	0.72	0.99	10	0.04
BRD3_10min	84321	THOC3	15|10	25	12.5	2	4|6|3|0	0.72	0.97	3.85	0.04
BRD3_10min	10885	WDR3	4|8	12	6	2	2|0|1|2	0.71	0.99	4.8	0.04
BRD3_10min	63929	XPNPEP3	9|8	17	8.5	2	0|6|1|0	0.75	0.78	4.86	0.04
BRD3_10min	9790	BMS1	5|16	21	10.5	2	2|1|2|2	0.68	1	6	0.05
BRD3_10min	1460	CSNK2B	32|37	69	34.5	2	6|9|17|12	0.69	0.97	3.14	0.05
BRD3_10min	60678	EEFSEC	5|2	7	3.5	2	2|0|0|0	0.68	0.91	7	0.05
BRD3_10min	10111	RAD50	12|33	45	22.5	2	4|0|8|4	0.67	1	5.62	0.05
BRD3_10min	80222	TARS2	4|2	6	3	2	1|0|0|1	0.67	0.92	6	0.05
BRD3_1hr	26574	AATF	2|5	7	3.5	2	0|0|0|0	0.97	1	35	0
BRD3_1hr	23	ABCF1	30|28	58	29	2	6|5|5|4	1	1	5.8	0
BRD3_1hr	22985	ACIN1	8|4	12	6	2	0|0|0|0	1	1	60	0
BRD3_1hr	86	ACTL6A	40|29	69	34.5	2	2|1|0|0	1	1	46	0
BRD3_1hr	79913	ACTR5	2|7	9	4.5	2	0|0|0|0	0.97	1	45	0
BRD3_1hr	116988	AGAP3	5|5	10	5	2	0|0|0|0	1	1	50	0
BRD3_1hr	160	AP2A1	9|7	16	8	2	0|0|0|0	1	1	80	0
BRD3_1hr	161	AP2A2	26|23	49	24.5	2	2|2|8|3	1	1	6.53	0
BRD3_1hr	163	AP2B1	38|43	81	40.5	2	8|2|9|4	1	1	7.04	0
BRD3_1hr	1173	AP2M1	21|23	44	22	2	2|0|4|1	1	1	12.57	0
BRD3_1hr	10552	ARPC1A	6|5	11	5.5	2	0|0|0|0	1	1	55	0
BRD3_1hr	10095	ARPC1B	5|2	7	3.5	2	0|0|0|0	0.97	1	35	0
BRD3_1hr	408	ARRB1	5|5	10	5	2	0|0|0|0	1	1	50	0
BRD3_1hr	409	ARRB2	93|93	186	93	2	3|2|2|0	1	1	53.14	0
BRD3_1hr	522	ATP5J	4|2	6	3	2	0|0|0|0	0.97	1	30	0
BRD3_1hr	8815	BANF1	21|23	44	22	2	0|0|0|0	1	1	220	0
BRD3_1hr	9031	BAZ1B	5|3	8	4	2	0|0|0|0	0.99	1	40	0
BRD3_1hr	23246	BOP1	13|21	34	17	2	0|0|3|1	1	1	17	0
BRD3_1hr	6046	BRD2	12|13	25	12.5	2	0|3|0|0	0.99	0.99	16.67	0
BRD3_1hr	23476	BRD4	27|34	61	30.5	2	0|0|0|0	1	1	305	0
BRD3_1hr	65980	BRD9	11|13	24	12	2	0|0|0|0	1	1	120	0
BRD3_1hr	55299	BRIX1	8|21	29	14.5	2	0|1|0|0	1	1	58	0
BRD3_1hr	124944	C17orf49	9|6	15	7.5	2	0|0|0|0	1	1	75	0
BRD3_1hr	55257	C20orf20	4|2	6	3	2	0|0|0|0	0.97	1	30	0
BRD3_1hr	56941	C3orf37	10|2	12	6	2	0|0|0|0	0.97	1	60	0
BRD3_1hr	286257	C9orf142	3|2	5	2.5	2	0|0|0|0	0.96	0.99	25	0
BRD3_1hr	11335	CBX3	46|27	73	36.5	2	7|9|0|1	0.99	1	8.59	0
BRD3_1hr	23468	CBX5	10|9	19	9.5	2	0|0|0|0	1	1	95	0
BRD3_1hr	902	CCNH	3|2	5	2.5	2	0|0|0|0	0.96	0.99	25	0
BRD3_1hr	10849	CD3EAP	2|4	6	3	2	0|0|0|0	0.97	1	30	0
BRD3_1hr	8099	CDK2AP1	8|4	12	6	2	0|1|0|0	0.99	1	24	0
BRD3_1hr	1022	CDK7	24|22	46	23	2	0|0|0|0	1	1	230	0
BRD3_1hr	1059	CENPB	15|12	27	13.5	2	0|0|1|0	1	1	54	0
BRD3_1hr	10036	CHAF1A	3|3	6	3	2	0|0|0|0	0.99	0.99	30	0
BRD3_1hr	8208	CHAF1B	20|19	39	19.5	2	1|1|1|1	1	1	19.5	0
BRD3_1hr	1108	CHD4	176|178	354	177	2	28|17|34|22	1	1	7.01	0
BRD3_1hr	57680	CHD8	103|91	194	97	2	0|0|0|0	1	1	970	0
BRD3_1hr	1459	CSNK2A2	103|87	190	95	2	5|4|10|8	1	1	14.07	0
BRD3_1hr	1460	CSNK2B	36|38	74	37	2	6|9|17|12	0.97	0.99	3.36	0
BRD3_1hr	1602	DACH1	3|3	6	3	2	0|0|0|0	0.99	0.99	30	0
BRD3_1hr	8886	DDX18	25|35	60	30	2	1|0|1|0	1	1	60	0
BRD3_1hr	79039	DDX54	4|5	9	4.5	2	0|0|0|0	1	1	45	0
BRD3_1hr	7913	DEK	33|32	65	32.5	2	8|7|12|14	1	1	3.17	0
BRD3_1hr	1736	DKC1	11|15	26	13	2	0|0|0|0	1	1	130	0
BRD3_1hr	23234	DNAJC9	17|25	42	21	2	0|0|1|0	1	1	84	0
BRD3_1hr	1786	DNMT1	28|23	51	25.5	2	4|3|1|4	1	1	8.5	0
BRD3_1hr	30836	DNTTIP2	3|7	10	5	2	0|0|0|0	0.99	1	50	0
BRD3_1hr	10969	EBNA1BP2	8|16	24	12	2	0|0|2|3	0.97	1	9.6	0
BRD3_1hr	10455	ECI2	6|5	11	5.5	2	0|0|1|1	0.99	0.99	11	0
BRD3_1hr	728689	EIF3CL	27|22	49	24.5	2	0|0|0|0	1	1	245	0
BRD3_1hr	9669	EIF5B	32|37	69	34.5	2	5|3|11|5	1	1	5.75	0
BRD3_1hr	2068	ERCC2	42|48	90	45	2	0|0|0|0	1	1	450	0
BRD3_1hr	2071	ERCC3	113|105	218	109	2	0|0|0|0	1	1	1090	0
BRD3_1hr	55500	ETNK1	5|6	11	5.5	2	1|0|0|0	1	1	22	0
BRD3_1hr	117246	FTSJ3	17|25	42	21	2	0|0|1|1	1	1	42	0
BRD3_1hr	84656	GLYR1	15|16	31	15.5	2	4|4|6|4	0.97	0.99	3.44	0
BRD3_1hr	83743	GRWD1	13|17	30	15	2	3|0|3|0	1	1	10	0
BRD3_1hr	2960	GTF2E1	4|7	11	5.5	2	0|0|0|0	1	1	55	0
BRD3_1hr	2961	GTF2E2	5|7	12	6	2	0|1|0|0	1	1	24	0
BRD3_1hr	2963	GTF2F2	23|24	47	23.5	2	0|1|3|1	1	1	18.8	0
BRD3_1hr	2965	GTF2H1	36|58	94	47	2	0|1|0|0	1	1	188	0
BRD3_1hr	728340	GTF2H2C	9|8	17	8.5	2	0|0|0|0	1	1	85	0
BRD3_1hr	730394	GTF2H2D	9|8	17	8.5	2	0|0|0|0	1	1	85	0
BRD3_1hr	2967	GTF2H3	24|27	51	25.5	2	0|0|0|0	1	1	255	0
BRD3_1hr	2968	GTF2H4	42|40	82	41	2	0|0|0|0	1	1	410	0
BRD3_1hr	2975	GTF3C1	11|16	27	13.5	2	0|0|0|0	1	1	135	0
BRD3_1hr	2976	GTF3C2	9|8	17	8.5	2	0|0|0|0	1	1	85	0
BRD3_1hr	9329	GTF3C4	9|12	21	10.5	2	0|0|0|0	1	1	105	0
BRD3_1hr	23560	GTPBP4	17|32	49	24.5	2	1|0|6|3	0.99	1	9.8	0
BRD3_1hr	3005	H1F0	7|11	18	9	2	0|0|0|0	1	1	90	0
BRD3_1hr	9555	H2AFY	117|123	240	120	2	15|13|22|27	1	1	6.23	0
BRD3_1hr	55506	H2AFY2	4|12	16	8	2	0|0|0|0	1	1	80	0
BRD3_1hr	50810	HDGFRP3	5|6	11	5.5	2	0|0|0|0	1	1	55	0
BRD3_1hr	55127	HEATR1	10|10	20	10	2	0|0|0|0	1	1	100	0
BRD3_1hr	3070	HELLS	6|3	9	4.5	2	0|0|0|0	0.99	1	45	0
BRD3_1hr	3007	HIST1H1D	4|4	8	4	2	0|0|0|0	1	1	40	0
BRD3_1hr	317772	HIST2H2AB	43|39	82	41	2	0|0|0|0	1	1	410	0
BRD3_1hr	10473	HMGN4	13|12	25	12.5	2	0|0|0|0	1	1	125	0
BRD3_1hr	10042	HMGXB4	8|9	17	8.5	2	0|0|0|0	1	1	85	0
BRD3_1hr	50809	HP1BP3	17|19	36	18	2	0|0|1|0	1	1	72	0
BRD3_1hr	54617	INO80	4|2	6	3	2	0|0|0|0	0.97	1	30	0
BRD3_1hr	83444	INO80B	5|5	10	5	2	0|0|0|0	1	1	50	0
BRD3_1hr	11143	KAT7	7|3	10	5	2	0|0|0|0	0.99	1	50	0
BRD3_1hr	84541	KBTBD8	47|30	77	38.5	2	0|0|0|0	1	1	385	0
BRD3_1hr	3796	KIF2A	3|5	8	4	2	0|0|0|0	0.99	1	40	0
BRD3_1hr	3839	KPNA3	54|41	95	47.5	2	11|8|12|11	1	1	4.52	0
BRD3_1hr	3980	LIG3	90|84	174	87	2	1|0|8|1	1	1	34.8	0
BRD3_1hr	3996	LLGL1	20|20	40	20	2	0|2|0|0	1	1	40	0
BRD3_1hr	4152	MBD1	3|3	6	3	2	0|0|0|0	0.99	0.99	30	0
BRD3_1hr	9656	MDC1	10|6	16	8	2	0|0|0|0	1	1	80	0
BRD3_1hr	5469	MED1	56|65	121	60.5	2	0|0|0|0	1	1	605	0
BRD3_1hr	84246	MED10	6|5	11	5.5	2	0|0|0|0	1	1	55	0
BRD3_1hr	400569	MED11	11|9	20	10	2	0|0|0|0	1	1	100	0
BRD3_1hr	9282	MED14	24|32	56	28	2	0|0|0|0	1	1	280	0
BRD3_1hr	51586	MED15	9|10	19	9.5	2	0|0|0|0	1	1	95	0
BRD3_1hr	10025	MED16	4|9	13	6.5	2	0|0|0|0	1	1	65	0
BRD3_1hr	9440	MED17	3|2	5	2.5	2	0|0|0|0	0.96	0.99	25	0
BRD3_1hr	219541	MED19	8|9	17	8.5	2	0|0|0|0	1	1	85	0
BRD3_1hr	9412	MED21	14|12	26	13	2	0|0|1|0	1	1	52	0
BRD3_1hr	6837	MED22	6|7	13	6.5	2	0|0|0|0	1	1	65	0
BRD3_1hr	9439	MED23	34|29	63	31.5	2	0|0|0|0	1	1	315	0
BRD3_1hr	9862	MED24	19|19	38	19	2	0|0|0|0	1	1	190	0
BRD3_1hr	81857	MED25	4|4	8	4	2	0|0|0|0	1	1	40	0
BRD3_1hr	9441	MED26	7|5	12	6	2	0|0|0|0	1	1	60	0
BRD3_1hr	9442	MED27	9|7	16	8	2	0|0|0|0	1	1	80	0
BRD3_1hr	55588	MED29	4|4	8	4	2	0|0|0|0	1	1	40	0
BRD3_1hr	90390	MED30	13|10	23	11.5	2	0|0|0|0	1	1	115	0
BRD3_1hr	51003	MED31	4|2	6	3	2	0|0|0|0	0.97	1	30	0
BRD3_1hr	29079	MED4	10|12	22	11	2	0|0|0|0	1	1	110	0
BRD3_1hr	55090	MED9	6|5	11	5.5	2	0|0|0|0	1	1	55	0
BRD3_1hr	196074	METTL15	3|2	5	2.5	2	0|0|0|0	0.96	0.99	25	0
BRD3_1hr	4288	MKI67	2|11	13	6.5	2	0|0|0|0	0.97	1	65	0
BRD3_1hr	84365	MKI67IP	19|29	48	24	2	0|0|0|0	1	1	240	0
BRD3_1hr	4350	MPG	11|6	17	8.5	2	1|0|0|0	1	1	34	0
BRD3_1hr	23164	MPRIP	3|8	11	5.5	2	0|0|0|0	0.99	1	55	0
BRD3_1hr	51154	MRTO4	9|14	23	11.5	2	0|0|0|2	1	1	23	0
BRD3_1hr	4437	MSH3	26|26	52	26	2	6|0|8|8	0.99	0.99	4.73	0
BRD3_1hr	57504	MTA3	10|5	15	7.5	2	0|1|0|0	1	1	30	0
BRD3_1hr	55226	NAT10	11|15	26	13	2	0|0|1|0	1	1	52	0
BRD3_1hr	4798	NFRKB	5|6	11	5.5	2	0|0|0|0	1	1	55	0
BRD3_1hr	25836	NIPBL	13|11	24	12	2	0|0|0|0	1	1	120	0
BRD3_1hr	26155	NOC2L	3|6	9	4.5	2	0|0|0|0	0.99	1	45	0
BRD3_1hr	65083	NOL6	7|5	12	6	2	0|0|0|0	1	1	60	0
BRD3_1hr	9221	NOLC1	26|23	49	24.5	2	4|2|5|4	1	1	6.53	0
BRD3_1hr	8602	NOP14	3|2	5	2.5	2	0|0|0|0	0.96	0.99	25	0
BRD3_1hr	4839	NOP2	34|50	84	42	2	0|0|10|12	0.97	0.99	7.64	0
BRD3_1hr	10528	NOP56	36|45	81	40.5	2	0|1|0|1	1	1	81	0
BRD3_1hr	51602	NOP58	48|57	105	52.5	2	6|2|8|9	1	1	8.4	0
BRD3_1hr	4858	NOVA2	4|5	9	4.5	2	0|0|0|0	1	1	45	0
BRD3_1hr	4924	NUCB1	16|14	30	15	2	4|6|2|2	1	1	4.29	0
BRD3_1hr	4926	NUMA1	47|36	83	41.5	2	0|0|0|0	1	1	415	0
BRD3_1hr	4931	NVL	3|4	7	3.5	2	0|0|0|0	0.99	1	35	0
BRD3_1hr	11252	PACSIN2	10|10	20	10	2	2|2|0|2	1	1	6.67	0
BRD3_1hr	29763	PACSIN3	7|3	10	5	2	0|0|0|0	0.99	1	50	0
BRD3_1hr	55193	PBRM1	3|2	5	2.5	2	0|0|0|0	0.96	0.99	25	0
BRD3_1hr	22984	PDCD11	7|9	16	8	2	1|0|0|1	1	1	16	0
BRD3_1hr	23481	PES1	7|12	19	9.5	2	0|0|0|2	0.99	1	19	0
BRD3_1hr	55023	PHIP	10|8	18	9	2	0|0|0|0	1	1	90	0
BRD3_1hr	8396	PIP4K2B	12|15	27	13.5	2	0|4|0|0	0.97	0.98	13.5	0
BRD3_1hr	79837	PIP4K2C	12|11	23	11.5	2	0|0|0|0	1	1	115	0
BRD3_1hr	11284	PNKP	8|8	16	8	2	0|0|0|0	1	1	80	0
BRD3_1hr	5411	PNN	10|8	18	9	2	0|0|0|0	1	1	90	0
BRD3_1hr	56902	PNO1	2|3	5	2.5	2	0|0|0|0	0.96	0.99	25	0
BRD3_1hr	5423	POLB	9|4	13	6.5	2	0|0|0|0	1	1	65	0
BRD3_1hr	5430	POLR2A	72|68	140	70	2	5|9|9|10	1	1	8.48	0
BRD3_1hr	5431	POLR2B	34|36	70	35	2	9|9|16|12	0.99	1	3.04	0
BRD3_1hr	5437	POLR2H	16|16	32	16	2	5|4|4|6	0.97	0.97	3.37	0
BRD3_1hr	4659	PPP1R12A	33|26	59	29.5	2	0|1|0|0	1	1	118	0
BRD3_1hr	54776	PPP1R12C	46|40	86	43	2	0|0|0|0	1	1	430	0
BRD3_1hr	55660	PRPF40A	4|9	13	6.5	2	0|0|1|0	0.99	1	26	0
BRD3_1hr	8899	PRPF4B	2|7	9	4.5	2	0|0|0|0	0.97	1	45	0
BRD3_1hr	11168	PSIP1	39|30	69	34.5	2	0|1|1|1	1	1	46	0
BRD3_1hr	8624	PSMG1	4|4	8	4	2	0|1|0|0	0.98	0.98	16	0
BRD3_1hr	5770	PTPN1	9|8	17	8.5	2	0|0|0|0	1	1	85	0
BRD3_1hr	284119	PTRF	17|11	28	14	2	0|0|0|0	1	1	140	0
BRD3_1hr	5822	PWP2	2|11	13	6.5	2	0|0|0|0	0.97	1	65	0
BRD3_1hr	170394	PWWP2B	13|15	28	14	2	0|0|0|0	1	1	140	0
BRD3_1hr	26064	RAI14	165|165	330	165	2	0|0|1|0	1	1	660	0
BRD3_1hr	1104	RCC1	38|29	67	33.5	2	6|2|9|12	0.99	1	4.62	0
BRD3_1hr	5981	RFC1	16|11	27	13.5	2	0|0|0|0	1	1	135	0
BRD3_1hr	5984	RFC4	35|35	70	35	2	6|6|2|4	1	1	7.78	0
BRD3_1hr	5985	RFC5	21|30	51	25.5	2	6|3|3|4	1	1	6.38	0
BRD3_1hr	84154	RPF2	2|9	11	5.5	2	0|0|0|0	0.97	1	55	0
BRD3_1hr	4736	RPL10A	12|26	38	19	2	0|0|1|2	1	1	25.33	0
BRD3_1hr	23521	RPL13A	21|29	50	25	2	4|5|4|7	1	1	5	0
BRD3_1hr	6144	RPL21	24|33	57	28.5	2	2|1|5|6	1	1	8.14	0
BRD3_1hr	6156	RPL30	20|20	40	20	2	2|5|6|8	1	1	3.81	0
BRD3_1hr	6161	RPL32	10|13	23	11.5	2	1|2|4|2	0.99	1	5.11	0
BRD3_1hr	6164	RPL34	11|20	31	15.5	2	1|0|4|3	0.99	1	7.75	0
BRD3_1hr	6165	RPL35A	13|15	28	14	2	1|1|3|3	1	1	7	0
BRD3_1hr	25873	RPL36	11|19	30	15	2	0|0|0|1	1	1	60	0
BRD3_1hr	285855	RPL7L1	5|13	18	9	2	0|0|0|0	1	1	90	0
BRD3_1hr	6132	RPL8	26|33	59	29.5	2	5|5|5|6	1	1	5.62	0
BRD3_1hr	6231	RPS26	16|18	34	17	2	2|2|2|3	1	1	7.56	0
BRD3_1hr	51018	RRP15	5|4	9	4.5	2	0|0|0|0	1	1	45	0
BRD3_1hr	23076	RRP1B	15|20	35	17.5	2	0|1|0|1	1	1	35	0
BRD3_1hr	23212	RRS1	12|13	25	12.5	2	0|0|0|0	1	1	125	0
BRD3_1hr	51773	RSF1	5|3	8	4	2	0|0|0|0	0.99	1	40	0
BRD3_1hr	10284	SAP18	3|3	6	3	2	0|0|0|0	0.99	0.99	30	0
BRD3_1hr	84324	SARNP	17|16	33	16.5	2	4|6|4|5	0.98	0.99	3.47	0
BRD3_1hr	6305	SBF1	11|7	18	9	2	0|0|0|0	1	1	90	0
BRD3_1hr	6322	SCML1	22|12	34	17	2	0|0|0|0	1	1	170	0
BRD3_1hr	293	SLC25A6	4|6	10	5	2	0|0|0|0	1	1	50	0
BRD3_1hr	6597	SMARCA4	46|47	93	46.5	2	0|0|0|0	1	1	465	0
BRD3_1hr	8467	SMARCA5	36|32	68	34	2	0|0|0|0	1	1	340	0
BRD3_1hr	6599	SMARCC1	22|21	43	21.5	2	0|0|1|0	1	1	86	0
BRD3_1hr	6601	SMARCC2	13|14	27	13.5	2	1|0|0|0	1	1	54	0
BRD3_1hr	6602	SMARCD1	7|10	17	8.5	2	0|0|0|0	1	1	85	0
BRD3_1hr	23347	SMCHD1	4|3	7	3.5	2	0|0|0|0	0.99	1	35	0
BRD3_1hr	6642	SNX1	5|2	7	3.5	2	0|0|0|0	0.97	1	35	0
BRD3_1hr	112574	SNX18	8|14	22	11	2	0|1|0|0	1	1	44	0
BRD3_1hr	10250	SRRM1	13|27	40	20	2	1|1|3|6	0.97	1	7.27	0
BRD3_1hr	6749	SSRP1	57|54	111	55.5	2	14|12|12|20	1	1	3.83	0
BRD3_1hr	11198	SUPT16H	126|105	231	115.5	2	14|10|2|5	1	1	14.9	0
BRD3_1hr	6872	TAF1	26|23	49	24.5	2	0|0|0|1	1	1	98	0
BRD3_1hr	6881	TAF10	17|19	36	18	2	0|0|0|0	1	1	180	0
BRD3_1hr	6873	TAF2	5|8	13	6.5	2	0|0|0|0	1	1	65	0
BRD3_1hr	6877	TAF5	17|16	33	16.5	2	0|0|0|0	1	1	165	0
BRD3_1hr	6878	TAF6	37|41	78	39	2	0|0|0|0	1	1	390	0
BRD3_1hr	6879	TAF7	4|6	10	5	2	0|0|0|0	1	1	50	0
BRD3_1hr	129685	TAF8	18|14	32	16	2	0|0|0|0	1	1	160	0
BRD3_1hr	51616	TAF9B	13|12	25	12.5	2	0|0|0|0	1	1	125	0
BRD3_1hr	10607	TBL3	10|17	27	13.5	2	0|0|0|1	1	1	54	0
BRD3_1hr	10716	TBR1	10|9	19	9.5	2	0|0|0|0	1	1	95	0
BRD3_1hr	10915	TCERG1	8|8	16	8	2	0|2|0|2	0.99	0.99	8	0
BRD3_1hr	6949	TCOF1	189|247	436	218	2	7|7|2|5	1	1	41.52	0
BRD3_1hr	7019	TFAM	28|33	61	30.5	2	10|8|10|11	0.97	1	3.13	0
BRD3_1hr	4796	TONSL	3|3	6	3	2	0|0|0|0	0.99	0.99	30	0
BRD3_1hr	7150	TOP1	126|119	245	122.5	2	20|11|14|18	1	1	7.78	0
BRD3_1hr	7153	TOP2A	67|58	125	62.5	2	0|0|1|0	1	1	250	0
BRD3_1hr	7157	TP53	15|17	32	16	2	0|0|0|0	1	1	160	0
BRD3_1hr	11078	TRIOBP	78|73	151	75.5	2	0|0|0|0	1	1	755	0
BRD3_1hr	9320	TRIP12	5|4	9	4.5	2	0|0|0|0	1	1	45	0
BRD3_1hr	55075	UACA	32|32	64	32	2	0|0|0|0	1	1	320	0
BRD3_1hr	29128	UHRF1	29|20	49	24.5	2	2|0|0|0	1	1	49	0
BRD3_1hr	10813	UTP14A	3|4	7	3.5	2	0|0|0|0	0.99	1	35	0
BRD3_1hr	55813	UTP6	3|2	5	2.5	2	0|0|0|0	0.96	0.99	25	0
BRD3_1hr	7443	VRK1	24|25	49	24.5	2	0|0|0|0	1	1	245	0
BRD3_1hr	55759	WDR12	8|7	15	7.5	2	1|1|0|0	1	1	15	0
BRD3_1hr	134430	WDR36	7|15	22	11	2	0|0|1|0	1	1	44	0
BRD3_1hr	7468	WHSC1	36|50	86	43	2	0|0|0|0	1	1	430	0
BRD3_1hr	54904	WHSC1L1	13|20	33	16.5	2	0|0|0|0	1	1	165	0
BRD3_1hr	7515	XRCC1	37|35	72	36	2	1|0|0|0	1	1	144	0
BRD3_1hr	79830	ZMYM1	2|3	5	2.5	2	0|0|0|0	0.96	0.99	25	0
BRD3_1hr	23287	AGTPBP1	2|2	4	2	2	0|0|0|0	0.94	0.94	20	0.01
BRD3_1hr	9790	BMS1	7|11	18	9	2	2|1|2|2	0.93	1	5.14	0.01
BRD3_1hr	891	CCNB1	2|2	4	2	2	0|0|0|0	0.94	0.94	20	0.01
BRD3_1hr	9785	DHX38	12|7	19	9.5	2	0|2|2|3	0.93	1	5.43	0.01
BRD3_1hr	55929	DMAP1	2|2	4	2	2	0|0|0|0	0.94	0.94	20	0.01
BRD3_1hr	10436	EMG1	7|14	21	10.5	2	3|0|2|0	0.93	1	8.4	0.01
BRD3_1hr	23404	EXOSC2	3|6	9	4.5	2	0|0|0|1	0.96	1	18	0.01
BRD3_1hr	137392	FAM92A1	2|2	4	2	2	0|0|0|0	0.94	0.94	20	0.01
BRD3_1hr	81608	FIP1L1	5|10	15	7.5	2	2|1|0|1	0.92	1	7.5	0.01
BRD3_1hr	26354	GNL3	14|17	31	15.5	2	4|2|6|6	0.93	1	3.44	0.01
BRD3_1hr	2870	GRK6	8|4	12	6	2	2|0|0|0	0.91	0.99	12	0.01
BRD3_1hr	10767	HBS1L	16|10	26	13	2	2|4|0|0	0.96	1	8.67	0.01
BRD3_1hr	3757	KCNH2	3|5	8	4	2	0|0|1|0	0.96	1	16	0.01
BRD3_1hr	9477	MED20	3|4	7	3.5	2	0|0|0|1	0.95	0.98	14	0.01
BRD3_1hr	4913	NTHL1	2|2	4	2	2	0|0|0|0	0.94	0.94	20	0.01
BRD3_1hr	11051	NUDT21	15|25	40	20	2	5|7|4|3	0.95	1	4.21	0.01
BRD3_1hr	5000	ORC4	6|5	11	5.5	2	2|1|0|0	0.96	0.98	7.33	0.01
BRD3_1hr	553115	PEF1	3|7	10	5	2	1|0|0|0	0.96	1	20	0.01
BRD3_1hr	55183	RIF1	13|6	19	9.5	2	0|1|3|0	0.91	1	9.5	0.01
BRD3_1hr	6598	SMARCB1	3|5	8	4	2	0|0|1|0	0.96	1	16	0.01
BRD3_1hr	7024	TFCP2	7|11	18	9	2	1|1|2|2	0.96	1	6	0.01
BRD3_1hr	10713	USP39	17|22	39	19.5	2	5|0|6|0	0.96	0.98	7.09	0.01
BRD3_1hr	23160	WDR43	3|5	8	4	2	1|0|0|0	0.96	1	16	0.01
BRD3_1hr	7707	ZNF148	4|3	7	3.5	2	0|0|1|0	0.95	0.98	14	0.01
BRD3_1hr	51507	C20orf43	7|6	13	6.5	2	3|2|0|1	0.9	0.95	4.33	0.02
BRD3_1hr	93664	CADPS2	6|5	11	5.5	2	1|2|1|0	0.89	0.94	5.5	0.02
BRD3_1hr	800	CALD1	6|6	12	6	2	2|3|1|0	0.84	0.84	4	0.02
BRD3_1hr	54606	DDX56	5|4	9	4.5	2	0|0|2|0	0.87	0.91	9	0.02
BRD3_1hr	2962	GTF2F1	62|57	119	59.5	2	20|20|25|22	0.85	1	2.74	0.02
BRD3_1hr	4052	LTBP1	9|9	18	9	2	3|3|2|2	0.87	0.87	3.6	0.02
BRD3_1hr	4802	NFYC	9|9	18	9	2	0|1|4|3	0.89	0.89	4.5	0.02
BRD3_1hr	79050	NOC4L	6|8	14	7	2	0|3|1|0	0.89	0.95	7	0.02
BRD3_1hr	51667	NUB1	2|8	10	5	2	0|1|0|0	0.85	1	20	0.02
BRD3_1hr	87178	PNPT1	5|7	12	6	2	0|0|2|2	0.89	0.97	6	0.02
BRD3_1hr	5499	PPP1CA	20|17	37	18.5	2	7|8|0|0	0.87	0.9	4.93	0.02
BRD3_1hr	6129	RPL7	45|51	96	48	2	11|4|20|17	0.85	0.97	3.69	0.02
BRD3_1hr	6228	RPS23	15|21	36	18	2	0|1|8|5	0.88	0.96	5.14	0.02
BRD3_1hr	23517	SKIV2L2	8|8	16	8	2	0|1|4|2	0.86	0.86	4.57	0.02
BRD3_1hr	6430	SRSF5	4|6	10	5	2	0|0|2|0	0.89	0.96	10	0.02
BRD3_1hr	79042	TSEN34	2|4	6	3	2	0|0|1|0	0.85	0.98	12	0.02
BRD3_1hr	6675	UAP1	3|11	14	7	2	0|0|0|2	0.84	1	14	0.02
BRD3_1hr	8089	YEATS4	8|8	16	8	2	3|2|1|2	0.9	0.9	4	0.02
BRD3_1hr	10476	ATP5H	3|8	11	5.5	2	1|1|1|0	0.76	1	7.33	0.03
BRD3_1hr	1025	CDK9	21|11	32	16	2	3|1|7|3	0.78	1	4.57	0.03
BRD3_1hr	51202	DDX47	3|6	9	4.5	2	0|0|2|0	0.82	0.96	9	0.03
BRD3_1hr	2806	GOT2	10|8	18	9	2	2|4|2|2	0.82	0.96	3.6	0.03
BRD3_1hr	29959	NRBP1	3|2	5	2.5	2	0|0|1|0	0.82	0.93	10	0.03
BRD3_1hr	5339	PLEC	4|4	8	4	2	1|2|0|0	0.79	0.79	5.33	0.03
BRD3_1hr	55703	POLR3B	6|3	9	4.5	2	0|0|0|2	0.82	0.96	9	0.03
BRD3_1hr	10623	POLR3C	4|3	7	3.5	2	1|0|1|0	0.82	0.92	7	0.03
BRD3_1hr	6122	RPL3	48|71	119	59.5	2	9|9|23|18	0.78	1	4.03	0.03
BRD3_1hr	7163	TPD52	15|13	28	14	2	6|6|0|0	0.83	0.87	4.67	0.03
BRD3_1hr	84313	VPS25	5|6	11	5.5	2	2|1|1|1	0.8	0.89	4.4	0.03
BRD3_1hr	101060460		4|3	7	3.5	2	1|0|1|0	0.82	0.92	7	0.03
BRD3_1hr	353	APRT	17|13	30	15	2	4|9|0|1	0.75	0.86	4.29	0.04
BRD3_1hr	1488	CTBP2	3|5	8	4	2	2|1|0|0	0.73	0.93	5.33	0.04
BRD3_1hr	55280	CWF19L1	2|2	4	2	2	0|1|0|0	0.71	0.71	8	0.04
BRD3_1hr	60678	EEFSEC	3|4	7	3.5	2	2|0|0|0	0.75	0.83	7	0.04
BRD3_1hr	9330	GTF3C3	7|9	16	8	2	1|3|3|2	0.76	0.93	3.56	0.04
BRD3_1hr	26046	LTN1	2|2	4	2	2	0|0|1|0	0.71	0.71	8	0.04
BRD3_1hr	54475	NLE1	6|3	9	4.5	2	1|0|1|1	0.75	0.98	6	0.04
BRD3_1hr	11128	POLR3A	11|7	18	9	2	2|0|5|1	0.73	0.91	4.5	0.04
BRD3_1hr	10465	PPIH	2|2	4	2	2	0|1|0|0	0.71	0.71	8	0.04
BRD3_1hr	84321	THOC3	12|11	23	11.5	2	4|6|3|0	0.74	0.81	3.54	0.04
BRD3_1hr	515	ATP5F1	4|6	10	5	2	3|1|0|0	0.69	0.83	5	0.05
BRD3_1hr	9044	BTAF1	4|2	6	3	2	1|0|0|1	0.67	0.92	6	0.05
BRD3_1hr	824	CAPN2	14|13	27	13.5	2	6|8|0|0	0.68	0.72	3.86	0.05
BRD3_1hr	826	CAPNS1	4|2	6	3	2	1|1|0|0	0.67	0.92	6	0.05
BRD3_1hr	5982	RFC2	30|33	63	31.5	2	15|12|9|10	0.69	0.97	2.74	0.05
BRD3_4hr	23	ABCF1	28|40	68	34	2	6|5|5|4	1	1	6.8	0
BRD3_4hr	22985	ACIN1	7|14	21	10.5	2	0|0|0|0	1	1	105	0
BRD3_4hr	86	ACTL6A	42|33	75	37.5	2	2|1|0|0	1	1	50	0
BRD3_4hr	79913	ACTR5	3|8	11	5.5	2	0|0|0|0	0.99	1	55	0
BRD3_4hr	23394	ADNP	4|6	10	5	2	0|0|0|0	1	1	50	0
BRD3_4hr	116988	AGAP3	4|4	8	4	2	0|0|0|0	1	1	40	0
BRD3_4hr	160	AP2A1	16|8	24	12	2	0|0|0|0	1	1	120	0
BRD3_4hr	161	AP2A2	18|29	47	23.5	2	2|2|8|3	0.99	1	6.27	0
BRD3_4hr	163	AP2B1	39|50	89	44.5	2	8|2|9|4	1	1	7.74	0
BRD3_4hr	1173	AP2M1	21|23	44	22	2	2|0|4|1	1	1	12.57	0
BRD3_4hr	408	ARRB1	7|7	14	7	2	0|0|0|0	1	1	70	0
BRD3_4hr	409	ARRB2	76|92	168	84	2	3|2|2|0	1	1	48	0
BRD3_4hr	522	ATP5J	3|3	6	3	2	0|0|0|0	0.99	0.99	30	0
BRD3_4hr	64756	ATPAF1	4|3	7	3.5	2	0|0|0|0	0.99	1	35	0
BRD3_4hr	8815	BANF1	26|19	45	22.5	2	0|0|0|0	1	1	225	0
BRD3_4hr	9031	BAZ1B	2|12	14	7	2	0|0|0|0	0.97	1	70	0
BRD3_4hr	23246	BOP1	10|23	33	16.5	2	0|0|3|1	0.99	1	16.5	0
BRD3_4hr	6046	BRD2	13|12	25	12.5	2	0|3|0|0	0.99	0.99	16.67	0
BRD3_4hr	23476	BRD4	10|31	41	20.5	2	0|0|0|0	1	1	205	0
BRD3_4hr	65980	BRD9	10|13	23	11.5	2	0|0|0|0	1	1	115	0
BRD3_4hr	55299	BRIX1	7|22	29	14.5	2	0|1|0|0	1	1	58	0
BRD3_4hr	124944	C17orf49	5|10	15	7.5	2	0|0|0|0	1	1	75	0
BRD3_4hr	56941	C3orf37	2|3	5	2.5	2	0|0|0|0	0.96	0.99	25	0
BRD3_4hr	23468	CBX5	12|11	23	11.5	2	0|0|0|0	1	1	115	0
BRD3_4hr	902	CCNH	6|4	10	5	2	0|0|0|0	1	1	50	0
BRD3_4hr	10849	CD3EAP	2|7	9	4.5	2	0|0|0|0	0.97	1	45	0
BRD3_4hr	991	CDC20	3|4	7	3.5	2	0|0|0|0	0.99	1	35	0
BRD3_4hr	8099	CDK2AP1	11|9	20	10	2	0|1|0|0	1	1	40	0
BRD3_4hr	1022	CDK7	21|21	42	21	2	0|0|0|0	1	1	210	0
BRD3_4hr	1025	CDK9	15|17	32	16	2	3|1|7|3	0.98	0.99	4.57	0
BRD3_4hr	1059	CENPB	12|13	25	12.5	2	0|0|1|0	1	1	50	0
BRD3_4hr	10036	CHAF1A	2|4	6	3	2	0|0|0|0	0.97	1	30	0
BRD3_4hr	8208	CHAF1B	15|20	35	17.5	2	1|1|1|1	1	1	17.5	0
BRD3_4hr	1108	CHD4	149|174	323	161.5	2	28|17|34|22	1	1	6.4	0
BRD3_4hr	57680	CHD8	101|87	188	94	2	0|0|0|0	1	1	940	0
BRD3_4hr	1459	CSNK2A2	69|84	153	76.5	2	5|4|10|8	1	1	11.33	0
BRD3_4hr	1522	CTSZ	3|2	5	2.5	2	0|0|0|0	0.96	0.99	25	0
BRD3_4hr	8886	DDX18	20|48	68	34	2	1|0|1|0	1	1	68	0
BRD3_4hr	79039	DDX54	4|7	11	5.5	2	0|0|0|0	1	1	55	0
BRD3_4hr	170506	DHX36	3|2	5	2.5	2	0|0|0|0	0.96	0.99	25	0
BRD3_4hr	90957	DHX57	3|2	5	2.5	2	0|0|0|0	0.96	0.99	25	0
BRD3_4hr	1736	DKC1	8|17	25	12.5	2	0|0|0|0	1	1	125	0
BRD3_4hr	23234	DNAJC9	10|30	40	20	2	0|0|1|0	1	1	80	0
BRD3_4hr	1786	DNMT1	24|25	49	24.5	2	4|3|1|4	1	1	8.17	0
BRD3_4hr	30836	DNTTIP2	5|6	11	5.5	2	0|0|0|0	1	1	55	0
BRD3_4hr	10455	ECI2	6|6	12	6	2	0|0|1|1	0.99	0.99	12	0
BRD3_4hr	2052	EPHX1	3|3	6	3	2	0|0|0|0	0.99	0.99	30	0
BRD3_4hr	2068	ERCC2	31|51	82	41	2	0|0|0|0	1	1	410	0
BRD3_4hr	2071	ERCC3	91|100	191	95.5	2	0|0|0|0	1	1	955	0
BRD3_4hr	23404	EXOSC2	5|13	18	9	2	0|0|0|1	1	1	36	0
BRD3_4hr	81608	FIP1L1	7|20	27	13.5	2	2|1|0|1	0.99	1	13.5	0
BRD3_4hr	117246	FTSJ3	14|27	41	20.5	2	0|0|1|1	1	1	41	0
BRD3_4hr	2960	GTF2E1	4|7	11	5.5	2	0|0|0|0	1	1	55	0
BRD3_4hr	2961	GTF2E2	7|7	14	7	2	0|1|0|0	1	1	28	0
BRD3_4hr	2963	GTF2F2	24|20	44	22	2	0|1|3|1	1	1	17.6	0
BRD3_4hr	2965	GTF2H1	47|51	98	49	2	0|1|0|0	1	1	196	0
BRD3_4hr	728340	GTF2H2C	7|9	16	8	2	0|0|0|0	1	1	80	0
BRD3_4hr	730394	GTF2H2D	7|9	16	8	2	0|0|0|0	1	1	80	0
BRD3_4hr	2967	GTF2H3	12|25	37	18.5	2	0|0|0|0	1	1	185	0
BRD3_4hr	2968	GTF2H4	30|44	74	37	2	0|0|0|0	1	1	370	0
BRD3_4hr	2975	GTF3C1	9|18	27	13.5	2	0|0|0|0	1	1	135	0
BRD3_4hr	2976	GTF3C2	5|8	13	6.5	2	0|0|0|0	1	1	65	0
BRD3_4hr	23560	GTPBP4	23|28	51	25.5	2	1|0|6|3	1	1	10.2	0
BRD3_4hr	3005	H1F0	4|11	15	7.5	2	0|0|0|0	1	1	75	0
BRD3_4hr	9555	H2AFY	106|134	240	120	2	15|13|22|27	1	1	6.23	0
BRD3_4hr	55506	H2AFY2	3|22	25	12.5	2	0|0|0|0	0.99	1	125	0
BRD3_4hr	10767	HBS1L	13|14	27	13.5	2	2|4|0|0	0.98	0.99	9	0
BRD3_4hr	55127	HEATR1	4|31	35	17.5	2	0|0|0|0	1	1	175	0
BRD3_4hr	3070	HELLS	3|3	6	3	2	0|0|0|0	0.99	0.99	30	0
BRD3_4hr	317772	HIST2H2AB	56|25	81	40.5	2	0|0|0|0	1	1	405	0
BRD3_4hr	10473	HMGN4	12|7	19	9.5	2	0|0|0|0	1	1	95	0
BRD3_4hr	10042	HMGXB4	3|6	9	4.5	2	0|0|0|0	0.99	1	45	0
BRD3_4hr	50809	HP1BP3	13|28	41	20.5	2	0|0|1|0	1	1	82	0
BRD3_4hr	3263	HPX	35|33	68	34	2	11|10|8|8	1	1	3.68	0
BRD3_4hr	54617	INO80	4|4	8	4	2	0|0|0|0	1	1	40	0
BRD3_4hr	83444	INO80B	4|8	12	6	2	0|0|0|0	1	1	60	0
BRD3_4hr	84541	KBTBD8	43|26	69	34.5	2	0|0|0|0	1	1	345	0
BRD3_4hr	3796	KIF2A	5|6	11	5.5	2	0|0|0|0	1	1	55	0
BRD3_4hr	3839	KPNA3	47|41	88	44	2	11|8|12|11	1	1	4.19	0
BRD3_4hr	3980	LIG3	74|82	156	78	2	1|0|8|1	1	1	31.2	0
BRD3_4hr	3996	LLGL1	15|19	34	17	2	0|2|0|0	1	1	34	0
BRD3_4hr	101060439	LOC101060439	4|3	7	3.5	2	0|0|0|0	0.99	1	35	0
BRD3_4hr	55646	LYAR	11|16	27	13.5	2	2|3|3|4	0.97	1	4.5	0
BRD3_4hr	4152	MBD1	3|3	6	3	2	0|0|0|0	0.99	0.99	30	0
BRD3_4hr	9656	MDC1	3|10	13	6.5	2	0|0|0|0	0.99	1	65	0
BRD3_4hr	5469	MED1	45|58	103	51.5	2	0|0|0|0	1	1	515	0
BRD3_4hr	84246	MED10	5|6	11	5.5	2	0|0|0|0	1	1	55	0
BRD3_4hr	400569	MED11	12|11	23	11.5	2	0|0|0|0	1	1	115	0
BRD3_4hr	9282	MED14	18|41	59	29.5	2	0|0|0|0	1	1	295	0
BRD3_4hr	51586	MED15	13|12	25	12.5	2	0|0|0|0	1	1	125	0
BRD3_4hr	10025	MED16	4|8	12	6	2	0|0|0|0	1	1	60	0
BRD3_4hr	219541	MED19	5|7	12	6	2	0|0|0|0	1	1	60	0
BRD3_4hr	9412	MED21	9|21	30	15	2	0|0|1|0	1	1	60	0
BRD3_4hr	6837	MED22	8|10	18	9	2	0|0|0|0	1	1	90	0
BRD3_4hr	9439	MED23	24|33	57	28.5	2	0|0|0|0	1	1	285	0
BRD3_4hr	9862	MED24	16|15	31	15.5	2	0|0|0|0	1	1	155	0
BRD3_4hr	81857	MED25	4|4	8	4	2	0|0|0|0	1	1	40	0
BRD3_4hr	9441	MED26	6|4	10	5	2	0|0|0|0	1	1	50	0
BRD3_4hr	9442	MED27	4|16	20	10	2	0|0|0|0	1	1	100	0
BRD3_4hr	55588	MED29	3|7	10	5	2	0|0|0|0	0.99	1	50	0
BRD3_4hr	90390	MED30	9|12	21	10.5	2	0|0|0|0	1	1	105	0
BRD3_4hr	51003	MED31	3|2	5	2.5	2	0|0|0|0	0.96	0.99	25	0
BRD3_4hr	29079	MED4	8|11	19	9.5	2	0|0|0|0	1	1	95	0
BRD3_4hr	55090	MED9	5|7	12	6	2	0|0|0|0	1	1	60	0
BRD3_4hr	84365	MKI67IP	18|29	47	23.5	2	0|0|0|0	1	1	235	0
BRD3_4hr	4311	MME	5|6	11	5.5	2	0|0|0|0	1	1	55	0
BRD3_4hr	4331	MNAT1	7|3	10	5	2	0|0|0|0	0.99	1	50	0
BRD3_4hr	4350	MPG	4|7	11	5.5	2	1|0|0|0	0.99	1	22	0
BRD3_4hr	23164	MPRIP	2|5	7	3.5	2	0|0|0|0	0.97	1	35	0
BRD3_4hr	55226	NAT10	7|21	28	14	2	0|0|1|0	1	1	56	0
BRD3_4hr	25836	NIPBL	12|15	27	13.5	2	0|0|0|0	1	1	135	0
BRD3_4hr	54475	NLE1	8|8	16	8	2	1|0|1|1	1	1	10.67	0
BRD3_4hr	26155	NOC2L	4|10	14	7	2	0|0|0|0	1	1	70	0
BRD3_4hr	65083	NOL6	2|18	20	10	2	0|0|0|0	0.97	1	100	0
BRD3_4hr	9221	NOLC1	15|35	50	25	2	4|2|5|4	1	1	6.67	0
BRD3_4hr	8602	NOP14	2|3	5	2.5	2	0|0|0|0	0.96	0.99	25	0
BRD3_4hr	4839	NOP2	37|58	95	47.5	2	0|0|10|12	0.98	1	8.64	0
BRD3_4hr	10528	NOP56	37|52	89	44.5	2	0|1|0|1	1	1	89	0
BRD3_4hr	51602	NOP58	45|56	101	50.5	2	6|2|8|9	1	1	8.08	0
BRD3_4hr	4858	NOVA2	2|4	6	3	2	0|0|0|0	0.97	1	30	0
BRD3_4hr	4924	NUCB1	12|19	31	15.5	2	4|6|2|2	0.99	1	4.43	0
BRD3_4hr	4926	NUMA1	34|57	91	45.5	2	0|0|0|0	1	1	455	0
BRD3_4hr	4931	NVL	3|5	8	4	2	0|0|0|0	0.99	1	40	0
BRD3_4hr	29763	PACSIN3	4|5	9	4.5	2	0|0|0|0	1	1	45	0
BRD3_4hr	22984	PDCD11	8|15	23	11.5	2	1|0|0|1	1	1	23	0
BRD3_4hr	553115	PEF1	8|7	15	7.5	2	1|0|0|0	1	1	30	0
BRD3_4hr	23481	PES1	12|10	22	11	2	0|0|0|2	1	1	22	0
BRD3_4hr	55023	PHIP	10|17	27	13.5	2	0|0|0|0	1	1	135	0
BRD3_4hr	79837	PIP4K2C	12|10	22	11	2	0|0|0|0	1	1	110	0
BRD3_4hr	11284	PNKP	5|9	14	7	2	0|0|0|0	1	1	70	0
BRD3_4hr	5411	PNN	7|11	18	9	2	0|0|0|0	1	1	90	0
BRD3_4hr	56902	PNO1	2|8	10	5	2	0|0|0|0	0.97	1	50	0
BRD3_4hr	87178	PNPT1	7|17	24	12	2	0|0|2|2	0.99	1	12	0
BRD3_4hr	5423	POLB	2|8	10	5	2	0|0|0|0	0.97	1	50	0
BRD3_4hr	5430	POLR2A	38|72	110	55	2	5|9|9|10	1	1	6.67	0
BRD3_4hr	4659	PPP1R12A	30|30	60	30	2	0|1|0|0	1	1	120	0
BRD3_4hr	54776	PPP1R12C	41|57	98	49	2	0|0|0|0	1	1	490	0
BRD3_4hr	11168	PSIP1	31|37	68	34	2	0|1|1|1	1	1	45.33	0
BRD3_4hr	5770	PTPN1	9|10	19	9.5	2	0|0|0|0	1	1	95	0
BRD3_4hr	284119	PTRF	15|9	24	12	2	0|0|0|0	1	1	120	0
BRD3_4hr	170394	PWWP2B	13|9	22	11	2	0|0|0|0	1	1	110	0
BRD3_4hr	26056	RAB11FIP5	2|6	8	4	2	0|0|0|0	0.97	1	40	0
BRD3_4hr	26064	RAI14	138|162	300	150	2	0|0|1|0	1	1	600	0
BRD3_4hr	23029	RBM34	4|4	8	4	2	0|0|0|0	1	1	40	0
BRD3_4hr	1104	RCC1	34|43	77	38.5	2	6|2|9|12	1	1	5.31	0
BRD3_4hr	5981	RFC1	5|13	18	9	2	0|0|0|0	1	1	90	0
BRD3_4hr	5984	RFC4	29|33	62	31	2	6|6|2|4	1	1	6.89	0
BRD3_4hr	5985	RFC5	14|34	48	24	2	6|3|3|4	0.98	1	6	0
BRD3_4hr	84154	RPF2	2|9	11	5.5	2	0|0|0|0	0.97	1	55	0
BRD3_4hr	4736	RPL10A	29|24	53	26.5	2	0|0|1|2	1	1	35.33	0
BRD3_4hr	23521	RPL13A	16|25	41	20.5	2	4|5|4|7	0.97	1	4.1	0
BRD3_4hr	6144	RPL21	23|34	57	28.5	2	2|1|5|6	1	1	8.14	0
BRD3_4hr	6161	RPL32	11|10	21	10.5	2	1|2|4|2	0.98	0.99	4.67	0
BRD3_4hr	6165	RPL35A	11|17	28	14	2	1|1|3|3	1	1	7	0
BRD3_4hr	25873	RPL36	6|21	27	13.5	2	0|0|0|1	1	1	54	0
BRD3_4hr	285855	RPL7L1	3|15	18	9	2	0|0|0|0	0.99	1	90	0
BRD3_4hr	6132	RPL8	26|28	54	27	2	5|5|5|6	1	1	5.14	0
BRD3_4hr	138716	RPP25L	4|4	8	4	2	0|0|0|0	1	1	40	0
BRD3_4hr	6231	RPS26	17|21	38	19	2	2|2|2|3	1	1	8.44	0
BRD3_4hr	23076	RRP1B	14|16	30	15	2	0|1|0|1	1	1	30	0
BRD3_4hr	23212	RRS1	9|22	31	15.5	2	0|0|0|0	1	1	155	0
BRD3_4hr	10284	SAP18	2|7	9	4.5	2	0|0|0|0	0.97	1	45	0
BRD3_4hr	6305	SBF1	2|8	10	5	2	0|0|0|0	0.97	1	50	0
BRD3_4hr	6322	SCML1	22|11	33	16.5	2	0|0|0|0	1	1	165	0
BRD3_4hr	6597	SMARCA4	25|51	76	38	2	0|0|0|0	1	1	380	0
BRD3_4hr	8467	SMARCA5	21|32	53	26.5	2	0|0|0|0	1	1	265	0
BRD3_4hr	6598	SMARCB1	5|8	13	6.5	2	0|0|1|0	1	1	26	0
BRD3_4hr	6599	SMARCC1	23|21	44	22	2	0|0|1|0	1	1	88	0
BRD3_4hr	6601	SMARCC2	17|23	40	20	2	1|0|0|0	1	1	80	0
BRD3_4hr	6602	SMARCD1	5|5	10	5	2	0|0|0|0	1	1	50	0
BRD3_4hr	6603	SMARCD2	4|4	8	4	2	0|0|0|0	1	1	40	0
BRD3_4hr	23347	SMCHD1	2|13	15	7.5	2	0|0|0|0	0.97	1	75	0
BRD3_4hr	112574	SNX18	12|12	24	12	2	0|1|0|0	1	1	48	0
BRD3_4hr	10250	SRRM1	15|19	34	17	2	1|1|3|6	0.99	1	6.18	0
BRD3_4hr	6749	SSRP1	44|55	99	49.5	2	14|12|12|20	1	1	3.41	0
BRD3_4hr	11198	SUPT16H	95|122	217	108.5	2	14|10|2|5	1	1	14	0
BRD3_4hr	6872	TAF1	8|17	25	12.5	2	0|0|0|1	1	1	50	0
BRD3_4hr	6881	TAF10	15|17	32	16	2	0|0|0|0	1	1	160	0
BRD3_4hr	6873	TAF2	6|2	8	4	2	0|0|0|0	0.97	1	40	0
BRD3_4hr	6877	TAF5	18|16	34	17	2	0|0|0|0	1	1	170	0
BRD3_4hr	6878	TAF6	35|46	81	40.5	2	0|0|0|0	1	1	405	0
BRD3_4hr	6879	TAF7	6|7	13	6.5	2	0|0|0|0	1	1	65	0
BRD3_4hr	129685	TAF8	9|19	28	14	2	0|0|0|0	1	1	140	0
BRD3_4hr	51616	TAF9B	7|9	16	8	2	0|0|0|0	1	1	80	0
BRD3_4hr	23216	TBC1D1	3|2	5	2.5	2	0|0|0|0	0.96	0.99	25	0
BRD3_4hr	10607	TBL3	11|28	39	19.5	2	0|0|0|1	1	1	78	0
BRD3_4hr	10716	TBR1	8|7	15	7.5	2	0|0|0|0	1	1	75	0
BRD3_4hr	10915	TCERG1	16|10	26	13	2	0|2|0|2	1	1	13	0
BRD3_4hr	6949	TCOF1	183|248	431	215.5	2	7|7|2|5	1	1	41.05	0
BRD3_4hr	7019	TFAM	29|33	62	31	2	10|8|10|11	0.99	1	3.18	0
BRD3_4hr	57187	THOC2	4|9	13	6.5	2	0|0|0|0	1	1	65	0
BRD3_4hr	4796	TONSL	2|3	5	2.5	2	0|0|0|0	0.96	0.99	25	0
BRD3_4hr	7150	TOP1	111|127	238	119	2	20|11|14|18	1	1	7.56	0
BRD3_4hr	7153	TOP2A	39|77	116	58	2	0|0|1|0	1	1	232	0
BRD3_4hr	7155	TOP2B	19|14	33	16.5	2	3|2|4|3	1	1	5.5	0
BRD3_4hr	7157	TP53	9|18	27	13.5	2	0|0|0|0	1	1	135	0
BRD3_4hr	11078	TRIOBP	77|79	156	78	2	0|0|0|0	1	1	780	0
BRD3_4hr	9320	TRIP12	4|4	8	4	2	0|0|0|0	1	1	40	0
BRD3_4hr	55075	UACA	26|34	60	30	2	0|0|0|0	1	1	300	0
BRD3_4hr	7343	UBTF	2|6	8	4	2	0|0|0|0	0.97	1	40	0
BRD3_4hr	29128	UHRF1	28|28	56	28	2	2|0|0|0	1	1	56	0
BRD3_4hr	10713	USP39	22|30	52	26	2	5|0|6|0	0.99	1	9.45	0
BRD3_4hr	7443	VRK1	20|33	53	26.5	2	0|0|0|0	1	1	265	0
BRD3_4hr	55759	WDR12	7|10	17	8.5	2	1|1|0|0	1	1	17	0
BRD3_4hr	134430	WDR36	5|18	23	11.5	2	0|0|1|0	1	1	46	0
BRD3_4hr	7468	WHSC1	38|57	95	47.5	2	0|0|0|0	1	1	475	0
BRD3_4hr	54904	WHSC1L1	8|21	29	14.5	2	0|0|0|0	1	1	145	0
BRD3_4hr	7515	XRCC1	27|35	62	31	2	1|0|0|0	1	1	124	0
BRD3_4hr	124245	ZC3H18	2|3	5	2.5	2	0|0|0|0	0.96	0.99	25	0
BRD3_4hr	9640	ZNF592	3|5	8	4	2	0|0|0|0	0.99	1	40	0
BRD3_4hr	7552	ZNF711	4|3	7	3.5	2	0|0|0|0	0.99	1	35	0
BRD3_4hr	56683	C21orf59	2|2	4	2	2	0|0|0|0	0.94	0.94	20	0.01
BRD3_4hr	134553	C5orf24	2|2	4	2	2	0|0|0|0	0.94	0.94	20	0.01
BRD3_4hr	65265	C8orf33	2|2	4	2	2	0|0|0|0	0.94	0.94	20	0.01
BRD3_4hr	826	CAPNS1	5|4	9	4.5	2	1|1|0|0	0.95	0.98	9	0.01
BRD3_4hr	11335	CBX3	21|25	46	23	2	7|9|0|1	0.93	0.96	5.41	0.01
BRD3_4hr	57132	CHMP1B	2|2	4	2	2	0|0|0|0	0.94	0.94	20	0.01
BRD3_4hr	26097	CHTOP	2|2	4	2	2	0|0|0|0	0.94	0.94	20	0.01
BRD3_4hr	1460	CSNK2B	36|37	73	36.5	2	6|9|17|12	0.96	0.97	3.32	0.01
BRD3_4hr	54606	DDX56	7|5	12	6	2	0|0|2|0	0.95	0.98	12	0.01
BRD3_4hr	9785	DHX38	7|11	18	9	2	0|2|2|3	0.93	1	5.14	0.01
BRD3_4hr	10969	EBNA1BP2	7|16	23	11.5	2	0|0|2|3	0.94	1	9.2	0.01
BRD3_4hr	2870	GRK6	4|7	11	5.5	2	2|0|0|0	0.9	0.98	11	0.01
BRD3_4hr	51015	ISOC1	5|6	11	5.5	2	2|0|0|0	0.93	0.96	11	0.01
BRD3_4hr	9933	KIAA0020	3|3	6	3	2	0|0|1|0	0.93	0.93	12	0.01
BRD3_4hr	4048	LTA4H	2|2	4	2	2	0|0|0|0	0.94	0.94	20	0.01
BRD3_4hr	4204	MECP2	2|2	4	2	2	0|0|0|0	0.94	0.94	20	0.01
BRD3_4hr	10933	MORF4L1	2|2	4	2	2	0|0|0|0	0.94	0.94	20	0.01
BRD3_4hr	4437	MSH3	20|31	51	25.5	2	6|0|8|8	0.92	1	4.64	0.01
BRD3_4hr	55703	POLR3B	5|5	10	5	2	0|0|0|2	0.91	0.91	10	0.01
BRD3_4hr	55660	PRPF40A	3|8	11	5.5	2	0|0|1|0	0.96	1	22	0.01
BRD3_4hr	8624	PSMG1	4|3	7	3.5	2	0|1|0|0	0.95	0.98	14	0.01
BRD3_4hr	155435	RBM33	2|2	4	2	2	0|0|0|0	0.94	0.94	20	0.01
BRD3_4hr	55183	RIF1	7|15	22	11	2	0|1|3|0	0.95	1	11	0.01
BRD3_4hr	6924	TCEB3	2|2	4	2	2	0|0|0|0	0.94	0.94	20	0.01
BRD3_4hr	84321	THOC3	19|12	31	15.5	2	4|6|3|0	0.9	1	4.77	0.01
BRD3_4hr	7064	THOP1	2|2	4	2	2	0|0|0|0	0.94	0.94	20	0.01
BRD3_4hr	25816	TNFAIP8	5|5	10	5	2	0|0|2|0	0.91	0.91	10	0.01
BRD3_4hr	23534	TNPO3	12|8	20	10	2	3|2|3|1	0.91	1	4.44	0.01
BRD3_4hr	7707	ZNF148	3|3	6	3	2	0|0|1|0	0.93	0.93	12	0.01
BRD3_4hr	353	APRT	21|14	35	17.5	2	4|9|0|1	0.83	0.94	5	0.02
BRD3_4hr	617	BCS1L	8|9	17	8.5	2	2|2|3|2	0.88	0.93	3.78	0.02
BRD3_4hr	55748	CNDP2	12|11	23	11.5	2	6|3|1|1	0.87	0.9	4.18	0.02
BRD3_4hr	10436	EMG1	6|17	23	11.5	2	3|0|2|0	0.88	1	9.2	0.02
BRD3_4hr	54552	GNL3L	6|4	10	5	2	0|2|1|0	0.89	0.98	6.67	0.02
BRD3_4hr	2805	GOT1	7|4	11	5.5	2	2|0|0|1	0.89	1	7.33	0.02
BRD3_4hr	51477	ISYNA1	12|12	24	12	2	4|2|1|6	0.9	0.9	3.69	0.02
BRD3_4hr	4052	LTBP1	8|13	21	10.5	2	3|3|2|2	0.84	1	4.2	0.02
BRD3_4hr	9477	MED20	2|4	6	3	2	0|0|0|1	0.85	0.98	12	0.02
BRD3_4hr	80018	NAA25	3|6	9	4.5	2	1|0|1|0	0.86	0.99	9	0.02
BRD3_4hr	4802	NFYC	8|11	19	9.5	2	0|1|4|3	0.88	0.97	4.75	0.02
BRD3_4hr	5000	ORC4	8|4	12	6	2	2|1|0|0	0.89	1	8	0.02
BRD3_4hr	5433	POLR2D	5|2	7	3.5	2	0|1|0|0	0.85	1	14	0.02
BRD3_4hr	5514	PPP1R10	3|7	10	5	2	1|0|1|0	0.87	1	10	0.02
BRD3_4hr	6147	RPL23A	43|48	91	45.5	2	18|9|20|14	0.86	1	2.98	0.02
BRD3_4hr	7163	TPD52	14|14	28	14	2	6|6|0|0	0.83	0.83	4.67	0.02
BRD3_4hr	23160	WDR43	2|6	8	4	2	1|0|0|0	0.85	1	16	0.02
BRD3_4hr	66005	CHID1	7|10	17	8.5	2	1|3|2|3	0.78	0.98	3.78	0.03
BRD3_4hr	55280	CWF19L1	3|2	5	2.5	2	0|1|0|0	0.82	0.93	10	0.03
BRD3_4hr	83743	GRWD1	6|19	25	12.5	2	3|0|3|0	0.83	1	8.33	0.03
BRD3_4hr	84901	NFATC2IP	3|7	10	5	2	0|0|0|2	0.83	0.98	10	0.03
BRD3_4hr	11252	PACSIN2	5|9	14	7	2	2|2|0|2	0.77	0.99	4.67	0.03
BRD3_4hr	5198	PFAS	8|10	18	9	2	4|4|0|0	0.76	0.84	4.5	0.03
BRD3_4hr	8396	PIP4K2B	7|6	13	6.5	2	0|4|0|0	0.8	0.83	6.5	0.03
BRD3_4hr	11128	POLR3A	10|8	18	9	2	2|0|5|1	0.79	0.87	4.5	0.03
BRD3_4hr	6164	RPL34	7|17	24	12	2	1|0|4|3	0.81	1	6	0.03
BRD3_4hr	6228	RPS23	14|17	31	15.5	2	0|1|8|5	0.82	0.89	4.43	0.03
BRD3_4hr	6430	SRSF5	3|6	9	4.5	2	0|0|2|0	0.82	0.96	9	0.03
BRD3_4hr	10477	UBE2E3	5|6	11	5.5	2	3|0|0|0	0.82	0.86	7.33	0.03
BRD3_4hr	164	AP1G1	2|2	4	2	2	1|0|0|0	0.71	0.71	8	0.04
BRD3_4hr	51507	C20orf43	5|6	11	5.5	2	3|2|0|1	0.72	0.84	3.67	0.04
BRD3_4hr	824	CAPN2	19|12	31	15.5	2	6|8|0|0	0.71	0.9	4.43	0.04
BRD3_4hr	54862	CC2D1A	2|2	4	2	2	1|0|0|0	0.71	0.71	8	0.04
BRD3_4hr	1488	CTBP2	3|5	8	4	2	2|1|0|0	0.73	0.93	5.33	0.04
BRD3_4hr	51202	DDX47	2|8	10	5	2	0|0|2|0	0.72	0.99	10	0.04
BRD3_4hr	60678	EEFSEC	3|4	7	3.5	2	2|0|0|0	0.75	0.83	7	0.04
BRD3_4hr	55500	ETNK1	2|2	4	2	2	1|0|0|0	0.71	0.71	8	0.04
BRD3_4hr	60681	FKBP10	6|9	15	7.5	2	2|2|2|2	0.72	0.97	3.75	0.04
BRD3_4hr	2314	FLII	13|11	24	12	2	0|1|4|7	0.72	0.81	4	0.04
BRD3_4hr	101060460	LOC101060460	3|3	6	3	2	1|0|1|0	0.73	0.73	6	0.04
BRD3_4hr	23195	MDN1	2|2	4	2	2	0|1|0|0	0.71	0.71	8	0.04
BRD3_4hr	51154	MRTO4	2|14	16	8	2	0|0|0|2	0.73	1	16	0.04
BRD3_4hr	5437	POLR2H	13|16	29	14.5	2	5|4|4|6	0.72	0.97	3.05	0.04
BRD3_4hr	10623	POLR3C	3|3	6	3	2	1|0|1|0	0.73	0.73	6	0.04
BRD3_4hr	10190	TXNDC9	6|7	13	6.5	2	3|1|2|1	0.76	0.86	3.71	0.04
BRD3_4hr	528	ATP6V1C1	3|3	6	3	2	0|2|0|0	0.68	0.68	6	0.05
BRD3_4hr	10951	CBX1	11|9	20	10	2	4|5|0|3	0.67	0.86	3.33	0.05
BRD3_4hr	54815	GATAD2A	2|5	7	3.5	2	2|0|0|0	0.68	0.91	7	0.05
BRD3_4hr	3855	KRT7	10|7	17	8.5	2	1|4|3|2	0.67	0.96	3.4	0.05
BRD3_4hr	79050	NOC4L	3|13	16	8	2	0|3|1|0	0.67	1	8	0.05
BRD3_4hr	5431	POLR2B	30|34	64	32	2	9|9|16|12	0.7	0.99	2.78	0.05
BRD3_4hr	292	SLC25A5	16|38	54	27	2	20|0|0|0	0.67	0.94	5.4	0.05
BRD4	23	ABCF1	17|17	34	17	2	6|5|5|4	0.98	0.98	3.4	0
BRD4	22985	ACIN1	34|42	76	38	2	0|0|0|0	1	1	380	0
BRD4	86	ACTL6A	29|27	56	28	2	2|1|0|0	1	1	37.33	0
BRD4	87	ACTN1	32|18	50	25	2	6|1|3|1	1	1	9.09	0
BRD4	262	AMD1	3|2	5	2.5	2	0|0|0|0	0.96	0.99	25	0
BRD4	10552	ARPC1A	2|3	5	2.5	2	0|0|0|0	0.96	0.99	25	0
BRD4	409	ARRB2	44|42	86	43	2	3|2|2|0	1	1	24.57	0
BRD4	440	ASNS	17|19	36	18	2	7|6|2|4	1	1	3.79	0
BRD4	55726	ASUN	3|2	5	2.5	2	0|0|0|0	0.96	0.99	25	0
BRD4	10458	BAIAP2	51|96	147	73.5	2	1|0|0|0	1	1	294	0
BRD4	55971	BAIAP2L1	27|22	49	24.5	2	7|6|5|0	1	1	5.44	0
BRD4	8815	BANF1	23|31	54	27	2	0|0|0|0	1	1	270	0
BRD4	9031	BAZ1B	3|13	16	8	2	0|0|0|0	0.99	1	80	0
BRD4	65980	BRD9	9|4	13	6.5	2	0|0|0|0	1	1	65	0
BRD4	55299	BRIX1	9|7	16	8	2	0|1|0|0	1	1	32	0
BRD4	124944	C17orf49	2|4	6	3	2	0|0|0|0	0.97	1	30	0
BRD4	55257	C20orf20	5|2	7	3.5	2	0|0|0|0	0.97	1	35	0
BRD4	11335	CBX3	30|26	56	28	2	7|9|0|1	0.97	0.98	6.59	0
BRD4	23468	CBX5	22|13	35	17.5	2	0|0|0|0	1	1	175	0
BRD4	892	CCNC	3|2	5	2.5	2	0|0|0|0	0.96	0.99	25	0
BRD4	904	CCNT1	46|42	88	44	2	0|0|3|1	1	1	44	0
BRD4	996	CDC27	2|3	5	2.5	2	0|0|0|0	0.96	0.99	25	0
BRD4	8099	CDK2AP1	9|6	15	7.5	2	0|1|0|0	1	1	30	0
BRD4	1025	CDK9	56|30	86	43	2	3|1|7|3	1	1	12.29	0
BRD4	10036	CHAF1A	5|9	14	7	2	0|0|0|0	1	1	70	0
BRD4	8208	CHAF1B	13|19	32	16	2	1|1|1|1	1	1	16	0
BRD4	1105	CHD1	3|2	5	2.5	2	0|0|0|0	0.96	0.99	25	0
BRD4	1108	CHD4	135|149	284	142	2	28|17|34|22	1	1	5.62	0
BRD4	57680	CHD8	88|86	174	87	2	0|0|0|0	1	1	870	0
BRD4	26097	CHTOP	2|3	5	2.5	2	0|0|0|0	0.96	0.99	25	0
BRD4	25920	COBRA1	104|65	169	84.5	2	11|9|10|7	1	1	9.14	0
BRD4	8895	CPNE3	12|6	18	9	2	1|1|0|1	0.99	1	12	0
BRD4	9696	CROCC	5|5	10	5	2	0|0|0|1	1	1	20	0
BRD4	1459	CSNK2A2	27|26	53	26.5	2	5|4|10|8	1	1	3.93	0
BRD4	8886	DDX18	14|11	25	12.5	2	1|0|1|0	1	1	25	0
BRD4	7913	DEK	41|36	77	38.5	2	8|7|12|14	1	1	3.76	0
BRD4	1736	DKC1	3|3	6	3	2	0|0|0|0	0.99	0.99	30	0
BRD4	23234	DNAJC9	26|41	67	33.5	2	0|0|1|0	1	1	134	0
BRD4	1786	DNMT1	26|31	57	28.5	2	4|3|1|4	1	1	9.5	0
BRD4	30836	DNTTIP2	6|5	11	5.5	2	0|0|0|0	1	1	55	0
BRD4	1824	DSC2	7|7	14	7	2	0|0|0|0	1	1	70	0
BRD4	117246	FTSJ3	11|9	20	10	2	0|0|1|1	1	1	20	0
BRD4	26354	GNL3	16|17	33	16.5	2	4|2|6|6	0.99	1	3.67	0
BRD4	23560	GTPBP4	25|25	50	25	2	1|0|6|3	1	1	10	0
BRD4	3005	H1F0	9|13	22	11	2	0|0|0|0	1	1	110	0
BRD4	9555	H2AFY	119|161	280	140	2	15|13|22|27	1	1	7.27	0
BRD4	55506	H2AFY2	18|19	37	18.5	2	0|0|0|0	1	1	185	0
BRD4	55127	HEATR1	8|10	18	9	2	0|0|0|0	1	1	90	0
BRD4	317772	HIST2H2AB	34|56	90	45	2	0|0|0|0	1	1	450	0
BRD4	9324	HMGN3	6|5	11	5.5	2	0|0|0|0	1	1	55	0
BRD4	23526	HMHA1	9|7	16	8	2	0|0|1|0	1	1	32	0
BRD4	50809	HP1BP3	19|17	36	18	2	0|0|1|0	1	1	72	0
BRD4	65123	INTS3	18|7	25	12.5	2	0|0|0|0	1	1	125	0
BRD4	25896	INTS7	4|4	8	4	2	0|0|0|0	1	1	40	0
BRD4	55756	INTS9	12|5	17	8.5	2	0|1|0|0	1	1	34	0
BRD4	23210	JMJD6	49|57	106	53	2	0|1|0|1	1	1	106	0
BRD4	11143	KAT7	22|25	47	23.5	2	0|0|0|0	1	1	235	0
BRD4	84541	KBTBD8	2|3	5	2.5	2	0|0|0|0	0.96	0.99	25	0
BRD4	3796	KIF2A	6|5	11	5.5	2	0|0|0|0	1	1	55	0
BRD4	11004	KIF2C	2|3	5	2.5	2	0|0|0|0	0.96	0.99	25	0
BRD4	3839	KPNA3	35|34	69	34.5	2	11|8|12|11	1	1	3.29	0
BRD4	3980	LIG3	57|60	117	58.5	2	1|0|8|1	1	1	23.4	0
BRD4	100996657	LOC100996657	4|2	6	3	2	0|0|0|0	0.97	1	30	0
BRD4	222229	LRWD1	11|12	23	11.5	2	0|0|2|3	0.99	1	9.2	0
BRD4	23383	MAU2	5|8	13	6.5	2	0|0|0|0	1	1	65	0
BRD4	9656	MDC1	17|24	41	20.5	2	0|0|0|0	1	1	205	0
BRD4	5469	MED1	69|56	125	62.5	2	0|0|0|0	1	1	625	0
BRD4	84246	MED10	9|5	14	7	2	0|0|0|0	1	1	70	0
BRD4	400569	MED11	13|8	21	10.5	2	0|0|0|0	1	1	105	0
BRD4	9282	MED14	46|39	85	42.5	2	0|0|0|0	1	1	425	0
BRD4	51586	MED15	22|11	33	16.5	2	0|0|0|0	1	1	165	0
BRD4	10025	MED16	15|10	25	12.5	2	0|0|0|0	1	1	125	0
BRD4	9440	MED17	4|2	6	3	2	0|0|0|0	0.97	1	30	0
BRD4	219541	MED19	13|8	21	10.5	2	0|0|0|0	1	1	105	0
BRD4	9477	MED20	4|4	8	4	2	0|0|0|1	0.98	0.98	16	0
BRD4	9412	MED21	23|16	39	19.5	2	0|0|1|0	1	1	78	0
BRD4	6837	MED22	12|8	20	10	2	0|0|0|0	1	1	100	0
BRD4	9439	MED23	57|40	97	48.5	2	0|0|0|0	1	1	485	0
BRD4	9862	MED24	34|22	56	28	2	0|0|0|0	1	1	280	0
BRD4	81857	MED25	4|5	9	4.5	2	0|0|0|0	1	1	45	0
BRD4	9441	MED26	4|2	6	3	2	0|0|0|0	0.97	1	30	0
BRD4	9442	MED27	18|14	32	16	2	0|0|0|0	1	1	160	0
BRD4	55588	MED29	8|6	14	7	2	0|0|0|0	1	1	70	0
BRD4	90390	MED30	14|9	23	11.5	2	0|0|0|0	1	1	115	0
BRD4	51003	MED31	3|2	5	2.5	2	0|0|0|0	0.96	0.99	25	0
BRD4	29079	MED4	12|12	24	12	2	0|0|0|0	1	1	120	0
BRD4	55090	MED9	5|3	8	4	2	0|0|0|0	0.99	1	40	0
BRD4	84365	MKI67IP	11|9	20	10	2	0|0|0|0	1	1	100	0
BRD4	80018	NAA25	5|8	13	6.5	2	1|0|1|0	0.99	1	13	0
BRD4	25836	NIPBL	23|31	54	27	2	0|0|0|0	1	1	270	0
BRD4	65083	NOL6	10|6	16	8	2	0|0|0|0	1	1	80	0
BRD4	10528	NOP56	33|29	62	31	2	0|1|0|1	1	1	62	0
BRD4	51602	NOP58	33|40	73	36.5	2	6|2|8|9	1	1	5.84	0
BRD4	4858	NOVA2	11|8	19	9.5	2	0|0|0|0	1	1	95	0
BRD4	4924	NUCB1	24|19	43	21.5	2	4|6|2|2	1	1	6.14	0
BRD4	11051	NUDT21	17|18	35	17.5	2	5|7|4|3	0.99	1	3.68	0
BRD4	4926	NUMA1	37|55	92	46	2	0|0|0|0	1	1	460	0
BRD4	8106	PABPN1	9|6	15	7.5	2	0|0|0|1	1	1	30	0
BRD4	55193	PBRM1	3|3	6	3	2	0|0|0|0	0.99	0.99	30	0
BRD4	553115	PEF1	16|7	23	11.5	2	1|0|0|0	1	1	46	0
BRD4	55023	PHIP	22|28	50	25	2	0|0|0|0	1	1	250	0
BRD4	5411	PNN	22|30	52	26	2	0|0|0|0	1	1	260	0
BRD4	5423	POLB	3|4	7	3.5	2	0|0|0|0	0.99	1	35	0
BRD4	5430	POLR2A	104|64	168	84	2	5|9|9|10	1	1	10.18	0
BRD4	55660	PRPF40A	8|11	19	9.5	2	0|0|1|0	1	1	38	0
BRD4	11168	PSIP1	40|30	70	35	2	0|1|1|1	1	1	46.67	0
BRD4	5822	PWP2	2|9	11	5.5	2	0|0|0|0	0.97	1	55	0
BRD4	170394	PWWP2B	11|7	18	9	2	0|0|0|0	1	1	90	0
BRD4	58517	RBM25	17|23	40	20	2	0|0|0|0	1	1	200	0
BRD4	1104	RCC1	51|51	102	51	2	6|2|9|12	1	1	7.03	0
BRD4	5981	RFC1	3|13	16	8	2	0|0|0|0	0.99	1	80	0
BRD4	5984	RFC4	22|17	39	19.5	2	6|6|2|4	1	1	4.33	0
BRD4	84154	RPF2	3|4	7	3.5	2	0|0|0|0	0.99	1	35	0
BRD4	25873	RPL36	5|10	15	7.5	2	0|0|0|1	1	1	30	0
BRD4	285855	RPL7L1	3|7	10	5	2	0|0|0|0	0.99	1	50	0
BRD4	6231	RPS26	16|10	26	13	2	2|2|2|3	0.99	1	5.78	0
BRD4	23223	RRP12	4|2	6	3	2	0|0|0|0	0.97	1	30	0
BRD4	23076	RRP1B	6|6	12	6	2	0|1|0|1	0.99	0.99	12	0
BRD4	23212	RRS1	11|11	22	11	2	0|0|0|0	1	1	110	0
BRD4	51773	RSF1	14|16	30	15	2	0|0|0|0	1	1	150	0
BRD4	10284	SAP18	16|25	41	20.5	2	0|0|0|0	1	1	205	0
BRD4	6597	SMARCA4	34|51	85	42.5	2	0|0|0|0	1	1	425	0
BRD4	8467	SMARCA5	42|58	100	50	2	0|0|0|0	1	1	500	0
BRD4	6598	SMARCB1	6|5	11	5.5	2	0|0|1|0	1	1	22	0
BRD4	6599	SMARCC1	26|22	48	24	2	0|0|1|0	1	1	96	0
BRD4	6601	SMARCC2	17|19	36	18	2	1|0|0|0	1	1	72	0
BRD4	6602	SMARCD1	19|11	30	15	2	0|0|0|0	1	1	150	0
BRD4	6603	SMARCD2	4|4	8	4	2	0|0|0|0	1	1	40	0
BRD4	112574	SNX18	28|25	53	26.5	2	0|1|0|0	1	1	106	0
BRD4	51429	SNX9	82|83	165	82.5	2	11|5|3|2	1	1	15.71	0
BRD4	6426	SRSF1	21|31	52	26	2	1|4|3|3	1	1	9.45	0
BRD4	8683	SRSF9	8|7	15	7.5	2	0|0|0|0	1	1	75	0
BRD4	6749	SSRP1	56|59	115	57.5	2	14|12|12|20	1	1	3.97	0
BRD4	11198	SUPT16H	101|98	199	99.5	2	14|10|2|5	1	1	12.84	0
BRD4	6881	TAF10	5|4	9	4.5	2	0|0|0|0	1	1	45	0
BRD4	6878	TAF6	8|4	12	6	2	0|0|0|0	1	1	60	0
BRD4	10607	TBL3	8|11	19	9.5	2	0|0|0|1	1	1	38	0
BRD4	10716	TBR1	7|6	13	6.5	2	0|0|0|0	1	1	65	0
BRD4	10915	TCERG1	21|11	32	16	2	0|2|0|2	1	1	16	0
BRD4	7019	TFAM	33|32	65	32.5	2	10|8|10|11	1	1	3.33	0
BRD4	51497	TH1L	52|29	81	40.5	2	0|0|0|2	1	1	81	0
BRD4	7150	TOP1	98|124	222	111	2	20|11|14|18	1	1	7.05	0
BRD4	7153	TOP2A	58|87	145	72.5	2	0|0|1|0	1	1	290	0
BRD4	7155	TOP2B	17|33	50	25	2	3|2|4|3	1	1	8.33	0
BRD4	1861	TOR1A	4|5	9	4.5	2	0|0|0|0	1	1	45	0
BRD4	7157	TP53	16|14	30	15	2	0|0|0|0	1	1	150	0
BRD4	9320	TRIP12	4|6	10	5	2	0|0|0|0	1	1	50	0
BRD4	8295	TRRAP	3|5	8	4	2	0|0|0|0	0.99	1	40	0
BRD4	54957	TXNL4B	4|3	7	3.5	2	0|0|0|0	0.99	1	35	0
BRD4	7343	UBTF	8|15	23	11.5	2	0|0|0|0	1	1	115	0
BRD4	29128	UHRF1	18|48	66	33	2	2|0|0|0	1	1	66	0
BRD4	10813	UTP14A	6|3	9	4.5	2	0|0|0|0	0.99	1	45	0
BRD4	64601	VPS16	9|30	39	19.5	2	0|3|0|0	0.98	1	26	0
BRD4	65082	VPS33A	18|17	35	17.5	2	5|4|5|4	1	1	3.89	0
BRD4	7443	VRK1	45|51	96	48	2	0|0|0|0	1	1	480	0
BRD4	7448	VTN	10|6	16	8	2	0|0|0|0	1	1	80	0
BRD4	134430	WDR36	7|8	15	7.5	2	0|0|1|0	1	1	30	0
BRD4	7468	WHSC1	22|29	51	25.5	2	0|0|0|0	1	1	255	0
BRD4	54904	WHSC1L1	13|7	20	10	2	0|0|0|0	1	1	100	0
BRD4	7469	WHSC2	51|38	89	44.5	2	5|1|6|7	1	1	9.37	0
BRD4	7515	XRCC1	11|27	38	19	2	1|0|0|0	1	1	76	0
BRD4	23613	ZMYND8	8|3	11	5.5	2	0|0|0|0	0.99	1	55	0
BRD4	9640	ZNF592	8|2	10	5	2	0|0|0|0	0.97	1	50	0
BRD4	23246	BOP1	9|8	17	8.5	2	0|0|3|1	0.96	0.97	8.5	0.01
BRD4	6046	BRD2	6|19	25	12.5	2	0|3|0|0	0.93	1	16.67	0.01
BRD4	823	CAPN1	4|3	7	3.5	2	1|0|0|0	0.95	0.98	14	0.01
BRD4	10951	CBX1	13|11	24	12	2	4|5|0|3	0.92	0.97	4	0.01
BRD4	79665	DHX40	8|7	15	7.5	2	2|2|2|0	0.95	0.97	5	0.01
BRD4	55929	DMAP1	2|2	4	2	2	0|0|0|0	0.94	0.94	20	0.01
BRD4	10436	EMG1	8|8	16	8	2	3|0|2|0	0.93	0.93	6.4	0.01
BRD4	80028	FBXL18	2|2	4	2	2	0|0|0|0	0.94	0.94	20	0.01
BRD4	8366	HIST1H4B	26|29	55	27.5	2	8|7|9|12	0.96	1	3.06	0.01
BRD4	8364	HIST1H4C	26|29	55	27.5	2	8|7|9|12	0.96	1	3.06	0.01
BRD4	8360	HIST1H4D	26|29	55	27.5	2	8|7|9|12	0.96	1	3.06	0.01
BRD4	8367	HIST1H4E	26|29	55	27.5	2	8|7|9|12	0.96	1	3.06	0.01
BRD4	8361	HIST1H4F	26|29	55	27.5	2	8|7|9|12	0.96	1	3.06	0.01
BRD4	8365	HIST1H4H	26|29	55	27.5	2	8|7|9|12	0.96	1	3.06	0.01
BRD4	8294	HIST1H4I	26|29	55	27.5	2	8|7|9|12	0.96	1	3.06	0.01
BRD4	8363	HIST1H4J	26|29	55	27.5	2	8|7|9|12	0.96	1	3.06	0.01
BRD4	8362	HIST1H4K	26|29	55	27.5	2	8|7|9|12	0.96	1	3.06	0.01
BRD4	8368	HIST1H4L	26|29	55	27.5	2	8|7|9|12	0.96	1	3.06	0.01
BRD4	8370	HIST2H4A	26|29	55	27.5	2	8|7|9|12	0.96	1	3.06	0.01
BRD4	554313	HIST2H4B	26|29	55	27.5	2	8|7|9|12	0.96	1	3.06	0.01
BRD4	121504	HIST4H4	26|29	55	27.5	2	8|7|9|12	0.96	1	3.06	0.01
BRD4	9118	INA	2|2	4	2	2	0|0|0|0	0.94	0.94	20	0.01
BRD4	101059922	LOC101059922	3|5	8	4	2	1|0|0|0	0.96	1	16	0.01
BRD4	57504	MTA3	6|3	9	4.5	2	0|1|0|0	0.96	1	18	0.01
BRD4	26155	NOC2L	2|2	4	2	2	0|0|0|0	0.94	0.94	20	0.01
BRD4	9221	NOLC1	12|18	30	15	2	4|2|5|4	0.93	1	4	0.01
BRD4	11284	PNKP	2|2	4	2	2	0|0|0|0	0.94	0.94	20	0.01
BRD4	5441	POLR2L	2|2	4	2	2	0|0|0|0	0.94	0.94	20	0.01
BRD4	8624	PSMG1	3|5	8	4	2	0|1|0|0	0.96	1	16	0.01
BRD4	23512	SUZ12	2|2	4	2	2	0|0|0|0	0.94	0.94	20	0.01
BRD4	6434	TRA2B	14|11	25	12.5	2	4|4|2|3	0.94	1	3.85	0.01
BRD4	55759	WDR12	4|6	10	5	2	1|1|0|0	0.96	0.99	10	0.01
BRD4	10969	EBNA1BP2	7|8	15	7.5	2	0|0|2|3	0.9	0.93	6	0.02
BRD4	54475	NLE1	4|11	15	7.5	2	1|0|1|1	0.89	1	10	0.02
BRD4	79050	NOC4L	10|5	15	7.5	2	0|3|1|0	0.85	0.98	7.5	0.02
BRD4	5431	POLR2B	67|31	98	49	2	9|9|16|12	0.86	1	4.26	0.02
BRD4	5433	POLR2D	11|2	13	6.5	2	0|1|0|0	0.85	1	26	0.02
BRD4	55269	PSPC1	19|16	35	17.5	2	6|9|5|3	0.88	1	3.04	0.02
BRD4	10250	SRRM1	11|12	23	11.5	2	1|1|3|6	0.87	0.9	4.18	0.02
BRD4	7024	TFCP2	6|11	17	8.5	2	1|1|2|2	0.9	1	5.67	0.02
BRD4	54867	TMEM214	4|4	8	4	2	0|0|0|2	0.83	0.83	8	0.02
BRD4	51605	TRMT6	6|2	8	4	2	0|1|0|0	0.85	1	16	0.02
BRD4	280636	C11orf31	5|3	8	4	2	0|0|2|0	0.79	0.91	8	0.03
BRD4	826	CAPNS1	4|3	7	3.5	2	1|1|0|0	0.82	0.92	7	0.03
BRD4	54862	CC2D1A	2|3	5	2.5	2	1|0|0|0	0.82	0.93	10	0.03
BRD4	51755	CDK12	3|2	5	2.5	2	0|0|1|0	0.82	0.93	10	0.03
BRD4	8621	CDK13	3|2	5	2.5	2	0|0|1|0	0.82	0.93	10	0.03
BRD4	1832	DSP	4|6	10	5	2	2|0|1|1	0.79	0.94	5	0.03
BRD4	101060460	LOC101060460	4|3	7	3.5	2	1|0|1|0	0.82	0.92	7	0.03
BRD4	51154	MRTO4	3|5	8	4	2	0|0|0|2	0.79	0.91	8	0.03
BRD4	4839	NOP2	21|34	55	27.5	2	0|0|10|12	0.81	0.95	5	0.03
BRD4	51070	NOSIP	3|7	10	5	2	0|2|0|0	0.83	0.98	10	0.03
BRD4	10623	POLR3C	4|3	7	3.5	2	1|0|1|0	0.82	0.92	7	0.03
BRD4	23186	RCOR1	8|3	11	5.5	2	1|0|1|1	0.76	1	7.33	0.03
BRD4	55183	RIF1	6|6	12	6	2	0|1|3|0	0.83	0.83	6	0.03
BRD4	79042	TSEN34	2|3	5	2.5	2	0|0|1|0	0.82	0.93	10	0.03
BRD4	145567	TTC7B	3|2	5	2.5	2	0|0|1|0	0.82	0.93	10	0.03
BRD4	23326	USP22	2|3	5	2.5	2	0|0|0|1	0.82	0.93	10	0.03
BRD4	10465	PPIH	2|2	4	2	2	0|1|0|0	0.71	0.71	8	0.04
BRD4	55696	RBM22	2|2	4	2	2	1|0|0|0	0.71	0.71	8	0.04
BRD4	6045	RNF2	2|2	4	2	2	0|0|0|1	0.71	0.71	8	0.04
BRD4	9785	DHX38	15|5	20	10	2	0|2|2|3	0.68	1	5.71	0.05
BRD4	4035	LRP1	5|6	11	5.5	2	2|3|0|0	0.69	0.77	4.4	0.05
BRD4	8654	PDE5A	20|21	41	20.5	2	9|2|4|10	0.68	0.75	3.28	0.05
BRD4	84321	THOC3	11|11	22	11	2	4|6|3|0	0.67	0.67	3.38	0.05
BRD4_10min	56160532	56160532	16|18	34	17	2	6|1|5|3	1	1	4.53	0
BRD4_10min	86	ACTL6A	16|24	40	20	2	2|1|0|0	1	1	26.67	0
BRD4_10min	408	ARRB1	2|4	6	3	2	0|0|0|0	0.97	1	30	0
BRD4_10min	409	ARRB2	59|71	130	65	2	3|2|2|0	1	1	37.14	0
BRD4_10min	440	ASNS	33|22	55	27.5	2	7|6|2|4	1	1	5.79	0
BRD4_10min	10458	BAIAP2	78|152	230	115	2	1|0|0|0	1	1	460	0
BRD4_10min	55971	BAIAP2L1	32|51	83	41.5	2	7|6|5|0	1	1	9.22	0
BRD4_10min	8815	BANF1	5|19	24	12	2	0|0|0|0	1	1	120	0
BRD4_10min	65980	BRD9	7|9	16	8	2	0|0|0|0	1	1	80	0
BRD4_10min	904	CCNT1	82|80	162	81	2	0|0|3|1	1	1	81	0
BRD4_10min	8099	CDK2AP1	4|8	12	6	2	0|1|0|0	0.99	1	24	0
BRD4_10min	1025	CDK9	57|50	107	53.5	2	3|1|7|3	1	1	15.29	0
BRD4_10min	1059	CENPB	33|35	68	34	2	0|0|1|0	1	1	136	0
BRD4_10min	1108	CHD4	86|114	200	100	2	28|17|34|22	1	1	3.96	0
BRD4_10min	57680	CHD8	13|22	35	17.5	2	0|0|0|0	1	1	175	0
BRD4_10min	25920	COBRA1	103|76	179	89.5	2	11|9|10|7	1	1	9.68	0
BRD4_10min	8895	CPNE3	11|6	17	8.5	2	1|1|0|1	0.99	1	11.33	0
BRD4_10min	9696	CROCC	5|4	9	4.5	2	0|0|0|1	0.99	1	18	0
BRD4_10min	1459	CSNK2A2	27|31	58	29	2	5|4|10|8	1	1	4.3	0
BRD4_10min	1487	CTBP1	3|4	7	3.5	2	0|0|0|0	0.99	1	35	0
BRD4_10min	79039	DDX54	2|3	5	2.5	2	0|0|0|0	0.96	0.99	25	0
BRD4_10min	1832	DSP	15|19	34	17	2	2|0|1|1	1	1	17	0
BRD4_10min	2068	ERCC2	2|3	5	2.5	2	0|0|0|0	0.96	0.99	25	0
BRD4_10min	117246	FTSJ3	6|6	12	6	2	0|0|1|1	0.99	0.99	12	0
BRD4_10min	26058	GIGYF2	23|16	39	19.5	2	4|2|4|3	1	1	6	0
BRD4_10min	29998	GLTSCR1	2|6	8	4	2	0|0|0|0	0.97	1	40	0
BRD4_10min	2821	GPI	4|4	8	4	2	0|0|0|0	1	1	40	0
BRD4_10min	3070	HELLS	3|4	7	3.5	2	0|0|0|0	0.99	1	35	0
BRD4_10min	23526	HMHA1	4|4	8	4	2	0|0|1|0	0.98	0.98	16	0
BRD4_10min	9118	INA	23|21	44	22	2	0|0|0|0	1	1	220	0
BRD4_10min	83444	INO80B	2|3	5	2.5	2	0|0|0|0	0.96	0.99	25	0
BRD4_10min	65123	INTS3	4|2	6	3	2	0|0|0|0	0.97	1	30	0
BRD4_10min	51194	IPO11	5|2	7	3.5	2	0|0|0|0	0.97	1	35	0
BRD4_10min	23210	JMJD6	57|64	121	60.5	2	0|1|0|1	1	1	121	0
BRD4_10min	84541	KBTBD8	21|28	49	24.5	2	0|0|0|0	1	1	245	0
BRD4_10min	3839	KPNA3	41|46	87	43.5	2	11|8|12|11	1	1	4.14	0
[truncated: 866 more rows]

## Sheet: S2B
Bait Gene	Prey Gene	FLAG tagged HEK293		endogenous HEK293		endogenous K562		Biological Replicate #1 (Dawson et al.)		Biological Replicate #2 (Dawson et al.)		Combined results of biological replicate (Dawson et al.)
		SAINT FDR %	Spectral Count Sum	SAINT FDR %	Spectral Count Sum	SAINT FDR %	Spectral Count Sum	Enrichment over Ctrl IgG	SSM used for quant	Enrichment over Ctrl IgG	SSM used for quant	Enrichment over Ctrl IgG (average)	SSM used for quant (summed)
BRD4	A2M	1		0	0	0	0	0		0.06	4	0.03	4
BRD4	A4D1I4_HUMAN	1		0	0	0	0	0.41	2	0		0.205	2
BRD4	AARS	0.74	142	0	0	0	0	0		0		0	0
BRD4	AARS2	0.54	2	0	0	0	0	0		0		0	0
BRD4	AATF	0.22	2	0	19	0	10	0		0		0	0
BRD4	ABCE1	0.71	130	0	0	0	0	0.9	3	0.86	3	0.88	6
BRD4	ABCF1	0	34	0	22	0	49	0		0.97	8	0.485	8
BRD4	ABCF2	0.41	5	0	0	0	0	0		0		0	0
BRD4	ABLIM1	0.69	19	0.4	21	0.07	0	0		0		0	0
BRD4	ABP1	0.77	1	0	0	0	0	0		0		0	0
BRD4	ACAA2	0.65	13	0	0	0	0	0		0		0	0
BRD4	ACACA	0.77	3	0	0	0	0	0		0		0	0
BRD4	ACADM	0.57	3	0	0	0	0	0		0		0	0
BRD4	ACAP2	0.77	94	0	0	0	0	0		0		0	0
BRD4	ACAT1	0.75	74	0	0	0	0	0		0		0	0
BRD4	ACAT2	0.64	15	0	0	0	0	0		0		0	0
BRD4	ACBD3	0.77	15	0	0	0	0	0		0		0	0
BRD4	ACHE	0.77	1	0	0	0	0	0		0		0	0
BRD4	ACIN1	0	76	0	450	0	819	0.69	4	0		0.345	4
BRD4	ACLY	0.75	202	0	0	0	0	0		0.88	21	0.44	21
BRD4	ACO2	0.77	8	0	0	0	0	0		0		0	0
BRD4	ACOT13	0.52	3	0	0	0	0	0		0		0	0
BRD4	ACOT7	0.67	31	0	0	0	0	0		0		0	0
BRD4	ACOT9	0.36	3	0	0	0	0	0		0		0	0
BRD4	ACP1	0.67	12	0	0	0	0	0		1	2	0.5	2
BRD4	ACSM3	0.77	1	0	0	0	0	0		0		0	0
BRD4	ACTA1	0.3	115	0.4	608	0.07	4	0		0		0	0
BRD4	ACTA2	0.45	8	0.4	12	0.07	4	0		0		0	0
BRD4	ACTB	0.77	170	0.4	227	0	50	0.71	8	1	22	0.855	30
BRD4	ACTBL2	0.76	142	0.4	359	0.09	5	0		0		0	0
BRD4	ACTC1	0.75	84	0.03	12	0.07	0	0.82	2	1	4	0.91	6
BRD4	ACTG1	1		0.4	227	0	34	0		0		0	0
BRD4	ACTG2	1		0.4	12	0.07	0	0		0		0	0
BRD4	ACTL6A	0	56	0	55	0	106	0.84	9	1	13	0.92	22
BRD4	ACTL8	1		0	0	0	0	0		1	6	0.5	6
BRD4	ACTN1	0	50	0	0	0	0	0		0		0	0
BRD4	ACTN2	0.53	12	0.4	30	0	0	0		0		0	0
BRD4	ACTN4	0.76	386	0.4	234	0	0	0.17	11	0.91	7	0.54	18
BRD4	ACTR10	0.77	2	0	0	0	0	0		0		0	0
BRD4	ACTR1A	0.75	81	0	0	0	0	0		0.57	8	0.285	8
BRD4	ACTR1B	0.66	13	0	0	0	0	0		0		0	0
BRD4	ACTR2	0.68	33	0.4	1	0	0	0.08	5	1	6	0.54	11
BRD4	ACTR3	1		0.4	2	0	0	0		0.66	2	0.33	2
BRD4	ACTR5	1		0	0	0.07	0	0		1	5	0.5	5
BRD4	ACTR6	0.77	2	0	0	0	0	0		0		0	0
BRD4	ACTR8	1		0	0	0.11	0	1	2	1	8	1	10
BRD4	ADAR	1		0	18	0.15	7	0.53	3	0		0.265	3
BRD4	ADD1	0.77	1	0.4	24	0	0	0		0		0	0
BRD4	ADD3	0.77	1	0.4	19	0	0	0		0		0	0
BRD4	ADH5	0.52	2	0	0	0	0	0		0		0	0
BRD4	ADNP	0.77	1	0	36	0	1	1	4	1	2	1	6
BRD4	ADPRHL2	0.45	2	0	0	0	0	0		0		0	0
BRD4	ADRBK1	1		0	0	0	0	0		0.97	2	0.485	2
BRD4	ADRM1	0.77	15	0	0	0	0	0		0		0	0
BRD4	ADSL	0.65	24	0	0	0	0	0		0		0	0
BRD4	ADSS	0.59	14	0	0	0	0	0		0		0	0
BRD4	AFF1	1		0	0	0	0	0.71	5	0		0.355	5
BRD4	AFF2	1		0	0	0	0	1	4	0.29	4	0.645	8
BRD4	AFF4	0.77	1	0	0	0	0	1	5	0		0.5	5
BRD4	AFG3L2	0.77	5	0	0	0	0	0		0		0	0
BRD4	AGAP3	1		0	0	0	0	0		0.03	62	0.015	62
BRD4	AGBL2	1		0	0	0	0	1	2	0		0.5	2
BRD4	AGL	0.77	274	0	0	0	0	0		0		0	0
BRD4	AGPS	0.59	3	0	0	0	0	0		0		0	0
BRD4	AHCTF1	0.77	1	0.1	3	0	0	0		0		0	0
BRD4	AHCY	0.73	72	0	0	0	0	0		1	11	0.5	11
BRD4	AHNAK	0.77	1	0	0	0	0	1	13	0.29	81	0.645	94
BRD4	AHNAK2	0.54	8	0	0	0	0	0		0		0	0
BRD4	AHSA1	0.3	46	0	0	0	0	0		0		0	0
BRD4	AIFM1	0.77	39	0.4	2	0	0	0		0		0	0
BRD4	AIM1	1		0	0	0	0	0.16	2	0		0.08	2
BRD4	AIMP1	0.77	1	0	0	0	0	0		0		0	0
BRD4	AIMP2	0.77	6	0	0	0	0	0		0		0	0
BRD4	AIP	0.77	5	0	0	0	0	0		0		0	0
BRD4	AK2	0.77	37	0	0	0	0	0		0		0	0
BRD4	AK4	0.77	1	0	0	0	0	0		0		0	0
BRD4	AKAP12	0.77	14	0	0	0	0	0		0		0	0
BRD4	AKAP8	0.77	1	0	0	0	0	1	2	0.8	3	0.9	5
BRD4	AKAP8L	0.45	2	0	0	0.21	1	0		0		0	0
BRD4	AKR1A1	0.77	1	0	0	0	0	0		0		0	0
BRD4	AKR1B1	0.77	1	0	0	0	0	0		0		0	0
BRD4	AKR7A2	0.77	8	0	0	0	0	0		0		0	0
BRD4	AKT2	0.7	80	0	0	0	0	0		0		0	0
BRD4	ALB	0.3	19	0.4	3	0.21	5	0		0		0	0
BRD4	ALDH16A1	0.17	3	0	0	0	0	0		0		0	0
BRD4	ALDH18A1	0.11	619	0.4	2	0	0	0		0		0	0
BRD4	ALDH1A2	0.77	3	0	0	0	0	0		0		0	0
BRD4	ALDH1L1	0.22	34	0	0	0	0	0		0		0	0
BRD4	ALDH1L2	0.77	1	0	0	0	0	0		0		0	0
BRD4	ALDH2	0.77	1	0	0	0	0	0		0		0	0
BRD4	ALDH7A1	0.58	15	0	0	0	0	0		0		0	0
BRD4	ALDH9A1	0.73	51	0	0	0	0	0		0		0	0
BRD4	ALDOA	0.76	221	0	0	0	0	1	4	1	22	1	26
BRD4	ALDOC	0.73	52	0	0	0	0	0		0		0	0
BRD4	ALG5	0.22	2	0	0	0	0	0		0		0	0
BRD4	ALKBH5	0.17	3	0	15	0	20	0		0		0	0
BRD4	ALMS1	1		0	0	0	0	0		0.06	61	0.03	61
BRD4	ALYREF	0.73	73	0	114	0	87	0		0		0	0
BRD4	AMD1	0	5	0	0	0	0	0		0		0	0
BRD4	AMPD2	0.77	1	0	0	0	0	0		0		0	0
BRD4	ANAPC1	0.17	3	0	38	0.05	7	0		1	6	0.5	6
BRD4	ANAPC4	0.37	6	0.13	2	0	0	0		0.65	2	0.325	2
BRD4	ANAPC5	0.77	1	0	22	0.11	0	0		1	2	0.5	2
BRD4	ANAPC7	0.22	2	0	20	0.21	1	0		1	4	0.5	4
BRD4	ANGEL2	0.77	3	0	0	0	0	0		0		0	0
BRD4	ANKFY1	0.74	101	0	0	0	0	0		0		0	0
BRD4	ANKRD11	1		0	0	0	0	1	11	0		0.5	11
BRD4	ANP32B	0.77	32	0	0	0	0	0		0.97	2	0.485	2
BRD4	ANP32D	0.4	3	0	0	0	0	0		0		0	0
BRD4	ANP32E	0.77	59	0	0	0	0	0		0		0	0
BRD4	ANXA1	0.3	37	0	0	0	0	0.02	2	1	6	0.51	8
BRD4	ANXA2	0.76	148	0	0	0	0	0		0.3	3	0.15	3
BRD4	ANXA4	0.17	3	0	0	0	0	0		0		0	0
BRD4	ANXA5	1		0	0	0	0	0		1	3	0.5	3
BRD4	ANXA6	1		0	0	0	0	0		1	7	0.5	7
BRD4	AOC3	0.77	1	0	0	0	0	0		0		0	0
BRD4	AP1B1	1		0	0	0	0	0		0.94	2	0.47	2
BRD4	AP1G1	0.77	2	0	0	0	0	0		0		0	0
BRD4	AP1M1	0.77	8	0	0	0	0	0		0		0	0
BRD4	AP2A2	0.63	4	0.4	5	0	0	0		0		0	0
BRD4	AP2B1	0.66	10	0	0	0	15	0		0		0	0
BRD4	AP2M1	0.39	8	0	0	0	15	0		0		0	0
BRD4	AP3B1	0.69	23	0	0	0	0	1	4	0.24	6	0.62	10
BRD4	AP3B2	0.77	1	0	0	0	0	0		0		0	0
BRD4	AP3D1	0.73	40	0	0	0	0	0		0		0	0
BRD4	AP3M1	0.77	7	0	0	0	0	0		0		0	0
BRD4	AP3S1	0.77	6	0	0	0	0	0.79	2	0		0.395	2
BRD4	APEH	0.38	2	0	0	0	0	0		1	2	0.5	2
BRD4	APEX1	0.73	67	0	0	0	0	0.8	3	1	15	0.9	18
BRD4	API5	0.71	63	0	123	0	21	0.73	2	1	6	0.865	8
BRD4	APITD1	1		0	0	0	0	0.66	2	1	2	0.83	4
BRD4	APOA1	0.17	3	0	0	0	0	0		0		0	0
BRD4	APOBEC3B	1		0	0	0	0	0.14	4	0		0.07	4
BRD4	APOC3	0.77	1	0	0	0	0	0		0		0	0
BRD4	APPL2	0.77	1	0	0	0	0	0		0		0	0
BRD4	APRT	0.09	28	0	0	0	0	0		0		0	0
BRD4	AQR	0.77	1	0	41	0	4	0.89	4	1	2	0.945	6
BRD4	ARCN1	0.77	49	0	0	0	0	0		1	2	0.5	2
BRD4	ARF3	1		0	0	0	0	1	2	1	6	1	8
BRD4	ARF4	0.64	26	0	0	0	0	0		0		0	0
BRD4	ARF5	0.77	60	0	0	0	0	0		0		0	0
BRD4	ARF6	0.77	1	0	0	0	0	0		0		0	0
BRD4	ARG1	1		0	0	0	0	0		0.73	2	0.365	2
BRD4	ARGLU1	0.77	13	0.3	13	0.19	15	0.16	5	0.13	2	0.145	7
BRD4	ARHGAP4	1		0	0	0	0	0		0.86	2	0.43	2
BRD4	ARHGDIA	0.71	23	0	0	0	0	0		1	3	0.5	3
BRD4	ARHGDIB	1		0	0	0	0	0		1	3	0.5	3
BRD4	ARHGEF1	0.32	3	0	0	0	0	0		0.93	4	0.465	4
BRD4	ARHGEF19	0.65	7	0	0	0	0	0		0		0	0
BRD4	ARHGEF2	1		0	0	0	0	1	2	0.84	40	0.92	42
BRD4	ARHGEF6	1		0	0	0	0	0		0.76	2	0.38	2
BRD4	ARID1A	0.77	1	0.4	1	0.05	0	0.43	22	1	21	0.715	43
BRD4	ARID1B	1		0	0	0	0	0		0		0	0
BRD4	ARID2	1		0	0	0	0	0		1	7	0.5	7
BRD4	ARID3A	1		0	0	0	65	0		0.71	4	0.355	4
BRD4	ARL1	0.77	7	0	0	0	0	0		0		0	0
BRD4	ARL6IP4	0.74	77	0.4	13	0.2	40	1	2	0		0.5	2
BRD4	ARL8B	0.46	7	0	0	0	0	0		0		0	0
BRD4	ARMC8	0.3	4	0	0	0	0	0		0		0	0
BRD4	ARPC1A	0	5	0	0	0	0	0		0		0	0
BRD4	ARPC1B	1		0	0	0	0	0.13	7	1	4	0.565	11
BRD4	ARPC2	0.77	10	0	0	0	0	0.16	7	1	3	0.58	10
BRD4	ARPC3	0.44	3	0	0	0	0	0.16	6	1	5	0.58	11
BRD4	ARPC4	0.77	5	0.4	1	0	0	1	3	1	6	1	9
BRD4	ARPC4-TTLL3	1		0.4	1	0	0	0		0		0	0
BRD4	ARPC5	0.32	2	0	0	0	0	0.13	5	1	2	0.565	7
BRD4	ARPC5L	0.22	2	0	0	0	0	0.1	4	0		0.05	4
BRD4	ARRB1	0.77	1	0	0	0	0	0		0		0	0
BRD4	ARRB2	0	86	0	0	0	0	0		0		0	0
BRD4	ARS2	1		0	0	0	0	1	4	0.91	5	0.955	9
BRD4	ASF1A	0.54	15	0	0	0	2	0		0		0	0
BRD4	ASF1B	0.38	5	0	0	0	0	0		0		0	0
BRD4	ASH2L	1		0	0	0	0	1	5	0.97	7	0.985	12
BRD4	ASNA1	0.56	5	0	0	0	0	0		0		0	0
BRD4	ASNS	0	36	0	0	0	0	0		1	5	0.5	5
BRD4	ASPDH	0.59	8	0	0	0	0	0		0		0	0
BRD4	ASPN	0.77	1	0	0	0	0	0		0		0	0
BRD4	ASPSCR1	0.64	14	0	0	0	0	0		0		0	0
BRD4	ASUN	0	5	0	0	0	0	0		0		0	0
BRD4	ASXL2	1		0	0	0	0	1	2	0		0.5	2
BRD4	ATAD2	0.22	2	0	35	0	60	0		0		0	0
BRD4	ATAD3B	0.11	16	0	0	0.07	5	0		0		0	0
BRD4	ATAD5	0.77	1	0	42	0	76	0.65	179	1	163	0.825	342
BRD4	ATIC	0.68	23	0	0	0	0	0		0.34	4	0.17	4
BRD4	ATP13A1	0.77	1	0	0	0	0	0		0		0	0
BRD4	ATP1A1	0.77	35	0.4	2	0	0	0		0.77	3	0.385	3
BRD4	ATP1B3	0.51	4	0	0	0	0	0		0		0	0
BRD4	ATP2A2	0.77	44	0.4	9	0.21	0	0		0.84	3	0.42	3
BRD4	ATP5A1	0.77	129	0	0	0	0	0		0		0	0
BRD4	ATP5B	0.76	246	0	0	0	0	0		0		0	0
BRD4	ATP5C1	0.65	16	0	0	0	0	0		0		0	0
BRD4	ATP5D	0.58	6	0	0	0	0	0		0		0	0
BRD4	ATP5F1	0.77	2	0	0	0	0	0		0		0	0
BRD4	ATP5H	0.42	2	0	0	0	0	0		0		0	0
BRD4	ATP5O	0.77	21	0	0	0	0	0		0		0	0
BRD4	ATP6V1A	0.71	42	0	0	0	0	0		0		0	0
BRD4	ATP6V1B2	0.68	22	0	0	0	0	0		0		0	0
BRD4	ATP6V1C1	0.37	2	0	0	0	0	0		0		0	0
BRD4	ATP6V1D	0.22	3	0	0	0	0	0		0		0	0
BRD4	ATP6V1E1	0.28	25	0	0	0	0	0		0		0	0
BRD4	ATP6V1G1	0.58	6	0	0	0	0	0		0		0	0
BRD4	ATP6V1H	0.53	5	0	0	0	0	0		0		0	0
BRD4	ATPAF1	0.22	2	0	0	0	0	0		0		0	0
BRD4	ATPIF1	0.52	7	0	0	0	0	0		0		0	0
BRD4	ATRIP	0.52	3	0	0	0	0	0		0		0	0
BRD4	ATXN10	0.77	13	0	0	0	0	0		0		0	0
BRD4	ATXN2L	0.77	7	0	17	0.05	41	0		1	2	0.5	2
BRD4	ATXN3	0.77	1	0	0	0	0	0		0		0	0
BRD4	B2M	1		0	0	0	0	0.99	2	0.73	5	0.86	7
BRD4	BABAM1	0.77	4	0	0	0	0	0		0		0	0
BRD4	BAG2	0.77	20	0	6	0.09	3	1	2	1	2	1	4
BRD4	BAG5	0.64	10	0	0	0	0	0		0		0	0
BRD4	BAG6	0.29	24	0	0	0	0	0		0		0	0
BRD4	BAIAP2	0	147	0.17	2	0	201	0		0		0	0
BRD4	BAIAP2L1	0	49	0	0	0	0	0		0		0	0
BRD4	BANF1	0	54	0	13	0	77	0.59	6	1	2	0.795	8
BRD4	BAP1	1		0	0	0	1	1	3	0		0.5	3
BRD4	BASP1	0.77	22	0.4	69	0.21	0	0		0		0	0
BRD4	BAT1	1		0	0	0	0	0		0.83	11	0.415	11
BRD4	BAT2L	1		0	0	0	0	0		0.07	7	0.035	7
BRD4	BAX	0.22	7	0	0	0	0	0		0		0	0
BRD4	BAZ1A	0.13	6	0	44	0	42	0		1	2	0.5	2
BRD4	BAZ1B	0	16	0	90	0	214	0		0		0	0
BRD4	BBS9	0.77	5	0	0	0	0	0		0		0	0
BRD4	BCAP31	0.77	1	0	0	0	0	0		0		0	0
BRD4	BCAS2	0.29	4	0	17	0	30	0		0		0	0
BRD4	BCAT1	1		0	0	0	0	0.96	2	0.68	7	0.82	9
BRD4	BCCIP	0.55	7	0	0	0	0	0		0		0	0
BRD4	BCHE	0.77	1	0	0	0	0	0		0		0	0
BRD4	BCL7A	1		0.07	5	0	0	1	4	1	4	1	8
BRD4	BCL7B	1		0	0	0	0	0.96	3	0		0.48	3
BRD4	BCL7C	0.17	3	0.05	9	0	17	0		0		0	0
BRD4	BCLAF1	0.71	101	0	260	0	209	0.52	5	0.19	6	0.355	11
BRD4	BCS1L	0.48	6	0	0	0	0	0		0		0	0
BRD4	BEND3	1		0	0	0	0	0		0.14	8	0.07	8
BRD4	BLVRA	0.46	11	0	0	0	0	0		0		0	0
BRD4	BLVRB	0.77	6	0	0	0	0	0		0		0	0
BRD4	BMS1	0.34	9	0	49	0	18	0		0		0	0
BRD4	BOLA2B	1		0	0	0	0	0		0		0	0
BRD4	BOP1	0.01	17	0	110	0.01	31	0		0		0	0
BRD4	BPTF	0.22	2	0	9	0.21	0	0		0		0	0
BRD4	BRCC3	0.63	5	0	0	0	0	0		0.45	3	0.225	3
BRD4	BRD2	0.01	25	0	71	0	51	0.37	59	0.71	55	0.54	114
BRD4	BRD3	1		0	25	0.07	12	0.72	76	0.33	43	0.525	119
BRD4	BRD4	1		0	0	0	0	0.97	645	0.39	673	0.68	1318
BRD4	BRD9	0	13	0.08	4	0	35	0.51	5	1	2	0.755	7
BRD4	BRE	0.77	2	0	0	0	0	0		0.16	3	0.08	3
BRD4	BRI3BP	0.39	13	0	0	0	0	0		0		0	0
BRD4	BRIX1	0	16	0	67	0	19	0		0		0	0
BRD4	BRMS1	1		0	0	0	0	1	3	0		0.5	3
BRD4	BROX	0.77	1	0	0	0	0	0		0		0	0
BRD4	BSG	0.77	3	0.4	22	0	0	0		0		0	0
BRD4	BTAF1	0.17	6	0	0	0	0	0		0		0	0
BRD4	BTF3	0.67	24	0	0	0	0	0		1	2	0.5	2
BRD4	BTF3L4	0.32	2	0	0	0	0	0		0		0	0
BRD4	BUB3	0.72	57	0	49	0	45	1	4	1	10	1	14
BRD4	BUD31	0.7	39	0	15	0	0	0		0		0	0
BRD4	BYSL	0.77	2	0	38	0	25	0		0		0	0
BRD4	BZW1	0.77	1	0	0	0	0	0		0.5	2	0.25	2
BRD4	BZW2	1		0	0	0	0	0		0.86	2	0.43	2
BRD4	C11orf2	0.15	4	0	0	0	0	0		0		0	0
BRD4	C11ORF31	0.03	8	0	0	0	0	1	2	0		0.5	2
BRD4	C11orf58	0.77	21	0	0	0	0	0		0		0	0
BRD4	C11orf84	0.73	50	0	0	0	0	0		0		0	0
BRD4	C12orf10	0.17	3	0	0	0	0	0		0		0	0
BRD4	C14orf133	0.77	1	0	0	0	0	0		0		0	0
BRD4	C14orf135	0.77	1	0	0	0	0	0		0		0	0
BRD4	C14orf142	0.41	5	0	0	0	0	0		0		0	0
BRD4	C14orf166	0.7	84	0	0	0	0	0		0		0	0
BRD4	C15orf40	0.64	11	0	0	0	0	0		0		0	0
BRD4	C15orf63	0.68	25	0	0	0	0	0		0		0	0
BRD4	C16orf7	0.77	1	0	0	0	0	0		0		0	0
BRD4	C16ORF80	1		0	0	0	0	0.91	2	1	4	0.955	6
BRD4	C17orf49	0	6	0	8	0	0	0		0		0	0
BRD4	C17orf75	0.77	3	0	0	0	0	0		0		0	0
BRD4	C17orf79	0.7	33	0	0	0	0	0		0		0	0
BRD4	C17orf85	0.22	3	0	0	0	0	0		0		0	0
BRD4	C19orf26	0.37	5	0	0	0	0	0		0		0	0
BRD4	C19orf43	0.59	11	0	0	0	0	0		1	4	0.5	4
BRD4	C19ORF62	1		0	0	0	0	0		0.33	2	0.165	2
BRD4	C1ORF103	1		0	0	0	0	1	2	0		0.5	2
BRD4	C1ORF174	1		0	0	0	0	0		0.03	7	0.015	7
BRD4	C1ORF186	1		0	0	0	0	0		0.01	11	0.005	11
BRD4	C1orf31	0.77	7	0	0	0	0	0		0		0	0
BRD4	C1orf35	0.55	6	0	0	0.17	9	0		0		0	0
BRD4	C1ORF38	1		0	0	0	0	0.98	12	1	9	0.99	21
BRD4	C1orf55	0.77	7	0	0	0	0	0		0		0	0
BRD4	C1QBP	0.77	152	0.03	18	0	5	0		0		0	0
BRD4	C20orf11	0.64	26	0	0	0	0	0		0		0	0
BRD4	C20orf20	0	7	0	0	0	0	0		0		0	0
BRD4	C20orf27	0.5	4	0	0	0	0	0		0		0	0
BRD4	C20orf4	0.77	3	0	0	0	0	0		0		0	0
BRD4	C20orf43	0.36	8	0	0	0	0	0		1	2	0.5	2
BRD4	C21orf33	0.46	4	0	0	0	0	0		0		0	0
BRD4	C21orf59	0.22	2	0	0	0	0	0		0		0	0
BRD4	C21ORF66	1		0	0	0	0	1	13	1	2	1	15
BRD4	C21ORF70	1		0	0	0	0	0.5	3	0		0.25	3
BRD4	C22orf28	0.71	82	0	0	0	0	0		1	4	0.5	4
BRD4	C2orf29	0.77	1	0	0	0	0	0		0		0	0
BRD4	C3	0.67	22	0	0	0	0	0		0		0	0
BRD4	C3orf37	0.22	2	0	0	0	0	0		0		0	0
BRD4	C4A	0.67	17	0	0	0	0	0		0		0	0
BRD4	C4orf27	0.44	11	0	0	0	0	0		1	2	0.5	2
BRD4	C5	1		0	0	0	0	0		0.06	11	0.03	11
BRD4	C5orf24	0.22	2	0.1	4	0	0	0		0		0	0
BRD4	C6	1		0	0	0	0	0		0.11	4	0.055	4
BRD4	C6orf108	0.77	9	0	0	0	0	0		0		0	0
BRD4	C7	1		0	0	0	0	0		0.02	4	0.01	4
BRD4	C8B	1		0	0	0	0	0		0.05	2	0.025	2
BRD4	C9orf142	0.22	3	0	0	0	0	0		0		0	0
BRD4	C9orf86	0.77	7	0	0	0	0	0		0		0	0
BRD4	CA2	1		0	0	0	0	0		0.03	2	0.015	2
BRD4	CACYBP	0.75	95	0	0	0	0	0		0		0	0
BRD4	CAD	0.76	190	0	0	0	0	0		1	31	0.5	31
BRD4	CALD1	0.54	2	0.4	68	0	0	0		0		0	0
BRD4	CALM1	1		0.4	26	0	0	0		1	2	0.5	2
BRD4	CALM2	1		0.4	26	0	0	0		0		0	0
BRD4	CALM3	1		0.4	26	0	0	0		0		0	0
BRD4	CALR	0.77	189	0	0	0	0	0		0.85	10	0.425	10
BRD4	CALU	0.77	173	0	0	0	0	0		0		0	0
BRD4	CAMK2D	0.77	2	0	0	0	0	0		0		0	0
BRD4	CAMSAP3	0.77	37	0	0	0	0	0		0		0	0
BRD4	CAND1	0.75	150	0	0	0	0	1	8	0.57	17	0.785	25
BRD4	CANX	0.77	177	0.4	1	0	0	1	10	0.43	14	0.715	24
BRD4	CAP1	0.73	66	0	0	0	0	0		0		0	0
BRD4	CAP2	0.13	5	0	0	0	0	0		0		0	0
BRD4	CAPN1	0.01	7	0	0	0	0	0		0		0	0
BRD4	CAPN2	0.07	32	0	0	0	0	0		0		0	0
BRD4	CAPNS1	0.03	7	0	0	0	0	0		0		0	0
BRD4	CAPRIN1	0.72	55	0	32	0	73	0		0		0	0
BRD4	CAPZA1	0.73	47	0.4	78	0	0	0.17	6	1	3	0.585	9
BRD4	CAPZA2	0.77	27	0.37	48	0	0	0		0		0	0
BRD4	CAPZB	0.77	43	0.4	96	0	0	0.14	9	0		0.07	9
BRD4	CARHSP1	0.37	5	0	0	0	0	0		0		0	0
BRD4	CARM1	0.6	7	0	0	0	0	0		0		0	0
BRD4	CASK	0.77	1	0	0	0	0	0		0		0	0
BRD4	CASP12	0.77	1	0	0	0	0	0		0		0	0
BRD4	CASP14	1		0	0	0	0	1	2	1	2	1	4
BRD4	CAST	0.35	10	0	0	0	0	0		0		0	0
BRD4	CAT	1		0	0	0	0	0		1	6	0.5	6
BRD4	CBFB	0.57	3	0	0	0	0	1	3	0		0.5	3
BRD4	CBL	0.77	1	0	0	0	0	0		0		0	0
BRD4	CBS	0.06	26	0	0	0	0	0		0		0	0
BRD4	CBX1	0.01	24	0	23	0.03	11	0		0		0	0
BRD4	CBX3	0	56	0	55	0	92	1	3	1	3	1	6
BRD4	CBX4	1		0	0	0	0	1	2	0		0.5	2
BRD4	CBX5	0	35	0	28	0	36	0		0		0	0
BRD4	CC2D1A	0.03	5	0	0	0	0	0		0		0	0
BRD4	CCAR1	0.7	26	0	0	0	0	1	4	0.81	6	0.905	10
BRD4	CCBL2	0.77	1	0	0	0	0	0		0		0	0
BRD4	CCDC101	1		0	0	0	0	1	2	1	2	1	4
BRD4	CCDC124	0.74	140	0	6	0.16	0	0		0		0	0
BRD4	CCDC134	0.44	3	0	0	0	0	0		0		0	0
BRD4	CCDC43	0.77	4	0	0	0	0	0		0		0	0
BRD4	CCDC50	0.77	5	0	0	0	0	0		0		0	0
BRD4	CCDC6	0.22	2	0	0	0	0	0		0		0	0
BRD4	CCDC72	0.71	42	0	0	0	0	0.3	2	1	3	0.65	5
BRD4	CCDC75	1		0	0	0	0	1	4	0		0.5	4
BRD4	CCNB1	0.77	1	0	0	0	0	0		0		0	0
BRD4	CCNC	0	5	0.12	5	0	14	0		0		0	0
BRD4	CCNT1	0	88	0	0	0	0	0.67	7	0.08	18	0.375	25
BRD4	CCT2	0.77	570	0	0	0	0	0		1	32	0.5	32
BRD4	CCT3	0.77	332	0	0	0	0	1	4	1	16	1	20
BRD4	CCT4	0.77	431	0	0	0	0	1	5	1	18	1	23
BRD4	CCT5	0.77	657	0	0	0	0	0.91	3	1	25	0.955	28
BRD4	CCT6A	0.76	303	0	0	0	0	0.92	4	1	20	0.96	24
BRD4	CCT7	0.77	276	0	0	0	0	0		0.98	23	0.49	23
BRD4	CCT8	0.77	428	0	0	0	0	0.96	4	0.85	22	0.905	26
BRD4	CCZ1B	1		0	0	0	0	0		0		0	0
BRD4	CD2AP	0.77	1	0	0	0	0	0		0		0	0
BRD4	CD2BP2	0.77	13	0	10	0.21	2	0		0.27	2	0.135	2
BRD4	CD44	1		0	0	0	0	0.13	3	0		0.065	3
BRD4	CDC123	0.77	1	0	0	0	0	0		0		0	0
BRD4	CDC2	1		0	0	0	0	1	2	1	6	1	8
BRD4	CDC20	0.77	2	0	8	0	0	0		0		0	0
BRD4	CDC23	0.77	1	0	36	0.04	0	0		0		0	0
BRD4	CDC27	0	5	0	71	0	33	0		1	2	0.5	2
BRD4	CDC2L1	1		0	0	0	0	0.16	9	0		0.08	9
BRD4	CDC37	0.73	66	0	0	0	0	0		0.75	2	0.375	2
BRD4	CDC42	0.71	28	0.4	14	0.21	0	0		1	2	0.5	2
BRD4	CDC5L	0.32	3	0	117	0	27	0.09	2	1	4	0.545	6
BRD4	CDC7	1		0	0	0	0	1	3	0.66	2	0.83	5
BRD4	CDC73	0.21	12	0.13	2	0.11	3	0.97	55	1	36	0.985	91
BRD4	CDCA2	0.77	1	0	0	0	0	0		0		0	0
BRD4	CDCA5	0.22	2	0.4	2	0	10	0		0		0	0
BRD4	CDK1	0.72	69	0	0	0	0	0		0		0	0
BRD4	CDK12	1		0	0	0	0	0		0		0	0
BRD4	CDK13	0.03	5	0	0	0	0	0		0		0	0
BRD4	CDK2	0.65	23	0	0	0	0	0		0		0	0
BRD4	CDK2AP1	0	15	0	10	0.21	1	0		0		0	0
BRD4	CDK4	0.55	2	0	0	0	0	0		0		0	0
BRD4	CDK8	0.77	2	0	4	0	0	0		0		0	0
BRD4	CDK9	0	86	0	0	0.07	4	0.75	4	0.08	12	0.415	16
BRD4	CDKN2A	0.68	11	0	0	0	0	0		0		0	0
BRD4	CDKN2AIP	1		0	0	0	0	1	2	1	3	1	5
BRD4	CDV3	0.77	3	0	0	0	0	0		1	2	0.5	2
BRD4	CEBPB	0.77	1	0.4	1	0	0	0		0		0	0
BRD4	CEBPE	1		0	0	0	0	1	2	0		0.5	2
BRD4	CEP110	1		0	0	0	0	0.59	2	0		0.295	2
BRD4	CEP41	0.42	2	0	0	0	0	0		0		0	0
BRD4	CEP55	1		0	0	0.21	0	0		0.48	3	0.24	3
BRD4	CETN2	0.77	1	0	0	0	0	0		0		0	0
BRD4	CFB	0.55	7	0	0	0	0	0		0		0	0
BRD4	CFDP1	0.77	6	0	0	0	0	0		0		0	0
BRD4	CFL1	0.74	68	0.4	18	0	0	1	5	1	13	1	18
BRD4	CGGBP1	0.77	1	0	0	0	0	0		1	2	0.5	2
BRD4	ch-TOG	1		0	0	0	0	0		1	3	0.5	3
BRD4	CHAF1A	0	14	0.13	2	0.11	2	0		0		0	0
BRD4	CHAF1B	0	32	0	31	0	28	0		1	3	0.5	3
BRD4	CHAMP1	0.42	3	0	0	0	0	0		0		0	0
BRD4	CHCHD1	0.77	8	0	0	0	0	0		0		0	0
BRD4	CHCHD2	0.77	17	0	0	0	0	0		0		0	0
BRD4	CHD1	0	5	0	24	0	39	0		0		0	0
BRD4	CHD1L	1		0	0	0	0	1	3	0		0.5	3
BRD4	CHD4	0	284	0	156	0	85	0.33	3	1	11	0.665	14
BRD4	CHD8	0	174	0	38	0	327	0.89	139	0.58	55	0.735	194
BRD4	CHD9	1		0	0	0	0	0.83	43	0.3	38	0.565	81
BRD4	CHERP	0.77	4	0.13	3	0	12	0.47	13	0.6	6	0.535	19
BRD4	CHID1	0.56	6	0	0	0	0	0		0.66	2	0.33	2
BRD4	CHMP2B	0.29	4	0	0	0	0	0		0		0	0
BRD4	CHMP4A	0.77	2	0	0	0	0	0		0		0	0
BRD4	CHMP4B	0.77	1	0	0	0	0	0		0		0	0
BRD4	CHMP7	0.77	1	0	0	0	0	0		0		0	0
BRD4	CHORDC1	0.62	14	0	0	0	0	0		0		0	0
BRD4	CHTOP	0	5	0	53	0	86	0		0		0	0
BRD4	CHUK	0.77	1	0	0	0	0	0		0		0	0
BRD4	CIAPIN1	0.77	1	0	0	0	0	0		0		0	0
BRD4	CIRBP	0.76	130	0	0	0.17	0	0		0		0	0
BRD4	CIRH1A	0.22	2	0	0	0	0	0		0		0	0
BRD4	CIZ1	0.77	1	0.4	1	0.11	0	0		0		0	0
BRD4	CKAP2	0.77	6	0	7	0	0	0		0		0	0
BRD4	CKAP4	0.77	1	0.4	26	0	2	0		0		0	0
BRD4	CKAP5	0.63	11	0	8	0	2	0		0		0	0
BRD4	CKB	0.77	546	0	0	0	0	0		0		0	0
BRD4	CKM	0.64	11	0	0	0	0	0		0		0	0
BRD4	CKMT1B	0.77	1	0	0	0	0	0		0		0	0
BRD4	CLCA2	0.77	1	0	0	0	0	0		0		0	0
BRD4	CLIC1	0.67	19	0	0	0	0	0		1	4	0.5	4
BRD4	CLIC3	0.77	1	0	0	0	0	0		0		0	0
BRD4	CLINT1	0.77	4	0	0	0	2	0		0		0	0
BRD4	CLNS1A	0.76	336	0	0	0	0	0		1	2	0.5	2
BRD4	CLPB	0.77	6	0	0	0	0	0		0		0	0
BRD4	CLPP	0.77	4	0	0	0	0	0		0		0	0
BRD4	CLPX	0.77	1	0	0	0	0	0		0		0	0
BRD4	CLTA	0.77	2	0.4	3	0	0	0		1	3	0.5	3
BRD4	CLTC	0.76	124	0.4	60	0.07	1	0.9	5	1	54	0.95	59
BRD4	CLYBL	0.22	3	0	0	0	0	0		0		0	0
BRD4	CMAS	0.64	17	0	0	0	0	0		0		0	0
BRD4	CMBL	0.76	153	0	0	0	0	0		0		0	0
BRD4	CMC2	0.49	7	0	0	0	0	0		0		0	0
BRD4	CMPK1	0.53	4	0	0	0	0	0		0		0	0
BRD4	CNBP	0.6	9	0	0	0	0	0		1	3	0.5	3
BRD4	CNDP2	0.43	13	0	0	0	0	0		0		0	0
BRD4	CNIH4	0.77	7	0	0	0	0	0		0		0	0
BRD4	CNN2	1		0	0	0	0	0		0.74	4	0.37	4
BRD4	CNN3	0.71	38	0	0	0	0	0		0		0	0
BRD4	CNNM4	0.15	4	0	0	0	0	0		0		0	0
BRD4	CNOT1	0.59	9	0	0	0	0	0		0.74	7	0.37	7
BRD4	CNP	0.68	13	0	0	0	0	0		0		0	0
BRD4	CNPY2	0.77	9	0	0	0	0	0		0		0	0
BRD4	COBRA1	0	169	0	13	0	5	0		1	2	0.5	2
BRD4	COG1	0.77	2	0	0	0	0	0		0		0	0
BRD4	COIL	1		0	37	0.05	58	0.85	3	0		0.425	3
BRD4	COL12A1	0.34	4	0	0	0	0	0		0		0	0
BRD4	COMMD3	0.22	2	0	0	0	0	0		0		0	0
BRD4	COPA	0.77	89	0	0	0	0	1	10	1	6	1	16
BRD4	COPB1	0.77	100	0	0	0	0	1	5	0.96	7	0.98	12
BRD4	COPB2	0.71	39	0	0	0	0	0		0		0	0
BRD4	COPE	0.69	24	0	0	0	0	0		0		0	0
BRD4	COPG	1		0	0	0	0	0		0.86	2	0.43	2
BRD4	COPG1	0.77	28	0	0	0	0	0		0		0	0
BRD4	COPG2	0.7	23	0	0	0	0	0		0		0	0
BRD4	COPS2	0.77	14	0	0	0	0	0		0		0	0
BRD4	COPS3	0.77	13	0	0	0	0	0		0		0	0
BRD4	COPS4	0.71	25	0	0	0	0	0		0		0	0
BRD4	COPS5	0.62	6	0	0	0	0	0		0		0	0
BRD4	COPS6	0.77	3	0	0	0	0	0		0		0	0
BRD4	COPS7A	0.77	2	0	0	0	0	0		0		0	0
BRD4	COPS8	0.77	9	0	0	0	0	0		0		0	0
BRD4	COPZ1	0.77	11	0	0	0	0	0		0		0	0
BRD4	CORO1A	1		0	0	0	0	0		1	19	0.5	19
BRD4	CORO1B	0.51	3	0.4	5	0	0	0		0		0	0
BRD4	CORO1C	0.6	5	0.4	48	0	0	0		1	2	0.5	2
BRD4	COTL1	1		0	0	0	0	0		1	2	0.5	2
BRD4	COX17	0.77	8	0	0	0	0	0		0		0	0
BRD4	COX4I1	0.77	3	0.4	4	0	0	0		0		0	0
BRD4	COX5A	0.77	10	0.4	3	0	0	0		0		0	0
BRD4	CP	0.77	13	0	0	0	0	0		0		0	0
BRD4	CPNE1	0.63	49	0	0	0	0	0		0.98	2	0.49	2
BRD4	CPNE3	0	18	0	0	0	0	0		0		0	0
BRD4	CPS1	0.77	1	0	0	0	0	0		0		0	0
BRD4	CPSF1	0.52	3	0	0	0.21	1	0.81	6	1	18	0.905	24
BRD4	CPSF2	0.77	1	0	0	0	0	0	4	0.63	7	0.315	11
BRD4	CPSF3	1		0	0	0	0	0.95	3	0.93	4	0.94	7
BRD4	CPSF3L	0.17	3	0	0	0	0	1	2	0		0.5	2
BRD4	CPSF4	1		0	0	0	0	0.87	2	0		0.435	2
BRD4	CPSF6	0.69	35	0	17	0	43	0		0.6	5	0.3	5
BRD4	CPSF7	0.06	11	0.4	1	0	6	0		0		0	0
BRD4	CPVL	0.77	7	0	0	0	0	0		0		0	0
BRD4	CRBN	0.77	2	0	0	0	0	0		0		0	0
BRD4	CREB1	0.64	11	0.05	9	0.03	0	0		0		0	0
BRD4	CRK	0.77	1	0	0	0	0	0		0		0	0
BRD4	CRNN	1		0	0	0	0	0	4	0		0	4
BRD4	CROCC	0	10	0	0	0	0	0		0		0	0
BRD4	CS	0.76	249	0	0	0	0	0		0		0	0
BRD4	CSDA	0.77	37	0	0	0	0	0		0		0	0
BRD4	CSDE1	0.77	8	0	0	0	0	0		0		0	0
BRD4	CSE1L	0.73	131	0	0	0	0	0		1	3	0.5	3
BRD4	CSK	0.59	8	0	0	0	0	0		0		0	0
BRD4	CSNK1A1L	1		0.18	3	0	5	0		0		0	0
BRD4	CSNK2A1	1		0.4	2	0	0	1	9	1	5	1	14
BRD4	CSNK2A2	0	53	0	0	0	0	1	4	1	7	1	11
BRD4	CSNK2B	0.69	25	0	0	0	1	0.67	2	0.49	2	0.58	4
BRD4	CSRP2	0.68	27	0	0	0	0	0		0		0	0
BRD4	CSTA	1		0	0	0	0	0		0.72	6	0.36	6
BRD4	CSTF1	0.77	2	0	0	0	0	0		0		0	0
BRD4	CSTF2	0.77	1	0	0	0.09	0	0.2	4	1	5	0.6	9
BRD4	CSTF2T	1		0	0	0	0	0		0		0	0
BRD4	CSTF3	0.77	5	0.4	1	0.21	0	0.05	16	0.71	5	0.38	21
BRD4	CTBP1	0.22	2	0	0	0	0	0		0.97	6	0.485	6
BRD4	CTBP2	0.21	6	0	0	0	0	0		0		0	0
BRD4	CTNNA1	0.77	3	0.4	7	0.15	0	0		0		0	0
BRD4	CTNNA2	0.35	4	0	0	0	0	0		0		0	0
BRD4	CTNNB1	0.77	3	0	0	0	0	0		0		0	0
BRD4	CTNNBL1	0.77	6	0.4	1	0	0	0		0.54	3	0.27	3
BRD4	CTNND1	0.31	15	0	0	0	0	0		0		0	0
BRD4	CTPS	1		0	0	0	0	0		1	14	0.5	14
BRD4	CTPS1	0.77	84	0	0	0	0	0		0		0	0
BRD4	CTPS2	0.17	4	0	0	0	0	0		0		0	0
BRD4	CTR9	1		0	0	0.21	0	0.67	45	0.68	12	0.675	57
BRD4	CTSA	0.77	1	0	0	0	0	0		0		0	0
BRD4	CTSD	0.77	5	0	0	0	0	0		0		0	0
BRD4	CTTN	0.77	53	0.4	1	0	0	0		0		0	0
BRD4	CUL1	0.77	5	0	0	0	0	0		0.84	5	0.42	5
BRD4	CUL2	0.68	14	0	0	0	0	0		0		0	0
BRD4	CUL3	0.77	3	0	0	0	0	0		0.78	2	0.39	2
BRD4	CUL4A	1		0.1	4	0	5	0		0.83	2	0.415	2
BRD4	CUL4B	0.64	21	0	0	0	0	0		0		0	0
BRD4	CUTA	0.48	3	0	0	0	0	0.96	2	0.94	2	0.95	4
BRD4	CWC15	1		0.07	5	0.09	0	0.55	2	0		0.275	2
BRD4	CWC22	1		0	0	0	0	0.23	6	0		0.115	6
BRD4	CWF19L1	0.32	2	0	0	0	0	0		0		0	0
BRD4	CXXC1	1		0	0	0	0	0.56	4	0		0.28	4
BRD4	CYB5R3	0.77	5	0	0	0	0	0		0		0	0
BRD4	CYCS	0.69	24	0	0	0	0	0		0.75	4	0.375	4
BRD4	CYFIP1	1		0	0	0	0	0		0.94	4	0.47	4
BRD4	CYFIP2	0.77	12	0	0	0	0	0		0		0	0
BRD4	CYTSA	1		0	0	0	0	0.19	9	0		0.095	9
BRD4	DACH1	1		0	0	0	0	0.57	11	1	11	0.785	22
BRD4	DAP3	0.7	20	0	0	0	0	0		0		0	0
BRD4	DAPK3	1		0	0	0	0	0		0.02	19	0.01	19
BRD4	DARS	0.77	47	0	0	0	0	0		1	12	0.5	12
BRD4	DARS2	0.77	17	0	0	0	4	0		0		0	0
BRD4	DAXX	0.77	1	0.4	1	0.09	0	0		0		0	0
BRD4	DAZAP1	0.67	17	0	15	0	19	0		1	8	0.5	8
BRD4	DBNL	0.66	9	0	0	0	0	0		0		0	0
BRD4	DCAF7	0.66	12	0	0	0	0	0		0		0	0
BRD4	DCD	0.48	3	0	0	0	0	0.66	27	0.87	15	0.765	42
BRD4	DCTN1	0.74	57	0	0	0	0	0		0.34	9	0.17	9
BRD4	DCTN2	0.77	132	0	0	0	1	0		0.63	8	0.315	8
BRD4	DCTN3	0.34	3	0	0	0	0	0		0.69	2	0.345	2
BRD4	DCTN4	0.46	5	0	0	0	0	0		0		0	0
BRD4	DCTN5	0.77	1	0	0	0	0	0		0		0	0
BRD4	DCTPP1	0.72	28	0	0	0	0	0		0		0	0
BRD4	DCUN1D5	0.17	3	0	0	0	0	0		0		0	0
BRD4	DCXR	0.77	1	0	0	0	0	0		0		0	0
BRD4	DDB1	0.77	151	0.06	8	0	0	0		0.9	17	0.45	17
BRD4	DDOST	0.77	1	0.33	22	0.11	1	0		1	3	0.5	3
BRD4	DDT	1		0	0	0	0	0		1	4	0.5	4
BRD4	DDX1	0.74	110	0.4	1	0.11	0	0.36	7	0.94	10	0.65	17
BRD4	DDX17	0.74	112	0	299	0	171	0.55	28	0.93	13	0.74	41
BRD4	DDX18	0	25	0	142	0	54	0		0		0	0
BRD4	DDX19B	0.5	5	0	0	0	0	0		0		0	0
BRD4	DDX21	0.74	105	0	224	0	316	1	3	0		0.5	3
BRD4	DDX23	0.77	2	0	27	0	0	0		0		0	0
BRD4	DDX39A	0.5	15	0	31	0	72	0		0		0	0
BRD4	DDX39B	0.71	122	0	165	0	138	0		0		0	0
BRD4	DDX3X	0.75	119	0.1	110	0.01	12	0.53	29	1	9	0.765	38
BRD4	DDX41	1		0	0	0.21	34	0.96	21	0.3	16	0.63	37
BRD4	DDX42	0.71	48	0	0	0	0	0		0.87	9	0.435	9
BRD4	DDX46	0.77	364	0.36	131	0.2	131	1	3	0		0.5	3
BRD4	DDX47	0.77	1	0	66	0	34	0		0		0	0
BRD4	DDX5	0.67	112	0	178	0	204	0.51	17	1	13	0.755	30
BRD4	DDX54	0.22	3	0	71	0.07	5	0		0		0	0
BRD4	DDX56	0.37	3	0	77	0	27	0		0		0	0
BRD4	DDX58	0.77	1	0	0	0	0	0		0		0	0
BRD4	DDX6	0.77	32	0	0	0.21	0	0		0		0	0
BRD4	DEK	0	77	0	75	0	102	0		0		0	0
BRD4	DENR	0.63	18	0	0	0	0	0.96	5	1	3	0.98	8
BRD4	DES	0.77	1	0	0	0	0	0		0		0	0
BRD4	DHFR	0.6	4	0	0	0	0	0		0		0	0
BRD4	DHPS	0.77	4	0	0	0	0	0		0		0	0
BRD4	DHRS4L1	1		0	0	0	0	0		0		0	0
BRD4	DHRS4L2	1		0	0	0	0	0		0		0	0
BRD4	DHX15	0.71	100	0	199	0	187	0.62	29	0.82	16	0.72	45
BRD4	DHX16	0.57	5	0.4	1	0	3	0		0		0	0
BRD4	DHX30	0.77	2	0	61	0	174	0		0		0	0
BRD4	DHX35	1		0	0	0	0	0.78	2	0		0.39	2
BRD4	DHX36	1		0	0	0	0	0		0		0	0
BRD4	DHX38	0.05	20	0	0	0	0	0		0.29	9	0.145	9
BRD4	DHX40	0.01	15	0	0	0	0	0		0		0	0
BRD4	DHX57	0.77	1	0	0	0	0	0		0		0	0
BRD4	DHX8	0.32	2	0	7	0	0	0		0		0	0
BRD4	DHX9	0.76	182	0	342	0	105	0.26	7	0		0.13	7
BRD4	DIABLO	0.74	109	0	0	0	0	0		0		0	0
BRD4	DIAPH1	0.77	1	0	36	0.09	0	0		1	8	0.5	8
BRD4	DIAPH2	0.17	4	0	0	0	0	0		0		0	0
BRD4	DIDO1	1		0.05	11	0	1	1	7	1	5	1	12
BRD4	DIEXF	0.77	1	0	0	0	0	0		0		0	0
BRD4	DIP2A	1		0	0	0	0	0		0		0	0
BRD4	DIP2C	0.77	1	0	0	0	0	0		0		0	0
BRD4	DIS3	0.4	3	0	0	0	0	0		1	3	0.5	3
BRD4	DJ-1	1		0	0	0	0	1	2	0		0.5	2
BRD4	DKC1	0	6	0	9	0	0	0		0		0	0
BRD4	DLAT	1		0	22	0.09	4	0		1	5	0.5	5
BRD4	DMAP1	0.01	4	0	9	0	13	0		0		0	0
BRD4	DMGDH	0.77	1	0	0	0	0	0		0		0	0
BRD4	DNAJA1	0.77	59	0	0	0.21	0	0		0.83	6	0.415	6
BRD4	DNAJA2	0.77	70	0	0	0	0	0		0.64	6	0.32	6
BRD4	DNAJA3	0.77	6	0.03	11	0.11	0	0		0		0	0
BRD4	DNAJB1	0.45	25	0	0	0	0	0		0		0	0
BRD4	DNAJB6	0.77	1	0	0	0	0	0		0		0	0
BRD4	DNAJC10	0.77	2	0	0	0	0	1	6	0.63	3	0.815	9
BRD4	DNAJC14	1		0	0	0	0	0		1	3	0.5	3
BRD4	DNAJC21	0.77	2	0	0	0	0	0		0		0	0
BRD4	DNAJC7	0.77	35	0	0	0	0	0		0.85	3	0.425	3
BRD4	DNAJC8	0.7	59	0	0	0.11	0	1	3	1	7	1	10
BRD4	DNAJC9	0	67	0	47	0	103	0		1	3	0.5	3
BRD4	DNM1	0.32	3	0	0	0	16	0		0		0	0
BRD4	DNM1L	0.77	36	0	0	0	0	0		0		0	0
BRD4	DNM2	0.5	25	0	0	0	221	0		1	2	0.5	2
BRD4	DNM3	1		0	0	0	0	0		0		0	0
BRD4	DNMT1	0	57	0	17	0	20	1	2	1	15	1	17
BRD4	DNTTIP1	1		0	0	0	0	1	4	1	2	1	6
BRD4	DNTTIP2	0	11	0	77	0	71	0		0		0	0
BRD4	DOCK2	1		0	0	0	0	0.75	5	1	28	0.875	33
BRD4	DOCK7	0.77	5	0.4	19	0.21	1	0		0		0	0
BRD4	DOK3	0.77	1	0	0	0	0	0		0		0	0
BRD4	DPF2	0.77	1	0.1	3	0	0	0		1	5	0.5	5
BRD4	DPH2	0.77	1	0	0	0	0	0		0		0	0
BRD4	DPM3	0.77	1	0	0	0	0	0		0		0	0
BRD4	DPP3	0.77	1	0	0	0	0	0		0		0	0
BRD4	DPP9	0.37	4	0	0	0	0	0		0		0	0
BRD4	DPY30	0.43	10	0	18	0	6	0.89	5	1	3	0.945	8
BRD4	DPYSL2	0.77	69	0	0	0	0	0		0		0	0
BRD4	DPYSL3	0.77	6	0	0	0	0	0		0		0	0
BRD4	DPYSL5	0.77	3	0	0	0	0	0		0		0	0
BRD4	DR1	0.63	11	0	9	0.21	1	0		1	2	0.5	2
BRD4	DRAP1	0.7	28	0	4	0	0	0		0		0	0
BRD4	DRG1	0.69	40	0	0	0.21	0	0		0		0	0
BRD4	DRG2	0.77	2	0	0	0	0	0		0		0	0
BRD4	DSC1	1		0	0	0	0	0		0.69	2	0.345	2
BRD4	DSC2	0	14	0	0	0	0	0		0		0	0
BRD4	DSG1	1		0	0	0	0	0.05	8	0.46	6	0.255	14
BRD4	DSG2	0.77	1	0.4	14	0.09	0	0		0		0	0
BRD4	DSP	0.03	10	0	0	0.21	1	0		0		0	0
BRD4	DSTN	0.6	11	0	0	0	0	0.97	5	0.43	8	0.7	13
BRD4	DTD1	0.63	10	0	0	0	0	0		0		0	0
BRD4	DUS3L	0.77	3	0	0	0	0	0		0		0	0
BRD4	DUT	0.72	42	0	0	0	0	1	7	0.96	12	0.98	19
BRD4	DYNC1H1	0.76	131	0.4	1	0	18	0.78	16	1	67	0.89	83
BRD4	DYNC1I2	0.77	13	0	0	0	0	0		0.93	4	0.465	4
BRD4	DYNC1LI1	1		0	0	0	0	0		1	2	0.5	2
BRD4	DYNLL1	1		0.17	5	0	0	1	9	0.97	8	0.985	17
BRD4	E2F7	0.77	4	0	0	0	0	0		0		0	0
BRD4	EAF1	1		0	0	0	0	1	2	0		0.5	2
BRD4	EBNA1BP2	0.02	15	0	72	0	42	0		0		0	0
BRD4	ECH1	0.69	57	0	0	0	0	0.93	3	0		0.465	3
BRD4	ECHS1	0.71	34	0	0	0	0	0		0		0	0
BRD4	ECI2	0.29	4	0	0	0	0	0		0		0	0
BRD4	EDC4	0.4	11	0	0	0	0	0		0.2	2	0.1	2
BRD4	EDF1	0.77	92	0	0	0	0	0.37	3	1	3	0.685	6
BRD4	EEF1A1	0.77	409	0.34	55	0.17	92	1	35	1	81	1	116
BRD4	EEF1A2	0.7	38	0	0	0	0	0		0		0	0
BRD4	EEF1B2	0.77	82	0.4	1	0	0	0.85	6	0.75	11	0.8	17
BRD4	EEF1D	0.75	101	0.01	6	0.11	0	1	5	0.81	12	0.905	17
BRD4	EEF1E1	0.77	3	0	0	0	0	0		1	4	0.5	4
BRD4	EEF1G	0.77	185	0	17	0.06	2	0.45	9	1	42	0.725	51
BRD4	EEF2	0.77	546	0	0	0	0	0.09	6	0.99	46	0.54	52
BRD4	EFCAB4A	0.77	1	0	0	0	0	0		0		0	0
BRD4	EFCAB7	1		0	0	0	0	0		0.04	4	0.02	4
BRD4	EFHD2	1		0.4	79	0	0	0		0.91	3	0.455	3
BRD4	EFTUD1	0.77	1	0	0	0	0	0		0		0	0
BRD4	EFTUD2	0.76	134	0	210	0	90	0.31	12	0.66	22	0.485	34
BRD4	EGLN1	0.56	2	0	0	0	0	0		0		0	0
BRD4	EHD4	0.37	2	0	0	0	0	0		0		0	0
BRD4	EHMT1	0.77	1	0	9	0.11	0	1	4	0		0.5	4
BRD4	EHMT2	1		0	0	0	0	1	3	0		0.5	3
BRD4	EIF1	0.68	18	0	0	0	0	0		0		0	0
BRD4	EIF1AY	1		0	0	0	0	0		0		0	0
BRD4	EIF1B	1		0	0	0	0	0		0		0	0
BRD4	EIF2AK2	0.51	5	0.4	2	0	0	0		0		0	0
BRD4	EIF2AK4	1		0	0	0	0	0		0.07	4	0.035	4
BRD4	EIF2B1	0.53	5	0	0	0	0	0		0		0	0
BRD4	EIF2B2	0.64	7	0	0	0	0	0		0		0	0
BRD4	EIF2B3	0.54	11	0	0	0	0	0		0		0	0
BRD4	EIF2B4	0.77	8	0	0	0	0	0		0		0	0
BRD4	EIF2B5	0.49	6	0	0	0.17	4	0		0		0	0
BRD4	EIF2S1	0.71	95	0	41	0	21	0		0.65	2	0.325	2
BRD4	EIF2S2	0.68	56	0.1	4	0	9	0		0		0	0
BRD4	EIF2S3	0.08	45	0	20	0	22	0		0		0	0
BRD4	EIF3A	0.77	168	0	0	0	0	0		0		0	0
BRD4	EIF3B	0.77	126	0	0	0	0	0		0		0	0
BRD4	EIF3CL	1		0	0	0	0	0		0		0	0
BRD4	EIF3D	0.77	52	0	0	0	0	0		0.79	3	0.395	3
BRD4	EIF3E	0.77	76	0	0	0	0	0		1	3	0.5	3
BRD4	EIF3F	0.77	73	0	0	0	0	0		1	5	0.5	5
BRD4	EIF3G	0.76	177	0	0	0	0	0		1	5	0.5	5
BRD4	EIF3H	0.75	67	0	0	0	0	0		1	2	0.5	2
BRD4	EIF3I	0.76	200	0	0	0	1	0		1	7	0.5	7
BRD4	EIF3J	0.7	22	0	0	0.11	0	0		0		0	0
BRD4	EIF3K	0.67	26	0	0	0	0	0		1	3	0.5	3
BRD4	EIF3L	0.77	80	0	0	0	0	0.94	3	0		0.47	3
BRD4	EIF3M	0.77	26	0	0	0	0	0		1	4	0.5	4
BRD4	EIF4A1	0.76	227	0.19	2	0	0	0		1	6	0.5	6
BRD4	EIF4A2	0.77	7	0	0	0	0	0		0		0	0
BRD4	EIF4A3	0.72	172	0	310	0	156	0.73	9	1	7	0.865	16
BRD4	EIF4B	0.77	858	0	0	0	0	0		0.72	3	0.36	3
BRD4	EIF4EBP1	0.77	9	0	0	0	0	0		0		0	0
BRD4	EIF4G1	0.77	51	0	0	0	0	0		1	7	0.5	7
BRD4	EIF4G2	0.77	8	0	0	0	0	0		0		0	0
BRD4	EIF4G3	0.57	7	0	0	0	0	0		0		0	0
BRD4	EIF4H	0.75	115	0	0	0	0	0		0		0	0
BRD4	EIF5	0.71	48	0	0	0	0	0		0		0	0
BRD4	EIF5A	1		0	0	0	0	0.87	15	1	14	0.935	29
BRD4	EIF5B	0.41	28	0	10	0	15	0		1	5	0.5	5
BRD4	EIF6	0.73	57	0	60	0	46	0		0		0	0
BRD4	ELAC2	0.77	18	0	0	0	0	0		0		0	0
BRD4	ELAVL1	0.69	36	0	78	0	75	0.07	17	0		0.035	17
BRD4	ELL	1		0.4	1	0	0	0.82	6	0.47	3	0.645	9
BRD4	ELMO1	1		0	0	0	0	0.75	2	0.98	9	0.865	11
BRD4	ELMO2	0.77	1	0	0	0	0	0		1	2	0.5	2
BRD4	ELMOD2	0.77	1	0	0	0	0	0		0		0	0
BRD4	ELP2	0.56	4	0	0	0	0	0		0		0	0
BRD4	ELP3	0.67	18	0	0	0	0	0		0		0	0
BRD4	ELP4	0.77	1	0	0	0	0	0		0		0	0
BRD4	EMD	0.77	8	0.03	39	0	2	0.73	3	1	2	0.865	5
BRD4	EMG1	0.01	16	0	38	0	32	0		0		0	0
BRD4	ENAH	0.77	45	0	0	0	0	0		0		0	0
BRD4	ENO1	0.77	455	0	0	0	0	0.17	6	1	45	0.585	51
BRD4	ENO2	0.77	4	0	0	0	0	0		0		0	0
BRD4	ENOPH1	0.42	2	0	0	0	0	0		0		0	0
BRD4	ENSA	0.77	8	0	0	0	0	0		0		0	0
BRD4	ENTPD5	0.77	1	0	0	0	0	0		0		0	0
BRD4	ENY2	0.66	16	0.4	1	0.15	7	0.94	11	0.75	4	0.845	15
BRD4	EP400	1		0	0	0	0	1	2	1	8	1	10
BRD4	EPB41	0.66	10	0.4	1	0	0	0		0		0	0
BRD4	EPB41L2	0.77	34	0.4	1	0	0	0		0		0	0
BRD4	EPB41L3	0.77	13	0	0	0	0	0		0		0	0
BRD4	EPHX1	0.22	2	0	0	0	0	0		0		0	0
BRD4	EPM2A	0.77	1	0	0	0	0	0		0		0	0
BRD4	EPPK1	0.74	136	0	0	0	0	0		0		0	0
BRD4	EPRS	0.77	56	0	0	0	0	0		1	24	0.5	24
BRD4	EPS15	0.61	4	0	0	0	0	0		0		0	0
BRD4	ERCC1	0.32	2	0	0	0	0	0		0		0	0
BRD4	ERCC2	0.17	3	0	0	0	96	0		0		0	0
BRD4	ERCC4	0.77	3	0	0	0	0	0		0		0	0
BRD4	ERH	0.64	9	0	30	0	13	0.72	7	0.39	9	0.555	16
BRD4	ERLIN1	1		0.4	2	0	0	0.87	6	1	9	0.935	15
BRD4	ERO1L	0.67	26	0	0	0	0	1	2	0		0.5	2
BRD4	ERP29	0.64	14	0	0	0	0	0.36	6	1	2	0.68	8
BRD4	ESD	0.77	8	0	0	0	0	0		1	3	0.5	3
BRD4	ESYT1	0.77	30	0	0	0	0	0		0		0	0
BRD4	ESYT2	0.15	4	0	0	0	0	0		0		0	0
BRD4	ETF1	0.71	97	0	0	0	0	0		0		0	0
BRD4	ETFA	0.71	31	0	0	0	0	0		0		0	0
BRD4	ETFB	0.77	7	0	0	0	0	0		0		0	0
BRD4	ETNK1	0.77	1	0	0	0	0	0		0		0	0
BRD4	ETS1	0.77	1	0	0	0	0	0		0		0	0
BRD4	ETV6	1		0	0	0	0	0		0.66	4	0.33	4
BRD4	EWSR1	0.77	119	0	58	0.18	29	0.33	18	0.4	7	0.365	25
BRD4	EXD2	0.53	3	0	0	0	0	0		0		0	0
BRD4	EXOC1	0.29	9	0	0	0	0	0		0		0	0
BRD4	EXOC3	0.77	1	0	0	0	0	0		0		0	0
BRD4	EXOC4	1		0	0	0	0	0		0.91	2	0.455	2
BRD4	EXOC7	0.4	2	0	0	0	0	0		0		0	0
BRD4	EXOSC2	0.32	2	0	7	0	0	0		0		0	0
BRD4	EXOSC6	0.67	38	0	13	0.09	9	0		0		0	0
BRD4	EXOSC8	0.49	13	0	0	0	1	0		0		0	0
BRD4	EYA3	0.22	2	0	0	0	0	0		0		0	0
BRD4	EZR	0.7	67	0	0	0	0	0.72	4	1	11	0.86	15
BRD4	FAAH2	0.77	1	0	0	0	0	0		0		0	0
BRD4	FABP4	1		0	0	0	0	0		0.02	4	0.01	4
BRD4	FABP5	1		0	0	0	0	0.02	3	0.01	3	0.015	6
BRD4	FAM114A1	0.77	1	0	0	0	0	0		0		0	0
BRD4	FAM115A	0.77	1	0	0	0	0	0		0		0	0
BRD4	FAM126A	0.77	1	0	0	0	0	0		0		0	0
BRD4	FAM133B	0.58	15	0	0	0.21	16	0		0		0	0
BRD4	FAM175B	0.77	2	0	0	0	0	0		0		0	0
BRD4	FAM192A	0.31	3	0	12	0.21	1	0		0		0	0
BRD4	FAM32A	0.54	2	0	0	0	0	0		0		0	0
BRD4	FAM44A	1		0	0	0	0	0.79	11	1	16	0.895	27
BRD4	FAM49B	0.77	1	0	0	0	0	0		0		0	0
BRD4	FAM96B	0.77	10	0	0	0	0	0		0		0	0
BRD4	FAM98A	0.77	3	0	0	0	0	0		0		0	0
BRD4	FAM98B	0.6	37	0	0	0	0	0		0		0	0
BRD4	FANCI	0.54	7	0	0	0	0	0		0		0	0
BRD4	FAR1	0.77	1	0	0	0	0	0		0		0	0
BRD4	FARSA	0.77	28	0	0	0	0	1	4	0		0.5	4
BRD4	FARSB	0.77	13	0	0	0	0	0		0.98	2	0.49	2
BRD4	FASN	0.77	576	0	0	0	0	0		1	52	0.5	52
BRD4	FAU	0.71	39	0.01	27	0	20	0		0		0	0
BRD4	FBL	0.7	111	0	103	0	126	0		0.24	3	0.12	3
BRD4	FBN2	0.22	2	0	0	0	0	0		0		0	0
BRD4	FBXL18	0.01	4	0	0	0	0	0		0		0	0
BRD4	FBXO22	0.51	2	0	0	0	0	0.94	19	0.74	28	0.84	47
BRD4	FBXO30	0.77	1	0	0	0	0	0		0		0	0
BRD4	FCGR2C	1		0	0	0	0	0.09	3	0.02	4	0.055	7
BRD4	FDFT1	0.77	5	0	0	0	0	0		0		0	0
BRD4	FDPS	0.77	7	0	0	0	0	0		1	6	0.5	6
BRD4	FEN1	0.71	52	0	0	0	0	0.57	2	1	7	0.785	9
BRD4	FERMT3	1		0	0	0	0	0		1	4	0.5	4
BRD4	FGD3	0.77	1	0	0	0	0	0		0		0	0
BRD4	FGF2	0.37	3	0	0	0	0	0		0		0	0
BRD4	FH	0.77	10	0	0	0	0	0		0		0	0
BRD4	FHDC1	0.77	2	0	0	0	0	0		0		0	0
BRD4	FHL1	0.77	6	0	0	0	0	0		0		0	0
BRD4	FIP1L1	0.47	2	0.4	2	0	14	0.6	9	0		0.3	9
BRD4	FKBP10	0.5	6	0	0	0	0	0		0		0	0
BRD4	FKBP1A	0.77	5	0	0	0	0	0		1	5	0.5	5
BRD4	FKBP3	0.67	66	0	0	0	0	0		0		0	0
BRD4	FKBP4	0.76	241	0	0	0	0	0		0.98	8	0.49	8
BRD4	FKBP5	0.7	24	0	0	0	0	0		0		0	0
BRD4	FKBP8	0.63	7	0	0	0	0	0		0		0	0
BRD4	FLAD1	0.49	5	0	0	0	0	0		0		0	0
BRD4	FLG2	1		0	0	0	0	0.94	6	1	7	0.97	13
BRD4	FLII	0.44	11	0.4	4	0	0	0.05	2	0		0.025	2
BRD4	FLJ12529	1		0	0	0	0	0		0.87	5	0.435	5
BRD4	FLNA	0.77	646	0.4	246	0	0	0.78	13	1	69	0.89	82
BRD4	FLNB	0.77	15	0.4	65	0.09	0	0		1	3	0.5	3
BRD4	FLNC	0.77	2	0	0	0	0	0		0		0	0
BRD4	FMNL1	0.17	3	0	0	0	0	0		0		0	0
BRD4	FMR1	0.77	1	0	42	0	0	0		0		0	0
BRD4	FNTA	0.36	9	0	0	0	0	0		0		0	0
BRD4	FOXC1	0.61	7	0.1	3	0	0	0		0		0	0
BRD4	FOXK1	0.17	3	0	0	0	15	0		0		0	0
BRD4	FOXK2	0.17	3	0	0	0	0	0		0		0	0
BRD4	FRG1	0.66	14	0	0	0	0	0		0		0	0
BRD4	FSCN1	0.77	1	0	0	0	0	0		0		0	0
BRD4	FTO	0.64	29	0	0	0	0	0		0		0	0
BRD4	FTSJ3	0	20	0	104	0.01	28	0		0		0	0
BRD4	FTSJD2	0.28	4	0	0	0	0	0		0		0	0
BRD4	FUBP1	0.77	43	0.1	3	0	8	1	4	1	14	1	18
BRD4	FUBP3	1		0	5	0	3	0		0.9	2	0.45	2
BRD4	FUK	0.22	2	0	0	0	0	0		0		0	0
BRD4	FUS	0.77	324	0	53	0.19	34	0.28	18	0.4	16	0.34	34
BRD4	FXR1	0.77	6	0	19	0	10	0		0		0	0
BRD4	G3BP1	0.69	74	0	83	0.05	183	0		0		0	0
BRD4	G3P1_HUMAN	1		0	0	0	0	1	4	0.98	3	0.99	7
BRD4	G6PD	0.77	6	0	0	0	0	0		1	2	0.5	2
BRD4	GALK1	0.17	3	0	0	0	0	0		0		0	0
BRD4	GANAB	0.77	150	0	0	0	0	0		0.96	12	0.48	12
BRD4	GAPDH	0.77	526	0	0	0	0	0.46	49	1	81	0.73	130
BRD4	GAPVD1	0.77	4	0	0	0	0	0		0		0	0
BRD4	GAR1	1		0	0	0	20	0.01	3	0.01	3	0.01	6
BRD4	GARS	0.75	134	0	0	0	0	0		1	6	0.5	6
BRD4	GART	0.75	212	0	0	0	0	0		1	8	0.5	8
BRD4	GATAD2A	0.34	3	0	28	0	42	1	6	1	2	1	8
BRD4	GATAD2B	0.35	13	0	12	0	9	1	4	1	8	1	12
BRD4	GBAS	0.41	8	0	0	0	0	0		0		0	0
BRD4	GBF1	0.77	3	0	0	0	0	0		0		0	0
BRD4	GBP1	0.17	3	0	0	0	0	0		0		0	0
BRD4	GCC1	0.77	1	0	0	0	0	0		0		0	0
BRD4	GCN1L1	0.75	85	0	0	0	0	0.73	2	1	15	0.865	17
BRD4	GDI1	0.77	28	0	0	0	0	0		0		0	0
BRD4	GDI2	0.75	103	0	0	0	0	0		1	5	0.5	5
BRD4	GDPD1	0.48	3	0	0	0	0	0		0		0	0
BRD4	GEMIN4	1		0	0	0	0	0		0.93	2	0.465	2
BRD4	GEMIN5	0.69	21	0	0	0	0	0		0		0	0
BRD4	GET4	0.4	2	0	0	0	0	0		0		0	0
BRD4	GFER	0.77	1	0	0	0	0	0		0		0	0
BRD4	GGCT	0.77	1	0	0	0	0	0		0		0	0
BRD4	GIGYF2	0.55	11	0.4	1	0	2	0		0		0	0
BRD4	GINS1	0.77	2	0	0	0	0	0		0		0	0
BRD4	GINS2	0.46	3	0	0	0	0	0		0		0	0
BRD4	GINS3	0.77	4	0	0	0	0	0		0		0	0
BRD4	GIPC1	0.58	6	0	0	0	0	0		0		0	0
BRD4	GIT1	0.77	1	0	0	0	0	0		0		0	0
BRD4	GLMN	0.21	5	0	0	0	0	0		0		0	0
BRD4	GLO1	0.73	47	0	0	0	0	0		0		0	0
BRD4	GLOD4	0.77	7	0	0	0	0	0		0		0	0
BRD4	GLRX3	0.67	26	0	0	0	0	0		0		0	0
BRD4	GLRX5	0.77	1	0	0	0	0	0		0		0	0
BRD4	GLS	0.77	2	0	0	0	0	0		0		0	0
BRD4	GLT25D1	0.35	5	0	0	0	0	0		0		0	0
BRD4	GLT25D2	0.77	1	0	0	0	0	0		0		0	0
BRD4	GLTSCR1	0.17	3	0	0	0	0	1	16	1	7	1	23
BRD4	GLUD1	0.73	100	0	0	0	0	0		0		0	0
BRD4	GLUL	0.77	2	0	0	0	0	0		0		0	0
BRD4	GLYR1	0.52	14	0	23	0.11	3	0		0		0	0
BRD4	GMNN	1		0	0	0	0	0		0.55	3	0.275	3
BRD4	GMPS	0.73	59	0	0	0	0	0		1	5	0.5	5
BRD4	GNAI2	1		0.4	7	0	0	0.02	6	0		0.01	6
BRD4	GNB1	1		0.4	8	0	0	0.14	4	1	2	0.57	6
BRD4	GNB1L	1		0	0	0	0	0.87	2	0		0.435	2
BRD4	GNB2L1	0.74	78	0	0	0	0	0.62	9	1	4	0.81	13
BRD4	GNL2	0.15	4	0	41	0.07	4	0		0		0	0
BRD4	GNL3	0	33	0	107	0.02	14	0		0		0	0
BRD4	GNL3L	0.36	3	0	0	0	0	0		0		0	0
BRD4	GNPAT	0.77	2	0	0	0	0	0		0		0	0
BRD4	GNPDA1	0.77	1	0	0	0	0	0		0		0	0
BRD4	GOLGA5	0.31	5	0	0	0	0	0		0		0	0
BRD4	GOLGB1	0.32	2	0	0	0	0	0		0		0	0
BRD4	GOLM1	0.77	1	0	0	0	0	0		0		0	0
BRD4	GOLPH3	1		0	0	0	0	0		0		0	0
BRD4	GOLPH3L	0.22	3	0	0	0	0	0		0		0	0
BRD4	GOPC	0.77	1	0	0	0	0	0		0		0	0
BRD4	GOT1	0.77	1	0	0	0	0	0		1	2	0.5	2
BRD4	GOT2	0.45	9	0	0	0	0	0		0		0	0
BRD4	GPA33	0.77	1	0	0	0	0	0		0		0	0
BRD4	GPD2	0.5	2	0	0	0	0	0		0		0	0
BRD4	GPHN	0.61	12	0	0	0	0	0		0		0	0
BRD4	GPI	0.77	1	0	0	0	0	0		1	11	0.5	11
BRD4	GPKOW	0.77	1	0	0	0	0	0		0		0	0
BRD4	GPN1	0.77	2	0.4	1	0	0	0		0		0	0
BRD4	GPS1	0.72	38	0	0	0	0	0		0		0	0
BRD4	GPSN2	1		0	0	0	0	0.87	2	1	2	0.935	4
BRD4	GPX4	0.77	3	0	0	0	0	1	5	1	5	1	10
BRD4	GRB2	0.6	7	0	0	0	0	0		0		0	0
BRD4	GRPEL1	0.3	13	0	0	0	0	0		0		0	0
BRD4	GRWD1	0.06	12	0	22	0.21	1	0		0		0	0
BRD4	GSK3A	0.57	16	0	0	0	0	0		0		0	0
BRD4	GSK3B	0.77	2	0	0	0	0	0		0		0	0
BRD4	GSPT1	0.74	114	0	0	0	0	0		0		0	0
BRD4	GSPT2	0.17	3	0	0	0	0	0		0		0	0
BRD4	GSTK1	0.22	2	0	0	0	0	0		0		0	0
BRD4	GSTO1	0.63	11	0	0	0	0	0		0		0	0
BRD4	GSTP1	0.77	3	0	0	0	0	0		0		0	0
BRD4	GTF2A2	1		0	0	0	0	0		1	2	0.5	2
BRD4	GTF2B	0.71	68	0	0	0	44	0		0		0	0
BRD4	GTF2F1	0.72	53	0	18	0	61	0.74	5	1	2	0.87	7
BRD4	GTF2F2	0.29	8	0.13	2	0	27	1	9	1	5	1	14
BRD4	GTF2I	0.77	274	0	20	0	0	0.58	7	0.72	38	0.65	45
BRD4	GTF3C1	0.22	3	0	35	0	0	0		1	3	0.5	3
BRD4	GTF3C2	0.77	1	0	18	0	0	0		0		0	0
BRD4	GTF3C3	0.39	11	0	15	0	0	1	2	0		0.5	2
BRD4	GTF3C4	0.77	1	0	9	0	0	1	2	0.9	3	0.95	5
BRD4	GTF3C5	0.22	3	0	17	0	14	0		0		0	0
BRD4	GTPBP4	0	50	0	207	0	60	0		0		0	0
BRD4	GTSF1	1		0	0	0	0	0		1	2	0.5	2
BRD4	H1F0	0	22	0	31	0	0	0		0		0	0
BRD4	H1FX	0.63	20	0	31	0	5	0		0		0	0
BRD4	H2AFX	0.74	217	0	82	0	4	0.02	2	0		0.01	2
BRD4	H2AFY	0	280	0	261	0	275	0		0		0	0
BRD4	H2AFY2	0	37	0	63	0	0	0		0		0	0
BRD4	H2AFZ	0.09	26	0	87	0	28	1	2	0		0.5	2
BRD4	H3F3A	1		0.13	2	0	1	0.02	12	1	5	0.51	17
BRD4	H3F3B	1		0.13	2	0	1	0		0		0	0
BRD4	HADH	1		0	0	0	0	1	3	0		0.5	3
BRD4	HADHA	0.77	41	0	0	0	1	0		0		0	0
BRD4	HADHB	0.69	12	0	0	0.09	8	0		0		0	0
BRD4	HAGH	0.77	1	0	0	0	0	0		0		0	0
BRD4	HAL	1		0	0	0	0	0		1	6	0.5	6
BRD4	HARS;Synonyms=HRS	1		0	0	0	0	0		0		0	0
BRD4	HAS1	0.77	5	0	0	0	0	0		0		0	0
BRD4	HAT1	0.77	10	0	0	0	0	0		0		0	0
BRD4	HAUS2	0.77	1	0	0	0	0	0		0		0	0
BRD4	HBA1	1		0	0	0	0	0.21	21	0		0.105	21
BRD4	HBA2	1		0	0	0	0	0		0		0	0
BRD4	HBB	0.77	1	0	0	0	0	0.34	20	0.11	3	0.225	23
BRD4	HBD	1		0	0	0	0	0		0		0	0
BRD4	HBE1	1		0.17	2	0.21	40	0		0		0	0
BRD4	HBG1	1		0	0	0.16	5	0		0		0	0
BRD4	HBG2	0.12	7	0	0	0.16	3	0		0		0	0
BRD4	HBS1L	0.77	1	0	0	0	0	0		0		0	0
BRD4	HCFC1	0.64	23	0	15	0	4	0.99	16	1	22	0.995	38
BRD4	HCLS1	1		0	0	0	0	0.59	2	0		0.295	2
BRD4	HDAC1	0.62	36	0	26	0	13	1	2	0.71	9	0.855	11
BRD4	HDAC2	0.72	93	0	29	0	4	0.86	2	0.67	5	0.765	7
BRD4	HDAC3	1		0	0	0	0	0		0.51	2	0.255	2
BRD4	HDDC2	0.56	2	0	0	0	0	0		0		0	0
BRD4	HDGF	0.77	48	0	0	0	0	0		0.87	9	0.435	9
BRD4	HDGF2	1		0	0	0	0	0.98	38	0.35	10	0.665	48
BRD4	HDGFRP2	0.46	32	0	0	0	0	0		0		0	0
BRD4	HDGFRP3	0.15	4	0	0	0	0	0		0		0	0
BRD4	HDLBP	0.77	36	0	0	0	0	0		0		0	0
BRD4	HEATR1	0	18	0	132	0	78	0		0.96	5	0.48	5
BRD4	HEATR3	0.63	8	0	0	0	0	0		0		0	0
BRD4	HECTD1	0.77	5	0	0	0	0	0		0		0	0
BRD4	HELLS	0.13	5	0	40	0	0	0.08	2	1	8	0.54	10
BRD4	HEXA	0.77	1	0	0	0	0	0		0		0	0
BRD4	HEXB	0.77	9	0	0	0	0	0		0		0	0
BRD4	HEXIM1	0.63	11	0	0	0	0	0		0		0	0
BRD4	HINT1	0.67	12	0	0	0	0	0		1	3	0.5	3
BRD4	HIRA	1		0	0	0	32	1	4	0.82	4	0.91	8
BRD4	HIRIP3	1		0.07	5	0	0	0.63	3	0		0.315	3
BRD4	HIST1H1B	0.42	9	0	59	0	111	0		0		0	0
BRD4	HIST1H1D	0.15	4	0	0	0	0	0		0		0	0
BRD4	HIST1H1E	0.22	24	0	107	0	93	0		0		0	0
BRD4	HIST1H2AD	0.77	1	0	32	0.03	2	0.03	8	1	5	0.515	13
BRD4	HIST1H2AG	1		0	32	0.03	0	0		0		0	0
BRD4	HIST1H2AH	1		0	32	0.03	0	0		0		0	0
BRD4	HIST1H2AI	1		0	32	0.03	0	0		0		0	0
BRD4	HIST1H2AJ	1		0	32	0.03	0	0		0		0	0
BRD4	HIST1H2AK	1		0	32	0.03	0	0		0		0	0
BRD4	HIST1H2AL	1		0	32	0.03	0	0		0		0	0
BRD4	HIST1H2AM	1		0	32	0.03	0	0		0		0	0
BRD4	HIST1H2BD	0.44	6	0.03	13	0	10	0		0		0	0
BRD4	HIST1H2BE	1		0.03	13	0	18	0		0		0	0
BRD4	HIST1H2BF	1		0.03	13	0	18	0		0		0	0
BRD4	HIST1H2BG	1		0.03	13	0	18	0		0		0	0
BRD4	HIST1H2BH	1		0.03	13	0	18	0		0		0	0
BRD4	HIST1H2BI	1		0.03	13	0	18	0		0		0	0
BRD4	HIST1H2BK	1		0.03	13	0	18	0		0		0	0
BRD4	HIST1H2BL	1		0.03	13	0	18	0		0		0	0
BRD4	HIST1H2BM	1		0.03	13	0	18	0		0		0	0
BRD4	HIST1H2BN	1		0.03	13	0	18	0		0		0	0
BRD4	HIST1H3B	1		0	4	0	6	0		0		0	0
BRD4	HIST1H3C	1		0	4	0	6	0		0		0	0
BRD4	HIST1H3D	1		0	4	0	6	0		0		0	0
BRD4	HIST1H3E	1		0	4	0	6	0		0		0	0
BRD4	HIST1H3F	1		0	4	0	6	0		0		0	0
BRD4	HIST1H3G	1		0	4	0	6	0		0		0	0
BRD4	HIST1H3H	1		0	4	0	6	0		0		0	0
BRD4	HIST1H3I	1		0	4	0	6	0		0		0	0
BRD4	HIST1H3J	1		0	4	0	6	0		0		0	0
BRD4	HIST1H4A	1		0	19	0	57	0.1	20	1	8	0.55	28
BRD4	HIST1H4B	1		0	19	0	57	0		0		0	0
BRD4	HIST1H4C	1		0	19	0	57	0		0		0	0
BRD4	HIST1H4D	1		0	19	0	57	0		0		0	0
BRD4	HIST1H4E	1		0	19	0	57	0		0		0	0
BRD4	HIST1H4F	1		0	19	0	57	0		0		0	0
BRD4	HIST1H4H	1		0	19	0	57	0		0		0	0
BRD4	HIST1H4I	0.01	55	0	19	0	63	0		0		0	0
BRD4	HIST1H4J	1		0	19	0	57	0		0		0	0
BRD4	HIST1H4K	1		0	19	0	57	0		0		0	0
BRD4	HIST1H4L	1		0	19	0	57	0		0		0	0
BRD4	HIST2H2AA4	1		0	0	0.03	0	0		0		0	0
BRD4	HIST2H2AB	0	90	0	0	0	45	0		0		0	0
BRD4	HIST2H2AC	1		0	0	0.03	0	0		0		0	0
BRD4	HIST2H2BA	1		0	0	0	0	0.09	30	1	15	0.545	45
BRD4	HIST2H2BF	1		0.03	13	0	18	0		0		0	0
BRD4	HIST2H3C	1		0	4	0	6	0		0		0	0
BRD4	HIST2H3D	1		0	4	0	6	0		0		0	0
BRD4	HIST2H4A	1		0	19	0	57	0		0		0	0
BRD4	HIST2H4B	1		0	19	0	57	0		0		0	0
BRD4	HIST3H2BB	0.72	503	0	239	0	15	0		0		0	0
BRD4	HIST3H3	0.35	5	0	4	0	3	0		0		0	0
BRD4	HIST4H4	1		0	19	0	57	0		0		0	0
BRD4	HIVEP3	1		0	0	0	0	0.35	2	0		0.175	2
BRD4	HK1	0.77	22	0	0	0	0	0		0		0	0
BRD4	HLA-C	0.77	1	0	0	0	0	0		0		0	0
BRD4	HLA-E	1		0	0	0	0	0		0		0	0
BRD4	HMG20A	0.77	1	0.07	6	0	0	0		0		0	0
BRD4	HMGA1	0.67	177	0	116	0	137	0		0.49	3	0.245	3
BRD4	HMGA2	0.71	57	0	21	0	0	0		0		0	0
BRD4	HMGB1	0.74	143	0.4	1	0.21	0	1	5	1	11	1	16
BRD4	HMGB2	0.73	79	0	0	0.06	0	0.75	9	1	13	0.875	22
BRD4	HMGB3	0.68	66	0	0	0.21	0	0		0		0	0
BRD4	HMGCS1	0.77	10	0	0	0	0	0		0		0	0
BRD4	HMGCS2	0.41	4	0	0	0	0	0		0		0	0
BRD4	HMGN1	0.65	120	0	40	0	0	0.27	2	1	2	0.635	4
BRD4	HMGN2	1		0	138	0	29	0.31	9	1	9	0.655	18
BRD4	HMGN3	0	11	0	0	0.03	12	0		0		0	0
BRD4	HMGN4	0.11	15	0	8	0.06	6	0		0		0	0
BRD4	HMGN5	0.29	10	0	0	0	0	0		0		0	0
BRD4	HMHA1	0	16	0	0	0	0	0		0.76	2	0.38	2
BRD4	HMX3	0.39	7	0.21	19	0	13	0		0		0	0
BRD4	HN1	0.63	15	0	0	0	0	0		0		0	0
BRD4	HN1L	0.77	33	0	0	0	0	0		0		0	0
BRD4	HNRNPA0	0.77	36	0	33	0	3	0		0		0	0
BRD4	HNRNPA1	0.76	257	0.07	274	0	133	0		0		0	0
BRD4	HNRNPA2B1	0.76	195	0.13	302	0	126	0.26	13	1	11	0.63	24
BRD4	HNRNPA3	0.73	62	0	43	0	86	0.5	2	0		0.25	2
BRD4	HNRNPAB	0.74	59	0	70	0	18	0.21	6	1	2	0.605	8
BRD4	HNRNPC	0.66	56	0.02	172	0	148	0.45	27	0		0.225	27
BRD4	HNRNPD	0.73	50	0.19	41	0	37	0.03	15	1	9	0.515	24
BRD4	HNRNPF	0.77	138	0	77	0	11	0.57	12	1	14	0.785	26
BRD4	HNRNPH1	0.76	140	0	79	0	18	0.37	4	0		0.185	4
BRD4	HNRNPH2	0.71	84	0	0	0	0	0		1	2	0.5	2
BRD4	HNRNPH3	0.62	8	0	16	0	14	0.09	5	0		0.045	5
BRD4	HNRNPK	0.77	399	0	145	0	19	0.88	3	1	24	0.94	27
BRD4	HNRNPL	0.69	70	0	70	0	36	0.16	15	1	7	0.58	22
BRD4	HNRNPM	0.64	172	0	300	0	196	0.47	94	1	57	0.735	151
BRD4	HNRNPR	0.72	41	0	53	0	19	0.06	4	0.33	3	0.195	7
BRD4	HNRNPU	0.77	204	0.03	156	0	42	0.11	27	0.94	4	0.525	31
BRD4	HNRNPUL1	0.62	31	0	33	0	21	0.09	16	0.82	3	0.455	19
BRD4	HNRNPUL2	0.31	7	0	7	0.21	1	0.29	7	0		0.145	7
BRD4	HNRPA1L-2	1		0	0	0	0	0.11	13	1	8	0.555	21
BRD4	HNRPDL	0.54	22	0	0	0	0	0.18	4	0		0.09	4
BRD4	HNRPLL	0.77	1	0	0	0	0	1	2	0		0.5	2
BRD4	HP1BP3	0	36	0	88	0	43	0		0		0	0
BRD4	HPGDS	0.77	1	0	0	0	0	0		0		0	0
BRD4	HPRT1	0.22	31	0	0	0	0	0		0		0	0
BRD4	HPX	0.56	30	0	0	0	0	0		0		0	0
BRD4	HRG	1		0	0	0	0	1	2	0		0.5	2
BRD4	HRNR	1		0	0	0	0	0.27	8	0.66	10	0.465	18
BRD4	HSBP1	0.77	1	0	0	0	0	0		0		0	0
BRD4	HSD17B10	0.77	105	0	0	0	0	0		0		0	0
BRD4	HSD17B12	0.67	18	0	0	0	0	0.71	2	1	2	0.855	4
BRD4	HSD17B4	0.74	80	0	0	0.21	1	0		0.84	2	0.42	2
BRD4	HSDL2	0.77	1	0	0	0	0	0		0		0	0
BRD4	HSP90AA1	0.77	1317	0.4	1	0	0	0.68	6	0.44	26	0.56	32
BRD4	HSP90AB1	0.77	987	0.4	1	0.21	7	0.97	11	0.47	28	0.72	39
BRD4	HSP90B1	0.77	455	0	0	0	0	1	2	0.63	12	0.815	14
BRD4	HSPA14	0.77	2	0	0	0	0	0		0		0	0
BRD4	HSPA1A	1		0.31	88	0	54	1	2	0.76	11	0.88	13
BRD4	HSPA1B	1		0.31	88	0	54	0		0		0	0
BRD4	HSPA1L	0.77	221	0.29	112	0	36	0		0		0	0
BRD4	HSPA2	0.31	7	0	0	0	0	0		0		0	0
BRD4	HSPA4	0.77	227	0	0	0	0	0		1	5	0.5	5
BRD4	HSPA4L	0.77	17	0	0	0	0	0		0		0	0
BRD4	HSPA5	0.77	401	0.2	120	0	36	0.74	38	0.67	54	0.705	92
BRD4	HSPA6	0.22	24	0	0	0	0	0		0		0	0
BRD4	HSPA8	0.77	667	0.35	236	0	128	1	70	0.44	121	0.72	191
BRD4	HSPA9	0.77	348	0.04	116	0	20	1	2	0		0.5	2
BRD4	HSPBP1	0.71	63	0	0	0	0	0		0.75	2	0.375	2
BRD4	HSPC152	1		0	0	0	0	0		1	4	0.5	4
BRD4	HSPD1	0.77	432	0.29	7	0	0	1	16	1	6	1	22
BRD4	HSPE1	1		0	0	0	0	0.93	2	0.03	13	0.48	15
BRD4	HSPH1	0.75	108	0	0	0	0	0		1	8	0.5	8
BRD4	HTATSF1	0.77	31	0	0	0	0	0		0.39	2	0.195	2
BRD4	HUWE1	0.77	57	0	0	0	0	0		0		0	0
BRD4	HYOU1	0.77	11	0	0	0	0	0		0.99	4	0.495	4
BRD4	HYPK	1		0	0	0	0	0.73	5	0.61	5	0.67	10
BRD4	IARS	0.77	6	0	0	0	0	0		1	11	0.5	11
BRD4	IARS2	0.5	4	0	0	0	0	0		0		0	0
BRD4	IBA57	0.46	17	0	0	0	0	0		0		0	0
BRD4	ICT1	0.77	1	0	0	0	0	0		0		0	0
BRD4	IDE	0.77	2	0	0	0	0	0		0		0	0
BRD4	IDH1	0.59	3	0	0	0	0	0		0		0	0
BRD4	IDH2	0.77	1	0	0	0	0	0		0		0	0
BRD4	IDH3A	0.77	1	0	0	0	0	0		0		0	0
BRD4	IDH3B	0.77	4	0	0	0	0	0		0		0	0
BRD4	IFRD1	0.77	1	0	0	0	0	0		0		0	0
BRD4	IFT27	0.77	1	0	0	0	0	0		0		0	0
BRD4	IGBP1	0.45	2	0	0	0	0	0		0		0	0
BRD4	IGF2BP1	0.67	47	0	86	0	182	0		0		0	0
BRD4	IGF2BP2	0.53	4	0	10	0	24	0		0		0	0
BRD4	IGKV1-5	1		0	0	0	0	1	3	1	2	1	5
BRD4	IGLC1	1		0	0	0	0	0.01	3	0.09	2	0.05	5
BRD4	IGLL1	1		0	0	0	0	0		0.24	5	0.12	5
BRD4	IK	0.77	2	0	39	0	0	0.49	2	0.74	3	0.615	5
BRD4	IKBIP	0.77	1	0	0	0	0	0		0		0	0
BRD4	IKBKAP	0.77	12	0	0	0	0	0		0.11	5	0.055	5
BRD4	IKIP	1		0	0	0	0	0		0.11	2	0.055	2
BRD4	IKZF1	1		0	0	0	2	1	4	0		0.5	4
BRD4	ILF2	0.75	87	0	52	0	12	0.02	18	0		0.01	18
BRD4	ILF3	0.74	106	0	115	0	22	0.09	28	0		0.045	28
BRD4	ILKAP	1		0	0	0	0	0		0.87	3	0.435	3
BRD4	ILVBL	0.77	2	0	0	0	0	0		0		0	0
BRD4	IMMT	0.77	1	0.4	22	0	0	0		0		0	0
BRD4	IMP3	0.15	4	0	23	0	20	0		0		0	0
BRD4	IMP4	0.77	1	0	23	0	11	0		0		0	0
BRD4	IMPDH2	0.72	68	0	0	0	0	0		1	3	0.5	3
BRD4	INA	0.01	4	0	0	0	0	0		0		0	0
BRD4	INF2	0.77	3	0.4	39	0.21	0	0		0		0	0
BRD4	ING1	1		0	0	0	0	1	3	0		0.5	3
BRD4	INO80	1		0.06	8	0	56	0		1	3	0.5	3
BRD4	INO80B	0.15	4	0	0	0	0	0		0		0	0
BRD4	INO80E	1		0	0	0.06	0	0		1	2	0.5	2
BRD4	INPP5D	1		0	0	0	0	0		0.92	3	0.46	3
BRD4	INTS1	0.77	1	0	8	0	0	1	3	1	8	1	11
BRD4	INTS10	0.17	3	0	0	0	0	0		0		0	0
BRD4	INTS12	0.17	3	0	0	0.21	1	0		0		0	0
BRD4	INTS2	0.13	5	0	0	0	0	0		0		0	0
BRD4	INTS3	0	25	0	16	0.09	3	1	3	0		0.5	3
BRD4	INTS4	0.77	2	0	9	0.11	0	1	2	0		0.5	2
BRD4	INTS5	0.22	2	0.13	2	0.11	2	0		0		0	0
BRD4	INTS6	0.77	1	0	0	0	0	1	3	0		0.5	3
BRD4	INTS7	0	8	0	0	0	0	0		0		0	0
BRD4	INTS9	0	17	0	6	0.21	1	0		0		0	0
BRD4	IPO11	0.22	3	0	0	0	0	0		0		0	0
BRD4	IPO4	0.6	31	0	0	0	0	0		0		0	0
BRD4	IPO5	0.77	48	0	0	0	0	0		0.75	8	0.375	8
BRD4	IPO7	0.77	32	0	0	0	0	0		0.46	6	0.23	6
BRD4	IPO8	0.74	132	0	0	0	0	0		0		0	0
BRD4	IPO9	0.6	8	0	0	0	0	0		0		0	0
BRD4	IQGAP1	0.73	93	0	0	0	0	0		1	5	0.5	5
BRD4	IQGAP2	0.62	5	0	0	0	0	0		0		0	0
BRD4	IQGAP3	0.77	1	0	0	0	0	0		0		0	0
BRD4	IRF2BP1	0.77	1	0	0	0	0	0		1	2	0.5	2
BRD4	IRF2BP2	1		0	0	0	0	0		0.36	3	0.18	3
BRD4	IRGQ	0.77	1	0	0	0	0	0		0		0	0
BRD4	IRS4	0.77	69	0.38	98	0	0	0		0		0	0
BRD4	ISOC1	0.29	4	0	0	0	0	0		0		0	0
BRD4	ISYNA1	0.61	7	0	0	0	0	0		0		0	0
BRD4	ITGAV	0.13	5	0	0	0	0	0		0		0	0
BRD4	ITM2B	0.22	2	0	0	0	0	0		0		0	0
BRD4	IVNS1ABP	0.73	112	0	0	0	0	0		0		0	0
BRD4	IWS1	1		0	0	0	0	1	4	0		0.5	4
BRD4	JAKMIP1	0.77	1	0	0	0	0	0		0		0	0
BRD4	JMJD6	0	106	0	31	0	89	0		0.19	2	0.095	2
BRD4	JTV1	1		0	0	0	0	0		1	3	0.5	3
BRD4	JUN	0.3	7	0	0	0	0	0		0		0	0
BRD4	KARS	0.55	22	0	0	0	0	0		1	13	0.5	13
BRD4	KAT7	0	47	0	46	0	42	0		0		0	0
BRD4	KBTBD8	0	5	0	0	0.21	1	0		0		0	0
BRD4	KCNAB2	1		0	0	0	0	0.96	2	1	5	0.98	7
BRD4	KCNH2	0.28	3	0	0	0	0	0		0		0	0
BRD4	KCTD12	0.77	5	0	0	0	0	0		0		0	0
BRD4	KDELC1	0.77	1	0	0	0	0	0		0		0	0
BRD4	KDELC2	0.5	8	0	0	0	0	0		0		0	0
BRD4	KDM1A	0.56	8	0	10	0	1	0		0		0	0
BRD4	KHDRBS1	0.69	29	0	10	0	9	0.46	3	1	13	0.73	16
BRD4	KHSRP	0.76	124	0.32	72	0	95	0.85	10	0.96	23	0.905	33
BRD4	KIAA0020	0.77	1	0	0	0	0	0		0		0	0
BRD4	KIAA0101	0.77	1	0	0	0	0	0		0		0	0
BRD4	KIAA0368	0.77	10	0	0	0	0	0		0		0	0
BRD4	KIAA0427	1		0	0	0	0	0		0.03	11	0.015	11
BRD4	KIAA0664	0.42	5	0	0	0	0	0		0		0	0
BRD4	KIAA0892	1		0	0	0	0	1	2	0		0.5	2
BRD4	KIAA1033	0.57	3	0	0	0	0	0		0		0	0
BRD4	KIAA1279	0.66	23	0	0	0	0	0		0		0	0
BRD4	KIAA1598	0.77	1	0	0	0	0	0		0		0	0
BRD4	KIAA1704	0.77	2	0	0	0	0	0		0		0	0
BRD4	KIAA1967	0.71	39	0	0	0	0	0		1	6	0.5	6
BRD4	KIF11	0.77	7	0	0	0	0	0		0		0	0
BRD4	KIF13B	1		0	0	0	0	0		0		0	0
BRD4	KIF1A	0.77	4	0	0	0	0	0		0		0	0
BRD4	KIF1B	1		0	0	0	0	0		0		0	0
BRD4	KIF1C	1		0	0	0	0	0		0		0	0
BRD4	KIF20B	1		0	0	0	0	0		1	2	0.5	2
BRD4	KIF22	0.45	2	0	42	0	0	0		0		0	0
BRD4	KIF23	1		0	0	0	0	0.69	4	1	2	0.845	6
BRD4	KIF2A	0	11	0	0	0	0	0		0		0	0
BRD4	KIF2C	0	5	0	0	0	13	0.85	2	0.8	6	0.825	8
BRD4	KIF4A	1		0	0	0	0	0		0.55	19	0.275	19
BRD4	KIF4B	1		0	0	0	0	0		0		0	0
BRD4	KIF5A	0.77	1	0	0	0	0	0		0		0	0
BRD4	KIF5B	0.76	118	0	0	0	0	0		0.1	25	0.05	25
BRD4	KIF5C	1		0	0	0	0	0		0		0	0
BRD4	KIFC1	0.77	1	0	0	0	0	0		0.9	3	0.45	3
BRD4	KLC1	0.71	35	0	0	0	0	0		0.07	10	0.035	10
BRD4	KLC2	0.77	4	0	0	0	0	0		0		0	0
BRD4	KLC4	0.47	3	0	0	0	0	0		0		0	0
BRD4	KLHDC4	0.22	2	0	0	0	0	0		0		0	0
BRD4	KLK1	0.77	1	0	0	0	0	0		0		0	0
BRD4	KPNA1	1		0	0	0	0	1	4	0		0.5	4
BRD4	KPNA2	0.17	252	0	75	0	52	0		1	7	0.5	7
BRD4	KPNA3	0	69	0	0	0.11	2	0		0		0	0
BRD4	KPNA4	0.09	15	0	0	0.11	5	0		0		0	0
BRD4	KPNA6	0.77	20	0	0	0	0	0		0		0	0
BRD4	KPNB1	0.77	309	0	31	0	8	1	2	0.86	17	0.93	19
BRD4	KRT1	0.77	43	0.38	88	0.21	278	0		0		0	0
BRD4	KRT10	0.77	8	0.38	85	0.21	139	0		0		0	0
BRD4	KRT14	0.77	1	0.4	1	0	25	0		0		0	0
BRD4	KRT15	1		0	0	0	0	0		0		0	0
BRD4	KRT17	1		0.4	1	0	0	0		0		0	0
BRD4	KRT18	0.06	36	0.4	18	0	27	0		0		0	0
BRD4	KRT19	0.51	70	0.4	9	0	3	0		0		0	0
BRD4	KRT7	0.59	5	0	0	0	0	0		0		0	0
BRD4	KRT71	0.77	2	0.4	1	0.16	4	0		0		0	0
BRD4	KRT72	1		0.4	1	0.16	1	0		0		0	0
BRD4	KRT73	1		0.4	1	0.16	12	0		0		0	0
BRD4	KRT74	1		0.4	1	0.16	1	0		0		0	0
BRD4	KRT78	0.77	6	0	0	0	0	0		0		0	0
BRD4	KRT79	0.42	12	0	0	0	0	0		0		0	0
BRD4	KRT8	0.14	151	0.4	34	0	39	0		0		0	0
BRD4	KRT83;	1		0	0	0	0	0		0		0	0
BRD4	KRT86;	1		0	0	0	0	0		0		0	0
BRD4	KRT9	0.77	19	0.31	26	0.17	124	0		0		0	0
BRD4	KTN1	0.17	4	0	0	0	0	0		1	8	0.5	8
BRD4	KV112_HUMAN	1		0	0	0	0	0.36	4	0		0.18	4
BRD4	KV113_HUMAN	1		0	0	0	0	0	2	0		0	2
BRD4	LAMC1	0.77	1	0	0	0	0	0		0		0	0
BRD4	LANCL1	0.5	3	0	0	0	0	0		0		0	0
BRD4	LAP3	0.53	4	0	0	0	0	0		0		0	0
BRD4	LARP1	0.66	10	0.1	3	0	13	0		0		0	0
BRD4	LARP7	0.77	15	0	0	0	0	0		0		0	0
BRD4	LARS	0.77	46	0.4	1	0.11	0	0		0.85	7	0.425	7
BRD4	LAS1L	0.39	10	0	32	0	12	0		0		0	0
BRD4	LASP1	0.59	5	0	0	0	0	0		1	4	0.5	4
BRD4	LCA5L	0.52	4	0	0	0	0	0		0		0	0
BRD4	LCN1	1		0	0	0	0	0.05	4	0		0.025	4
BRD4	LCP1	0.77	18	0	0	0	0	1	6	1	38	1	44
BRD4	LDHA	0.68	46	0	0	0	0	1	2	1	17	1	19
BRD4	LDHAL6B	0.37	3	0	0	0	0	0		0		0	0
BRD4	LDHB	0.74	112	0	0	0	0	0.59	4	1	10	0.795	14
BRD4	LENG1	0.77	1	0	0	0	0	0		0		0	0
BRD4	LEO1	1		0	0	0	0	0.31	27	0.3	7	0.305	34
BRD4	LEPRE1	0.55	3	0	0	0	0	0		0		0	0
BRD4	LETM1	0.68	18	0	0	0	0	0		0		0	0
BRD4	LGALS1	1		0	0	0	0	0.89	9	1	4	0.945	13
BRD4	LGALS3	0.71	60	0	0	0	0	0		0		0	0
BRD4	LGALS8	1		0	0	0	0	0.07	5	0		0.035	5
BRD4	LIG1	0.6	23	0	0	0	0	0		0		0	0
BRD4	LIG3	0	117	0	115	0	154	0.03	31	1	2	0.515	33
BRD4	LIMA1	1		0.4	215	0	0	0.05	4	0		0.025	4
BRD4	LMAN1	1		0	0	0	0	0		0.97	2	0.485	2
BRD4	LMNA	0.58	48	0	76	0	71	0		0.91	21	0.455	21
BRD4	LMNB1	0.76	171	0.35	209	0	4	1	5	1	24	1	29
BRD4	LMNB2	0.66	24	0	100	0	3	0		1	4	0.5	4
BRD4	LMO7	1		0.4	17	0.21	0	0.31	7	0		0.155	7
BRD4	LOC100130553	1		0	0	0	0	0.14	5	1	2	0.57	7
BRD4	LOC100130932	1		0	0	0	0	0.47	8	0.85	4	0.66	12
BRD4	LOC100133916	1		0	0	0	0	1	2	1	2	1	4
BRD4	LOC100294033	1		0	0	0	0	0		0		0	0
BRD4	LOC100507855	1		0	0	0	0	0		0		0	0
BRD4	LOC100996657	1		0	30	0	31	0		0		0	0
BRD4	LOC100996782	1		0	6	0.05	24	0		0		0	0
BRD4	LOC101059922	0.01	8	0	0	0	0	0		0		0	0
BRD4	LOC101060252	1		0	0	0	0	0		0		0	0
BRD4	LOC101060318	1		0	0	0	0	0		0		0	0
BRD4	LOC101060460	1		0.13	3	0.11	3	0		0		0	0
BRD4	LOC101060541	1		0	12	0	24	0		0		0	0
BRD4	LOC101060751	1		0	0	0	0	0		0		0	0
BRD4	LOC27320	1		0	0	0	0	1	4	0		0.5	4
BRD4	LOC284889	1		0	0	0	0	1	3	0.85	4	0.925	7
BRD4	LOC650788	1		0	0	0	0	0.58	4	1	3	0.79	7
BRD4	LOC654188	1		0	0	0	0	0.92	32	1	44	0.96	76
BRD4	LONP1	0.69	44	0	0	0	0	0		0		0	0
BRD4	LRP1	0.05	11	0	0	0	0	0		0		0	0
BRD4	LRPAP1	0.77	1	0	0	0	0	0.78	4	0.61	9	0.695	13
BRD4	LRPPRC	0.77	644	0	0	0	0	0		0		0	0
BRD4	LRRC15	1		0	0	0	0	0		0.02	14	0.01	14
BRD4	LRRC40	0.52	6	0	0	0	0	0		0		0	0
BRD4	LRRC41	0.62	9	0	0	0	0	0		0		0	0
BRD4	LRRC47	0.67	39	0	0	0	0	0		1	3	0.5	3
BRD4	LRRC59	0.72	35	0	19	0	24	0		1	2	0.5	2
BRD4	LRRFIP1	0.77	15	0	0	0	0	0		0		0	0
BRD4	LRWD1	0	23	0.4	1	0	8	0		0		0	0
BRD4	LSD1	1		0	0	0	0	1	5	0.72	13	0.86	18
BRD4	LSM1	0.37	4	0	0	0	0	0		0		0	0
BRD4	LSM12	0.77	1	0.08	5	0	16	0		0		0	0
BRD4	LSM14A	0.76	144	0	0	0	0	0.11	7	0		0.055	7
BRD4	LSM14B	0.22	2	0	0	0	0	0		0		0	0
BRD4	LSM2	0.66	13	0	0	0	0	0		1	3	0.5	3
BRD4	LSM3	0.6	13	0	5	0	7	0		0		0	0
BRD4	LSM4	0.69	21	0	0	0	0	0		1	2	0.5	2
BRD4	LSM6	0.32	3	0	0	0	0	0		1	4	0.5	4
BRD4	LSM7	0.77	1	0	0	0	0	0		1	2	0.5	2
BRD4	LSM8	1		0	10	0	15	0		1	3	0.5	3
BRD4	LTBP1	0.77	3	0	0	0	0	0		0		0	0
BRD4	LTF	0.43	7	0	0	0	0	0		0		0	0
BRD4	LTN1	0.21	4	0	0	0	0	0		0		0	0
BRD4	LUC7L	0.77	4	0.1	4	0	0	0		0		0	0
BRD4	LUC7L2	0.76	128	0.36	54	0.2	112	0		0		0	0
BRD4	LUC7L3	0.72	62	0.03	41	0.17	56	0		0		0	0
BRD4	LUZP1	1		0	0	0	0	1	2	0.04	195	0.52	197
BRD4	LYAR	0.6	6	0	14	0.07	13	0		0		0	0
BRD4	LZIC	0.51	2	0	0	0	0	0		0		0	0
BRD4	M11S1	1		0	0	0	0	0		0.15	2	0.075	2
BRD4	MAD1L1	0.77	1	0	0	0	0	0		0		0	0
BRD4	MAD2L1	0.77	3	0	0	0	0	1	4	0		0.5	4
BRD4	MAG	1		0	0	0	0	0.65	2	0		0.325	2
BRD4	MAGED2	0.77	14	0	0	0	0	0		0		0	0
BRD4	MAGOH	1		0	58	0	66	0.17	10	1	2	0.585	12
BRD4	MAGOHB	1		0	58	0	66	0		0		0	0
BRD4	MANF	0.38	4	0	0	0	0	0		0		0	0
BRD4	MAP1B	0.76	220	0.13	3	0.21	0	0		0		0	0
BRD4	MAP1LC3B2	1		0	0	0	0	0		0		0	0
BRD4	MAP1S	0.54	4	0	0	0	0	0		0		0	0
BRD4	MAP2K1	0.52	2	0	0	0	0	0		0		0	0
BRD4	MAP2K2	0.52	3	0	0	0	0	0		0		0	0
BRD4	MAP3K5	0.22	2	0	0	0	0	0		0		0	0
BRD4	MAP3K7	0.7	26	0	0	0	0	0		0		0	0
BRD4	MAP4	0.5	8	0	0	0.09	0	0		1	9	0.5	9
BRD4	MAP4K4	0.77	1	0	0	0	0	0		0		0	0
BRD4	MAP7D3	0.22	2	0	0	0	0	0		0		0	0
BRD4	MAPK14	0.36	4	0	0	0	0	0		0		0	0
BRD4	MAPK3	0.77	1	0	0	0	0	0		0		0	0
BRD4	MAPKAPK2	0.77	10	0	0	0	0	0		0		0	0
BRD4	MAPRE1	0.77	23	0	0	0	0	0		1	3	0.5	3
BRD4	MARCKS	0.77	88	0.23	11	0	0	0		0		0	0
BRD4	MARCKSL1	0.77	25	0.4	17	0	0	0		0		0	0
BRD4	MARS	0.77	45	0	0	0	0	0		0.76	9	0.38	9
BRD4	MARS2	0.77	1	0	0	0	0	0		0		0	0
BRD4	MAT2A	0.69	54	0	0	0	0	0		0		0	0
BRD4	MAT2B	0.56	12	0	0	0	0	0		0		0	0
BRD4	MATR3	0.68	73	0	105	0	45	0.1	4	0.73	21	0.415	25
BRD4	MAU2	0	13	0.13	2	0	20	0		0		0	0
BRD4	MBD1	0.17	3	0	0	0	0	0		0		0	0
BRD4	MBD3	0.6	52	0	7	0	0	1	3	1	5	1	8
BRD4	MBIP	1		0	0	0	0	0		1	2	0.5	2
BRD4	MBNL1	1		0	0	0	0	0		1	3	0.5	3
BRD4	MCCC2	0.77	1	0	0	0	0	0		0		0	0
BRD4	MCM2	0.76	193	0	0	0	0	0		0.63	5	0.315	5
BRD4	MCM3	0.77	223	0	0	0	0	0		0.51	9	0.255	9
BRD4	MCM4	0.76	207	0	0	0.09	0	0		0.86	4	0.43	4
BRD4	MCM5	0.76	202	0	0	0	0	0		0.97	7	0.485	7
BRD4	MCM6	0.76	207	0	0	0	0	0		0.66	6	0.33	6
BRD4	MCM7	0.76	266	0	0	0	0	0		0.75	11	0.375	11
BRD4	MCMBP	0.63	7	0	0	0	0	0		0		0	0
BRD4	MCTS1	0.72	68	0	0	0	0	1	5	1	5	1	10
BRD4	MDC1	0	41	0	144	0	128	0.23	18	1	6	0.615	24
BRD4	MDH1	0.77	22	0	0	0	0	0		1	5	0.5	5
BRD4	MDH2	0.77	93	0	0	0	0	1	5	1	2	1	7
BRD4	MDN1	0.28	3	0	0	0	0	0		0.59	6	0.295	6
BRD4	ME1	0.77	1	0	0	0	0	0		0		0	0
BRD4	ME2	0.77	7	0	0	0	0	0		0		0	0
BRD4	MECP2	0.77	1	0	8	0	0	0		0		0	0
BRD4	MED1	0	125	0	431	0	377	0.78	2	1	3	0.89	5
BRD4	MED10	0	14	0	57	0	85	0		0		0	0
BRD4	MED11	0	21	0	9	0	18	1	2	0		0.5	2
BRD4	MED12	0.15	4	0	101	0	143	0		1	2	0.5	2
BRD4	MED14	0	85	0	216	0	203	0.99	2	1	6	0.995	8
BRD4	MED15	0	33	0	94	0	105	1	2	0		0.5	2
BRD4	MED16	0	25	0	63	0	67	1	5	0		0.5	5
BRD4	MED17	0	6	0	56	0	96	1	5	1	2	1	7
BRD4	MED18	0.77	2	0	6	0.05	8	0		0		0	0
BRD4	MED19	0	21	0	33	0	14	0		0		0	0
BRD4	MED20	0	8	0	29	0	45	1	2	0		0.5	2
BRD4	MED21	0	39	0	25	0	19	0		0		0	0
BRD4	MED22	0	20	0	15	0	24	1	3	0		0.5	3
BRD4	MED23	0	97	0	100	0	140	0.31	3	1	2	0.655	5
BRD4	MED24	0	56	0	127	0	133	1	8	0		0.5	8
BRD4	MED25	0	9	0	18	0	10	0		0		0	0
BRD4	MED26	0	6	0	54	0	69	1	3	0		0.5	3
BRD4	MED27	0	32	0	47	0	72	1	5	0		0.5	5
BRD4	MED29	0	14	0	22	0	12	0		0		0	0
BRD4	MED30	0	23	0	25	0	22	1	5	1	3	1	8
BRD4	MED31	0	5	0	27	0	18	0.87	2	0		0.435	2
BRD4	MED4	0	24	0	113	0	108	1	10	0		0.5	10
BRD4	MED6	0.22	2	0	43	0	58	1	2	1	4	1	6
BRD4	MED7	0.22	2	0.1	3	0	17	0		0		0	0
BRD4	MED8	0.77	1	0	38	0	28	0		1	4	0.5	4
BRD4	MED9	0	8	0	16	0	16	0		0		0	0
BRD4	MEIS2	1		0	0	0	0	0		0		0	0
BRD4	MEP1A	0.77	1	0	0	0	0	0		0		0	0
BRD4	MEPCE	0.77	3	0	0	0	0	0		0		0	0
BRD4	METAP1	0.77	1	0	0	0	0	0		0		0	0
BRD4	METAP2	0.77	1	0	0	0	0	0		1	2	0.5	2
BRD4	METTL14	0.77	1	0	0	0	0	0		0		0	0
BRD4	METTL3	0.77	1	0	0	0	0	0		0		0	0
BRD4	MFAP1	0.77	17	0	20	0	7	0.54	5	0		0.27	5
BRD4	MFAP4	1		0	0	0	0	0.94	7	0		0.47	7
BRD4	MGA	0.77	5	0	0	0	0	0		0		0	0
BRD4	MIER1	0.77	1	0	0	0	0	0		0		0	0
BRD4	MIF4GD	1		0	0	0	0	0		0.02	3	0.01	3
BRD4	MIIP	0.17	4	0	0	0	0	0		0		0	0
BRD4	Mitsugumin 23	1		0	0	0	0	0		0.94	2	0.47	2
BRD4	MKI67	0.12	12	0	231	0	28	0		1	9	0.5	9
BRD4	MKI67IP	0	20	0	0	0	0	0		0		0	0
BRD4	MLF2	0.77	2	0	0	0	0	0		0		0	0
BRD4	MLLT1	1		0	0	0.11	10	0.56	13	0		0.28	13
BRD4	MLLT11	0.77	2	0	0	0	0	0		0		0	0
BRD4	MLXIP	0.77	1	0	0	0	0	0		0		0	0
BRD4	MLXIPL	1		0	0	0	0	0		0		0	0
BRD4	MMS19	0.77	14	0	0	0	0	0		0.1	11	0.05	11
BRD4	MOB1B	1		0	0	0	0	0		0		0	0
BRD4	MOB2	0.58	22	0	0	0	0	0		0		0	0
BRD4	MOGS	0.62	8	0	0	0	0	0		0		0	0
BRD4	MORF4L1	0.17	4	0	0	0	0	0		1	5	0.5	5
BRD4	MORF4L2	0.77	12	0	0	0	0	0		0		0	0
BRD4	MPG	0.13	9	0.13	2	0.04	0	0		0		0	0
BRD4	MPHOSPH10	0.22	2	0.08	7	0	16	0		0		0	0
BRD4	MPHOSPH8	0.22	3	0.4	1	0	0	1	2	0		0.5	2
BRD4	MPO	1		0	0	0	0	0.83	8	1	38	0.915	46
BRD4	MPP6	0.77	1	0	0	0	0	0		0		0	0
BRD4	MPRIP	0.77	1	0.4	23	0	1	0		0		0	0
BRD4	MPST	0.22	2	0	0	0	0	0		0		0	0
BRD4	MPZL1	0.22	3	0	0	0	0	0		0		0	0
BRD4	MRCL3	1		0	0	0	0	1	2	1	3	1	5
BRD4	MRE11A	0.6	15	0	0	0	0	0.77	2	0.86	5	0.815	7
BRD4	MRPL12	0.77	4	0.4	1	0	0	0		0		0	0
BRD4	MRPL14	0.77	2	0	0	0	0	0		0		0	0
BRD4	MRPL22	0.77	1	0	0	0	0	0		0		0	0
BRD4	MRPL54	0.57	5	0.4	1	0	0	0		0		0	0
BRD4	MRPS10	0.77	2	0	0	0	0	0		0		0	0
BRD4	MRPS14	0.77	2	0	0	0	0	0		0		0	0
BRD4	MRPS15	0.77	1	0	0	0	0	0		0		0	0
BRD4	MRPS18B	0.77	2	0	0	0	0	0		0		0	0
BRD4	MRPS2	0.77	1	0	0	0	0	0		0		0	0
BRD4	MRPS21	0.77	5	0	0	0	0	0		0		0	0
BRD4	MRPS22	0.77	10	0	0	0	0	0		0		0	0
BRD4	MRPS23	0.77	5	0	0	0	0	0		0		0	0
BRD4	MRPS26	0.72	27	0	0	0	0	0		0		0	0
BRD4	MRPS28	0.77	4	0	0	0	0	0		0		0	0
BRD4	MRPS31	0.69	15	0	0	0	0	0		0		0	0
BRD4	MRPS33	0.4	3	0	0	0	0	0		0		0	0
BRD4	MRPS34	0.6	3	0	0	0	0	0		0		0	0
BRD4	MRPS35	0.66	9	0	0	0	0	0		0		0	0
BRD4	MRPS5	0.77	2	0	0	0	0	0		0		0	0
BRD4	MRPS9	0.49	3	0	0	0	0	0		0		0	0
BRD4	MRRF	0.56	3	0	0	0	0	0		0		0	0
BRD4	MRTO4	0.03	8	0	59	0.02	18	0		0		0	0
BRD4	MSH2	0.73	76	0.08	5	0	0	0		0.99	9	0.495	9
BRD4	MSH3	0.5	19	0.4	1	0	0	0		0		0	0
BRD4	MSH6	0.71	67	0	0	0	0	0.87	5	1	15	0.935	20
BRD4	MSL2	1		0	0	0	0	1	2	0		0.5	2
BRD4	MSL3	1		0	0	0	0	1	2	0		0.5	2
BRD4	MSN	1		0	0	0	0	1	8	1	47	1	55
BRD4	MTA1	0.4	98	0	59	0	0	0		0		0	0
BRD4	MTA2	0.59	111	0	63	0	82	0.45	8	0.95	20	0.7	28
BRD4	MTA3	0.01	9	0.07	5	0.21	1	0		0		0	0
BRD4	MTAP	0.64	8	0	0	0	0	0		0		0	0
BRD4	MTHFD1	0.74	360	0	0	0	0	0		1	5	0.5	5
BRD4	MTHFD1L	0.75	196	0	0	0	0	0		0		0	0
BRD4	MTHFD2	0.29	12	0	0	0	0	0		0		0	0
BRD4	MTMR12	0.77	3	0	0	0	0	0		0		0	0
BRD4	MTPN	0.77	6	0	0	0	0	0		0		0	0
BRD4	MUTED	1		0	0	0	0	0		1	4	0.5	4
BRD4	MXRA7	0.77	1	0	0	0	0	0		0		0	0
BRD4	MYBBP1A	0.67	46	0	181	0	58	0		0		0	0
BRD4	MYCBP	0.77	47	0	0	0	0	0		0		0	0
BRD4	MYH10	0.76	261	0.4	101	0.21	0	0		0		0	0
BRD4	MYH11	0.56	6	0	0	0	0	0		0		0	0
BRD4	MYH9	0.77	324	0.4	111	0.11	1	0.97	8	1	88	0.985	96
BRD4	MYL12B	1		0.4	6	0	0	0		0		0	0
BRD4	MYL3	1		0	0	0	0	0		0		0	0
BRD4	MYL6	0.72	56	0.4	38	0	0	0.84	3	1	5	0.92	8
BRD4	MYO18A	0.42	2	0.4	17	0	0	0		0		0	0
BRD4	MYO1D	0.77	1	0.4	247	0	0	0		0		0	0
BRD4	MYO1G	1		0	0	0	0	0.21	15	0		0.105	15
BRD4	MYO5A	0.17	4	0.4	63	0.21	1	0		0		0	0
BRD4	MYO6	0.43	8	0.4	80	0	0	0		0		0	0
BRD4	MYO9B	0.17	3	0	0	0	0	0		0		0	0
BRD4	NAA10	0.69	40	0	0	0	0	0		0		0	0
BRD4	NAA15	0.7	46	0	0	0	0	0		0		0	0
BRD4	NAA25	0	13	0	0	0	0	0		0		0	0
BRD4	NAA38	0.37	6	0	0	0	0	0		0		0	0
BRD4	NAA40	0.4	2	0.13	2	0	13	0		0		0	0
BRD4	NAA50	0.56	4	0	0	0	0	0		0		0	0
BRD4	NACA	0.7	47	0	0	0	0	0		0		0	0
BRD4	NADKD1	0.43	8	0	0	0	0	0		0		0	0
BRD4	NAE1	0.67	21	0	0	0	0	0		0		0	0
BRD4	NAF1	1		0	0	0	0	1	4	0		0.5	4
BRD4	NAMPT	0.77	7	0	0	0	0	0		0		0	0
BRD4	NANS	0.22	2	0	0	0	0	0		0		0	0
BRD4	NAP1L1	0.77	86	0	27	0	0	0		0.81	2	0.405	2
BRD4	NAP1L4	0.77	18	0	0	0	0	0		0.81	2	0.405	2
BRD4	NARF	0.6	6	0	0	0	0	0		0		0	0
BRD4	NARR	0.77	5	0	0	0	0	0		0		0	0
BRD4	NARS	0.77	49	0	0	0	0	0		0.03	3	0.015	3
BRD4	NARS2	0.77	1	0	0	0	0	0		0		0	0
BRD4	NASP	0.76	341	0	0	0	0	0		1	3	0.5	3
BRD4	NAT10	0.17	6	0	165	0	112	0		0		0	0
BRD4	NAT13	1		0	0	0	0	0		1	2	0.5	2
BRD4	NBN	1		0.4	1	0.07	13	1	6	0.88	2	0.94	8
BRD4	NCAPD2	0.72	36	0	0	0	0	0		0		0	0
BRD4	NCAPD3	0.77	1	0	0	0	0	0		0		0	0
BRD4	NCAPG	0.69	30	0	0	0	0	0		0		0	0
BRD4	NCAPG2	1		0	0	0	0	0		1	2	0.5	2
BRD4	NCAPH	0.77	14	0	0	0	0	0		0.91	2	0.455	2
BRD4	NCBP1	0.17	15	0.13	2	0	11	0.7	8	1	6	0.85	14
BRD4	NCKAP1	0.77	20	0	0	0	0	0		0		0	0
BRD4	NCKAP1L	1		0	0	0	0	1	2	0.9	4	0.95	6
BRD4	NCL	0.76	205	0	250	0	189	0.01	18	0.45	12	0.23	30
BRD4	NCOA2	1		0	0	0	0	0		0		0	0
BRD4	NCOA3	0.77	1	0	0	0	0	0		0		0	0
BRD4	NCOR1	1		0	0	0	0	1	5	0		0.5	5
BRD4	NDEL1	1		0	0	0	0	0.19	2	0		0.095	2
BRD4	NDUFA5	0.77	6	0	0	0	0	0		0		0	0
BRD4	NDUFAF3	0.77	4	0	0	0	0	0		0		0	0
BRD4	NDUFAF4	0.77	3	0	0	0	0	0		0		0	0
BRD4	NDUFS2	0.77	4	0	0	0	0	0		0		0	0
BRD4	NDUFS3	0.77	7	0	0	0	0	0		0		0	0
BRD4	NEDD1	1		0	0	0	0	0		0.14	5	0.07	5
BRD4	NEDD8	1		0	0	0	0	0		1	4	0.5	4
BRD4	NEMF	0.77	1	0	0	0	0	0		0		0	0
BRD4	NES	0.77	1	0	0	0	0	0		0		0	0
BRD4	NFATC2IP	0.37	2	0	0	0	0	0		0		0	0
BRD4	NFIB	1		0	0	0	0	0		0		0	0
BRD4	NFIC	1		0	0	0	0	0		0		0	0
BRD4	NFIX	1		0	0	0	0	0		0		0	0
BRD4	NFRKB	1		0	0	0	76	1	9	1	2	1	11
BRD4	NFS1	0.58	12	0	0	0	0	0		0		0	0
BRD4	NFYA	0.17	4	0	0	0	0	0		0		0	0
BRD4	NFYB	0.13	6	0	0	0.04	0	0		0		0	0
BRD4	NFYC	0.1	13	0.4	1	0	0	0		0		0	0
BRD4	NHP2	1		0	0	0	3	1	2	1	2	1	4
BRD4	NHP2L1	1		0	0	0	0	0.58	8	1	7	0.79	15
BRD4	NIP7	0.22	2	0	35	0.07	5	0		0		0	0
BRD4	NIPBL	0	54	0	218	0	356	0		0		0	0
BRD4	NIPSNAP1	0.77	1	0	0	0	0	0		0		0	0
BRD4	NKX2-4	1		0	0	0	0	0		0		0	0
BRD4	NKX2-5	0.77	2	0	0	0	0	0		0		0	0
BRD4	NLE1	0.02	15	0	26	0.06	5	0		0		0	0
BRD4	NLN	0.68	29	0	0	0	0	0		0		0	0
BRD4	NMD3	0.77	1	0	0	0	0	0		0		0	0
BRD4	NME1	0.77	51	0	0	0	0	0		0		0	0
BRD4	NME1-NME2	1		0	0	0	0	1	2	1	9	1	11
BRD4	NME2	0.77	12	0	0	0	0	0		0		0	0
BRD4	NME4	0.67	13	0	0	0	0	0		0		0	0
BRD4	NMNAT1	1		0	0	0	0	0		0.17	5	0.085	5
BRD4	NOB1	0.77	2	0	0	0	0	0		0		0	0
BRD4	NOC2L	0.01	4	0	53	0	18	0		0		0	0
BRD4	NOC3L	0.17	4	0	68	0.09	3	0		0		0	0
BRD4	NOC4L	0.02	15	0	32	0.02	17	0		0		0	0
BRD4	NOL10	0.77	1	0	22	0.11	7	0		0		0	0
BRD4	NOL11	0.13	6	0	17	0	18	0		0.98	3	0.49	3
BRD4	NOL6	0	16	0	126	0	41	0		0		0	0
BRD4	NOL9	0.77	3	0	23	0.09	3	0		0		0	0
BRD4	NOLC1	0.01	30	0	69	0	34	0.52	214	0.26	77	0.39	291
BRD4	NONO	0.6	164	0	318	0.01	273	1	2	1	28	1	30
BRD4	NOP10	1		0	0	0	0	0.86	2	0.54	4	0.7	6
BRD4	NOP2	0.03	55	0	217	0	91	0		0		0	0
BRD4	NOP56	0	62	0	78	0	57	0		0		0	0
BRD4	NOP58	0	73	0	98	0	60	0		0		0	0
BRD4	NOSIP	0.03	10	0	0	0	0	0.95	2	0.93	7	0.94	9
BRD4	NOVA2	0	19	0	0	0	0	0		0		0	0
BRD4	NP	1		0	0	0	0	0		1	10	0.5	10
BRD4	NPEPPS	0.77	6	0	0	0	0	0		0		0	0
BRD4	NPLOC4	0.61	14	0	0	0	0	0		0		0	0
BRD4	NPM1	0.75	95	0	341	0	146	0.96	2	0.99	17	0.975	19
BRD4	NR2F2	1		0.13	3	0	8	0		0		0	0
BRD4	NRBP1	0.32	2	0	0	0	0	0		0		0	0
BRD4	NRD1	0.77	7	0	0	0	0	0		0		0	0
BRD4	NSA2	0.22	3	0	30	0.05	7	0		0		0	0
BRD4	NSDHL	0.47	3	0	0	0	0	0		0		0	0
BRD4	NSFL1C	0.77	19	0	0	0	0	0		0		0	0
BRD4	NSMCE4A	0.77	1	0	0	0	0	0		0		0	0
BRD4	NSRP1	0.77	22	0	0	0	0	0		0		0	0
BRD4	NSUN2	0.77	106	0.4	1	0	0	0		0		0	0
BRD4	NSUN5	1		0	0	0	0	0		1	2	0.5	2
BRD4	NT5C2	0.31	26	0	0	0	0	0		0		0	0
BRD4	NT5DC2	0.72	61	0	0	0	0	0		0		0	0
BRD4	NTHL1	0.77	1	0	18	0	0	0		0		0	0
BRD4	NTPCR	0.7	45	0	0	0	0	0		0		0	0
BRD4	NUB1	0.32	2	0	0	0	0	0		0		0	0
BRD4	NUBP2	0.77	7	0	0	0	0	0		0		0	0
BRD4	NUCB1	0	43	0.19	10	0.19	27	0		0		0	0
BRD4	NUCB2	0.77	14	0	0	0	5	0		0		0	0
BRD4	NUCKS1	0.66	48	0	12	0.21	0	0		0		0	0
BRD4	NUDC	0.75	93	0	0	0	0	0		1	6	0.5	6
BRD4	NUDT1	0.32	2	0	0	0	0	0		0		0	0
BRD4	NUDT19	0.77	2	0	0	0	0	0		0		0	0
BRD4	NUDT21	0	35	0	17	0	56	0		1	6	0.5	6
BRD4	NUDT5	0.57	3	0	0	0	0	0		0		0	0
BRD4	NUF2	0.77	1	0	0	0	0	0		0		0	0
BRD4	NUFIP2	0.77	4	0	10	0.07	1	0		0		0	0
BRD4	NUMA1	0	92	0	221	0	124	0.23	61	1	85	0.615	146
BRD4	NUP107	0.77	18	0	0	0	0	0		0		0	0
BRD4	NUP133	0.66	14	0	0	0	0	0		0		0	0
BRD4	NUP153	0.77	5	0	0	0	0	0		0		0	0
BRD4	NUP155	0.77	35	0	0	0	0	0		0		0	0
BRD4	NUP160	0.35	7	0	0	0	0	0		1	2	0.5	2
BRD4	NUP188	0.77	1	0	0	0	0	0		1	2	0.5	2
BRD4	NUP205	0.62	13	0	0	0.21	0	0		0		0	0
BRD4	NUP210	0.77	1	0	0	0.05	0	0		1	4	0.5	4
BRD4	NUP214	0.77	4	0	0	0	0	0		0		0	0
BRD4	NUP43	0.58	9	0	0	0	0	0		0		0	0
BRD4	NUP50	0.77	1	0	0	0	0	0		1	6	0.5	6
BRD4	NUP62	0.67	13	0	0	0	0	0		0		0	0
BRD4	NUP85	0.59	5	0	0	0	0	0		0		0	0
BRD4	NUP93	0.7	27	0.18	7	0	1	0		0.85	2	0.425	2
BRD4	NUTF2	1		0	0	0	0	0		1	2	0.5	2
BRD4	NVL	0.77	1	0	36	0	0	0		0		0	0
BRD4	OAT	0.74	114	0	0	0	40	0		0		0	0
BRD4	OGFOD1	0.77	2	0	0	0	0	0		0		0	0
BRD4	OGFR	0.77	2	0	0	0	0	0		0		0	0
BRD4	OGT	1		0	0	0	0	0.06	4	1	15	0.53	19
BRD4	OIP5	0.22	2	0	0	0	0	0		0		0	0
BRD4	OLA1	0.77	79	0	0	0	0	1	2	0.89	3	0.945	5
BRD4	ORC2	0.56	9	0	0	0	0	0		0		0	0
BRD4	ORC2L	1		0	0	0	0	0		1	2	0.5	2
BRD4	ORC3	0.77	2	0	0	0	0	0		0		0	0
BRD4	ORC4	0.21	7	0	0	0	0	0		0		0	0
BRD4	ORC5	0.77	1	0	0	0	0	0		0		0	0
BRD4	OSBPL7	1		0	0	0	0	0		0.11	3	0.055	3
BRD4	OSGEP	0.77	1	0	0	0	0	0		0		0	0
BRD4	OTUB1	0.64	10	0	0	0	0	0		0		0	0
BRD4	OTUD4	0.62	6	0	0	0	0	0		0		0	0
BRD4	OXCT1	0.67	12	0	0	0	0	0		0		0	0
BRD4	OXR1	0.22	2	0	0	0	0	0		0		0	0
BRD4	P4HA1	0.68	10	0	0	0	0	1	2	0.02	104	0.51	106
BRD4	P4HB	0.77	103	0	0	0	0	1	10	0.04	68	0.52	78
BRD4	PA2G4	0.73	84	0	39	0	37	0		1	5	0.5	5
BRD4	PABPC1	1		0	73	0	91	0.63	3	0.97	9	0.8	12
BRD4	PABPN1	0	15	0	36	0	52	0.48	2	0		0.24	2
BRD4	PADI3	0.77	1	0	0	0	0	0		0		0	0
BRD4	PAF1	0.66	13	0	0	0	0	0.84	28	0.39	5	0.615	33
BRD4	PAFAH1B2	0.39	7	0	0	0	0	0		0		0	0
BRD4	PAFAH1B3	0.17	3	0	0	0	0	0		0		0	0
BRD4	PAICS	0.74	109	0	0	0	0	0.89	2	1	10	0.945	12
BRD4	PAK2	0.77	1	0	0	0	0	0		0		0	0
BRD4	PAK4	0.62	11	0.4	1	0	0	0		0		0	0
BRD4	PANK4	0.57	3	0	0	0	0	0		0		0	0
BRD4	PARK7	0.67	15	0	0	0	0	0		0		0	0
BRD4	PARN	0.52	4	0.4	1	0	3	0		0		0	0
BRD4	PARP1	0.73	1115	0	627	0	98	0.4	54	1	56	0.7	110
BRD4	PARP2	1		0.06	7	0	0	0.59	2	0		0.295	2
BRD4	PARVG	0.77	1	0	0	0	0	0		0		0	0
BRD4	PAWR	0.77	4	0.4	14	0	0	0		0		0	0
BRD4	PBRM1	0	6	0	17	0	0	0		1	15	0.5	15
BRD4	PBX2	0.77	3	0.4	1	0	2	0		0		0	0
BRD4	PCBD1	0.77	1	0	0	0	0	0		0		0	0
BRD4	PCBP1	0.73	45	0	16	0	27	0.89	10	1	12	0.945	22
BRD4	PCBP2	0.75	96	0	35	0	11	1	3	1	2	1	5
BRD4	PCID2	1		0.1	3	0.11	0	1	2	1	4	1	6
BRD4	PCMT1	0.13	6	0	0	0.21	80	0.78	6	1	7	0.89	13
BRD4	PCNA	0.77	95	0	0	0	0	1	6	1	13	1	19
BRD4	PCNP	0.64	9	0	0	0	0	0		1	2	0.5	2
BRD4	PDAP1	0.77	66	0	0	0	0	0		0		0	0
BRD4	PDCD11	0.38	3	0	160	0	65	0		0		0	0
BRD4	PDCD2L	0.77	1	0	0	0	0	0		0		0	0
BRD4	PDCD4	0.62	6	0	0	0	0	0		0		0	0
BRD4	PDCD5	0.74	70	0	0	0	0	0		0		0	0
BRD4	PDCD6	0.59	17	0	0	0	0	0		0		0	0
BRD4	PDCD6IP	0.61	20	0	0	0	0	0		0		0	0
BRD4	PDE12	0.77	1	0	0	0	0	0		0		0	0
BRD4	PDE5A	0.05	41	0	0	0	0	0		0		0	0
BRD4	PDHA1	1		0	25	0	0	0		1	2	0.5	2
BRD4	PDHB	0.77	1	0	72	0	108	0		1	2	0.5	2
BRD4	PDIA3	0.77	130	0	0	0	0	0.9	8	1	7	0.95	15
BRD4	PDIA4	0.77	122	0	0	0	0	0		0.88	3	0.44	3
BRD4	PDIA6	0.77	250	0	0	0	0	0		0.82	8	0.41	8
BRD4	PDK3	0.77	3	0	0	0	0	0		0		0	0
BRD4	PDLIM1	0.68	18	0	0	0	0	0		0		0	0
BRD4	PDLIM5	0.77	1	0	0	0	0	0		0		0	0
BRD4	PDRG1	0.77	1	0	0	0	0	0		0		0	0
BRD4	PDS5A	0.59	14	0	0	0.09	2	0		0.73	15	0.365	15
BRD4	PDS5B	0.77	1	0.1	4	0	0	0		0		0	0
BRD4	PDXDC1	0.77	1	0	0	0	0	0		0		0	0
BRD4	PDXK	0.44	11	0	0	0	0	0		0		0	0
BRD4	PDZD8	1		0	0	0	0	0		0.22	4	0.11	4
BRD4	PEA15	0.17	3	0	0	0	0	0		0		0	0
BRD4	PEBP1	0.7	27	0	0	0	0	1	3	1	5	1	8
BRD4	PECR	1		0	0	0	0	0.21	2	0		0.105	2
BRD4	PEF1	0	23	0	0	0	0	0		0		0	0
BRD4	PEG10	0.77	6	0	0	0	0	0		0.74	2	0.37	2
BRD4	PELO	0.5	2	0	0	0	0	0		1	2	0.5	2
BRD4	PELP1	0.52	13	0	33	0	3	0		0		0	0
BRD4	PES1	0.3	4	0	65	0	33	0		0		0	0
BRD4	PEX12	0.77	1	0	0	0	0	0		0		0	0
BRD4	PEX19	0.42	2	0	0	0	0	0		0		0	0
BRD4	PFAS	0.44	6	0	0	0	0	0		0		0	0
BRD4	PFDN1	0.62	4	0	0	0	0	0		1	3	0.5	3
BRD4	PFDN2	0.77	17	0	0	0	0	0		1	2	0.5	2
BRD4	PFDN4	0.67	13	0	0	0	0	0		0		0	0
BRD4	PFDN5	0.7	26	0	0	0	0	0		0		0	0
BRD4	PFDN6	0.59	11	0	0	0	0	0		0		0	0
BRD4	PFKFB2	1		0	0	0	0	0		0		0	0
BRD4	PFKFB3	0.77	4	0	0	0	0	0		0		0	0
BRD4	PFKFB4	1		0	0	0	0	0		0		0	0
BRD4	PFKL	0.7	85	0	0	0	0	1	2	0		0.5	2
BRD4	PFKM	0.49	7	0	0	0	0	0		0		0	0
BRD4	PFKP	0.74	70	0	0	0	0	0		0		0	0
BRD4	PFN1	0.76	202	0	0	0	0	1	8	1	21	1	29
BRD4	PFN2	0.77	1	0	0	0	0	0		0		0	0
BRD4	PGAM1	1		0	0	0	0	0		1	2	0.5	2
BRD4	PGAM5	0.38	12	0.13	103	0	76	0		0		0	0
BRD4	PGD	0.72	112	0	0	0	0	0		0.89	4	0.445	4
BRD4	PGK1	0.75	115	0	0	0	0	0.17	3	1	18	0.585	21
BRD4	PGLS	0.77	1	0	0	0	0	0		0		0	0
BRD4	PGM1	0.77	20	0	0	0	0	0		0		0	0
BRD4	PGM3	0.77	1	0	0	0	0	0		0		0	0
BRD4	PGRMC1	0.77	18	0.4	1	0	0	0		0		0	0
BRD4	PHB	1		0.4	13	0	0	0		1	4	0.5	4
BRD4	PHB2	0.77	3	0.4	26	0	0	0		1	2	0.5	2
BRD4	PHF3	1		0	0	0	0	0.19	3	0		0.095	3
BRD4	PHF5A	1		0	0	0	0	0.65	8	1	4	0.825	12
BRD4	PHF6	0.5	4	0	6	0.11	2	0		0		0	0
BRD4	PHGDH	0.74	138	0	0	0	0	0		0.9	4	0.45	4
BRD4	PHIP	0	50	0	145	0	93	0		0		0	0
BRD4	PHKB	0.77	1	0	0	0	0	0		0		0	0
BRD4	PHLPP1	0.77	1	0	0	0	0	0		0		0	0
BRD4	PI4KA	0.68	14	0	0	0	0	0		0		0	0
BRD4	PIAS1	0.77	1	0	0	0	0	0		0		0	0
BRD4	PIAS2	1		0	0	0	0	0		0		0	0
BRD4	PIAS4	0.15	5	0	0	0	0	0		0		0	0
BRD4	PIN1	0.59	6	0	0	0	0	0		0		0	0
BRD4	PIN4	0.75	128	0	0	0	0	1	3	0		0.5	3
BRD4	PIP4K2B	0.22	8	0	0	0	0	0		0		0	0
BRD4	PIP4K2C	0.22	3	0	0	0	0	0		0		0	0
BRD4	PIP5K1A	0.48	5	0	0	0	0	0		0		0	0
BRD4	PITPNB	0.4	4	0	0	0	0	0		0.76	2	0.38	2
BRD4	PKM2	0.77	968	0	0	0	0	1	14	0.93	37	0.965	51
BRD4	PKN2	0.42	4	0	0	0	0	0		0		0	0
BRD4	PKP1	1		0	0	0	0	0.13	2	0.12	6	0.125	8
BRD4	PKP2	0.22	2	0.4	6	0	0	0		0		0	0
BRD4	PLAA	0.77	11	0	0	0	0	0		0		0	0
BRD4	PLCG1	0.77	1	0	0	0	0	0		0		0	0
BRD4	PLCH1	0.77	2	0	0	0	0	0		0		0	0
BRD4	PLD3	0.61	9	0	0	0	0	0		0		0	0
BRD4	PLEC	0.36	4	0.4	21	0.19	24	0		0		0	0
BRD4	PLEC1	1		0	0	0	0	0.31	35	0.65	6	0.48	41
BRD4	PLEK	1		0	0	0	0	0		1	2	0.5	2
BRD4	PLK1	0.77	2	0	0	0	0	0		0		0	0
BRD4	PLOD1	0.77	2	0	0	0	0	0		0		0	0
BRD4	PLP2	0.65	9	0	0	0	0	0		0		0	0
BRD4	PLRG1	1		0	0	0	0	1	4	0		0.5	4
BRD4	PLS3	0.63	43	0	0	0	0	0		0		0	0
BRD4	PM20D2	0.45	10	0	0	0	0	0		0.61	3	0.305	3
BRD4	PMPCA	0.77	3	0	0	0	0	0		0		0	0
BRD4	PMPCB	0.77	5	0	0	0	0	0		0		0	0
BRD4	PNISR	0.77	5	0	0	0	0	0		0		0	0
BRD4	PNKP	0.01	4	0.08	4	0	37	1	8	0.09	2	0.545	10
BRD4	PNMA2	0.77	5	0	0	0	0	0		0		0	0
BRD4	PNN	0	52	0	274	0	368	1	7	0		0.5	7
BRD4	PNO1	0.22	3	0	19	0	14	0		0		0	0
BRD4	PNP	0.71	34	0	0	0	0	0		0		0	0
BRD4	PNPT1	0.08	14	0	0	0	0	0		0		0	0
BRD4	POGZ	0.22	2	0	7	0.21	2	1	7	0		0.5	7
BRD4	POLA1	0.77	5	0	0	0	0	0		0		0	0
BRD4	POLA2	0.52	7	0	0	0	0	0		0		0	0
BRD4	POLB	0	7	0	0	0.09	3	0		0		0	0
BRD4	POLD1	0.77	1	0	0	0	0	0		0		0	0
BRD4	POLDIP2	0.64	6	0	0	0	0	0		0		0	0
BRD4	POLDIP3	0.28	3	0	69	0	106	0		0		0	0
BRD4	POLE3	0.37	6	0	0	0	0	0		0		0	0
BRD4	POLR1B	1		0	0	0	0	0		1	2	0.5	2
BRD4	POLR1C	0.59	12	0.4	1	0.04	9	0		1	4	0.5	4
BRD4	POLR1D	0.77	1	0.07	5	0.06	18	0		0		0	0
BRD4	POLR2A	0	168	0	170	0	97	0.33	23	1	5	0.665	28
BRD4	POLR2B	0.02	98	0	105	0	66	0.06	4	0.97	5	0.515	9
BRD4	POLR2C	0.31	23	0	33	0	52	1	5	1	2	1	7
BRD4	POLR2D	0.02	13	0	0	0.11	2	1	3	0		0.5	3
BRD4	POLR2E	0.67	46	0	44	0	47	0.59	5	1	2	0.795	7
BRD4	POLR2G	0.49	9	0	0	0.07	4	1	2	0		0.5	2
BRD4	POLR2H	0.31	20	0	30	0	26	0.47	5	1	3	0.735	8
BRD4	POLR2I	0.21	18	0	11	0	16	1	2	0		0.5	2
BRD4	POLR2J2	1		0	0	0.21	2	0.62	4	0		0.31	4
BRD4	POLR2L	0.01	4	0	7	0.06	5	1	2	0		0.5	2
BRD4	POLR3A	0.34	11	0.16	4	0.06	6	0		0		0	0
BRD4	POLR3B	0.08	5	0.4	1	0.11	2	0		0		0	0
BRD4	POLR3C	0.03	7	0.13	3	0.11	2	0		0		0	0
BRD4	POLR3F	0.77	1	0	0	0	0	0		0		0	0
BRD4	POLRMT	0.77	1	0	0	0	0	0		0		0	0
BRD4	PPA1	0.73	92	0	0	0	0	1	2	0.87	5	0.935	7
BRD4	PPA2	0.77	7	0	0	0	0	0		0		0	0
BRD4	PPAT	0.66	17	0	0	0	0	0		1	2	0.5	2
BRD4	PPFIBP1	1		0	0	0	0	0		0.06	6	0.03	6
BRD4	PPFIBP2	0.17	3	0	0	0	0	0		0		0	0
BRD4	PPIA	0.77	111	0	0	0	0	0		0		0	0
BRD4	PPIB	0.76	261	0	0	0	0	0.5	2	1	12	0.75	14
BRD4	PPID	0.48	7	0	0	0	0	0		0		0	0
BRD4	PPIE	1		0	0	0	0	0		1	2	0.5	2
BRD4	PPIF	0.77	10	0	0	0	0	0		0		0	0
BRD4	PPIG	0.36	3	0	19	0	40	0		0		0	0
BRD4	PPIH	0.04	4	0.1	3	0	12	0		1	3	0.5	3
BRD4	PPIL1	0.77	3	0	0	0.06	0	0.65	4	1	2	0.825	6
BRD4	PPIL2	1		0	0	0	0	0.89	2	1	2	0.945	4
BRD4	PPIL4	0.72	135	0	0	0	0	0		0		0	0
BRD4	PPL	0.22	2	0	0	0	0	0		0		0	0
BRD4	PPM1A	0.75	142	0	0	0	0	0		0		0	0
BRD4	PPM1B	0.77	357	0	0	0	0	0		0		0	0
BRD4	PPM1G	0.77	34	0	0	0	0	0		0.78	5	0.39	5
BRD4	PPME1	0.77	1	0	0	0	0	0		0		0	0
BRD4	PPOX	0.77	1	0	0	0	0	0		0		0	0
BRD4	PPP1CA	0.09	26	0.4	40	0	48	0.86	2	1	4	0.93	6
BRD4	PPP1CB	0.77	13	0.4	51	0	1	0.76	2	0		0.38	2
BRD4	PPP1CC	0.77	9	0.4	33	0.03	8	0		0		0	0
BRD4	PPP1R10	0.77	1	0.4	2	0.21	2	0		0		0	0
BRD4	PPP1R12A	0.77	1	0.4	159	0	0	0.43	3	0		0.215	3
BRD4	PPP1R2	0.77	4	0	0	0	0	0		0		0	0
BRD4	PPP1R7	0.77	8	0	0	0	0	0		0		0	0
BRD4	PPP1R9B	1		0.4	64	0	0	0.37	5	0		0.185	5
BRD4	PPP2CA	1		0.4	1	0	0	0		1	3	0.5	3
BRD4	PPP2CB	1		0.4	1	0	0	0		0		0	0
BRD4	PPP2R1A	0.75	180	0.1	4	0	0	1	2	1	5	1	7
BRD4	PPP2R1B	0.77	1	0	0	0	0	0		0		0	0
BRD4	PPP2R2A	0.75	104	0	0	0	0	0		0		0	0
BRD4	PPP2R5C	0.77	2	0	0	0	0	0		0		0	0
BRD4	PPP4C	0.66	21	0	0	0	0	0		0		0	0
BRD4	PPP4R1	0.77	1	0	0	0	0	0		0		0	0
BRD4	PPP4R2	0.77	9	0	0	0	0	0		0		0	0
BRD4	PPP5C	0.6	8	0	0	0	0	0		0		0	0
BRD4	PPP6C	0.77	1	0	0	0	0	0		1	2	0.5	2
BRD4	PPP6R1	0.77	3	0	0	0	0	0		0		0	0
BRD4	PPP6R2	0.17	3	0	0	0	0	0		0		0	0
BRD4	PPT1	0.77	4	0	0	0	0	0		0		0	0
BRD4	PQBP1	0.77	3	0.08	4	0	0	0		0		0	0
BRD4	PRC1	0.77	1	0.4	1	0	1	0		0		0	0
BRD4	PRCP	0.77	2	0	0	0	0	0		0		0	0
BRD4	PRDX1	0.75	112	0	0	0	0	0.69	10	1	24	0.845	34
BRD4	PRDX2	0.75	106	0	0	0	0	0		0		0	0
BRD4	PRDX3	0.77	47	0	0	0	0	0.68	4	0		0.34	4
BRD4	PRDX4	1		0	0	0	0	0		1	2	0.5	2
BRD4	PRDX5	0.77	7	0	0	0	0	0		0		0	0
BRD4	PRDX6	0.75	151	0	0	0	0	0		1	6	0.5	6
BRD4	PRH1	1		0	0	0	0	0.26	2	0		0.13	2
BRD4	PRIM1	0.67	13	0	0	0	0	0		0		0	0
BRD4	PRIM2	0.77	5	0	0	0	0	0		0		0	0
BRD4	PRKACA	1		0	0	0	0	0		0.21	4	0.105	4
BRD4	PRKAG1	0.77	1	0	0	0	0	0		0		0	0
BRD4	PRKAR1A	0.77	4	0	0	0	0	0		0.06	6	0.03	6
BRD4	PRKAR2A	0.77	1	0	0	0	0	0		0		0	0
BRD4	PRKCSH	0.77	102	0	0	0	0	0		0		0	0
BRD4	PRKDC	0.76	1149	0	1246	0	134	0.4	175	1	102	0.7	277
BRD4	PRMT1	0.75	129	0	0	0.11	2	0.82	4	0.92	8	0.87	12
BRD4	PRMT3	0.45	2	0	0	0	0	0		0		0	0
BRD4	PRMT5	0.77	626	0	0	0	0	0		0.15	16	0.075	16
BRD4	PRPF19	0.53	50	0	119	0	206	0		1	11	0.5	11
BRD4	PRPF3	1		0.17	8	0	22	0.59	3	1	7	0.795	10
BRD4	PRPF31	0.74	88	0	10	0	4	1	12	1	6	1	18
BRD4	PRPF38A	0.71	29	0	10	0	19	0		0		0	0
BRD4	PRPF38B	0.67	27	0.02	9	0.17	6	0		0		0	0
BRD4	PRPF4	0.77	1	0	17	0	1	0		0		0	0
BRD4	PRPF40A	0	19	0	74	0	236	0.78	28	0.92	10	0.85	38
BRD4	PRPF4B	0.22	2	0	17	0	39	0		0		0	0
BRD4	PRPF6	0.77	16	0	73	0	1	0.08	18	1	18	0.54	36
BRD4	PRPF8	0.77	167	0	326	0	13	0.47	71	1	71	0.735	142
BRD4	PRPS1	0.62	22	0	0	0	0	0		1	4	0.5	4
BRD4	PRPS1L1	1		0	0	0	0	0		0		0	0
BRD4	PRPS2	0.76	162	0	0	0	0	0		0		0	0
BRD4	PRPSAP1	0.77	141	0	0	0	0	0		0		0	0
BRD4	PRPSAP2	0.75	248	0	0	0	0	0		0		0	0
BRD4	PRRC2A	0.77	11	0	0	0	0	0		0		0	0
BRD4	PRSS2	1		0	0	0	0	0		0		0	0
BRD4	PRUNE	0.77	1	0	0	0	0	0		0		0	0
BRD4	PSAT1	0.66	69	0	0	0	0	0		1	6	0.5	6
BRD4	PSIP1	0	70	0	129	0	68	0		0		0	0
BRD4	PSMA1	0.75	105	0	0	0	0	0		1	6	0.5	6
BRD4	PSMA2	0.74	73	0	0	0	0	0		0		0	0
BRD4	PSMA3	0.72	35	0	0	0	0	0		0		0	0
BRD4	PSMA4	0.77	52	0	0	0	0	0		1	4	0.5	4
BRD4	PSMA5	0.73	82	0	0	0	0	0		0		0	0
BRD4	PSMA6	0.72	50	0	0	0	0	0		0.88	2	0.44	2
BRD4	PSMA7	0.76	107	0	0	0	0	0		0		0	0
BRD4	PSMB1	0.73	57	0	0	0	0	0		0		0	0
BRD4	PSMB2	0.77	47	0	0	0	0	1	2	1	5	1	7
BRD4	PSMB3	0.77	56	0	0	0	0	0		1	3	0.5	3
BRD4	PSMB4	0.73	70	0	0	0	0	0		0		0	0
BRD4	PSMB5	0.77	64	0	0	0	0	0		0		0	0
BRD4	PSMB6	0.73	40	0	0	0	0	0		1	3	0.5	3
BRD4	PSMB7	0.72	36	0	0	0	0	0		0		0	0
BRD4	PSMC1	0.75	84	0	0	0	0	0		0		0	0
BRD4	PSMC2	0.77	54	0	0	0	0	0		1	2	0.5	2
BRD4	PSMC3	0.75	107	0	0	0	0	0		0.76	2	0.38	2
BRD4	PSMC3IP	0.77	1	0	0	0	0	0		0		0	0
BRD4	PSMC4	0.77	66	0	0	0	0	0		1	6	0.5	6
BRD4	PSMC5	0.76	133	0	0	0	0	0		1	3	0.5	3
BRD4	PSMC6	0.74	87	0	0	0	0	0		1	2	0.5	2
BRD4	PSMD1	0.77	116	0	0	0	0	0.69	2	0.66	4	0.675	6
BRD4	PSMD10	0.59	11	0	0	0	0	0		0		0	0
BRD4	PSMD11	0.75	101	0	0	0	0	0		0.91	3	0.455	3
BRD4	PSMD12	0.77	89	0	0	0	0	0		0.81	3	0.405	3
BRD4	PSMD13	0.77	61	0	0	0	0	0		0.7	5	0.35	5
BRD4	PSMD14	0.72	36	0	0	0	0	0		0		0	0
BRD4	PSMD2	0.76	185	0	0	0	0	0		0.69	4	0.345	4
BRD4	PSMD3	0.77	151	0	0	0	0	0		0.83	4	0.415	4
BRD4	PSMD4	0.77	33	0	0	0	0	0		0.87	2	0.435	2
BRD4	PSMD6	0.77	85	0	0	0	0	0		1	4	0.5	4
BRD4	PSMD7	0.77	88	0	0	0	0	0		0		0	0
BRD4	PSMD8	0.77	36	0	0	0	0	0		1	3	0.5	3
BRD4	PSMD9	0.22	2	0	0	0	0	0		0		0	0
BRD4	PSME1	0.65	40	0	0	0	0	1	2	1	6	1	8
BRD4	PSME2	0.66	18	0	0	0	0	0		1	3	0.5	3
BRD4	PSME3	0.67	82	0	140	0	0	1	8	1	7	1	15
BRD4	PSMF1	0.77	1	0	0	0	0	0		0		0	0
BRD4	PSMG1	0.01	8	0	0	0	0	0		0		0	0
BRD4	PSPC1	0.02	35	0	47	0.14	8	0		0.49	6	0.245	6
BRD4	PTBP1	0.75	115	0	26	0	11	0.73	2	1	15	0.865	17
BRD4	PTBP2	0.31	5	0	13	0	20	0		0		0	0
BRD4	PTCD3	0.77	18	0	0	0	0	0		0		0	0
BRD4	PTGES2	0.34	3	0	0	0	0	0		0		0	0
BRD4	PTGES3	0.77	10	0	0	0	0	0		0		0	0
BRD4	PTGR2	0.55	4	0	0	0	0	0		0		0	0
BRD4	PTMA	0.77	58	0	0	0	0	1	2	1	3	1	5
BRD4	PTP4A1	0.15	4	0	0	0	0	0		0		0	0
BRD4	PTPLAD1	1		0	0	0	0	0		1	2	0.5	2
BRD4	PTPN1	0.22	2	0	0	0	0	0		0		0	0
BRD4	PTPN11	0.69	56	0	0	0	0	0		0		0	0
BRD4	PTPN6	1		0	0	0	0	0		1	10	0.5	10
BRD4	PTS	0.6	17	0	0	0	0	0		0		0	0
BRD4	PUF60	0.76	115	0.37	122	0.2	208	0.74	10	1	12	0.87	22
BRD4	PURB	0.46	2	0	0	0	0	0		0		0	0
BRD4	PUS7	0.77	1	0	0	0	0	0		0		0	0
BRD4	PWP2	0	11	0	87	0	48	0		0		0	0
BRD4	PWWP2B	0	18	0	66	0	165	0.64	24	0		0.32	24
BRD4	PYCARD	1		0	0	0	0	0		1	3	0.5	3
BRD4	PYCR1	0.77	3	0	0	0	0	0		0		0	0
BRD4	PYCR2	0.77	64	0	0	0	0	0		0		0	0
BRD4	PYGL	0.17	3	0	0	0	0	0		0.96	3	0.48	3
BRD4	PZP	1		0	0	0	0	0		0		0	0
BRD4	Q8N863_HUMAN	1		0	0	0	0	0		0.66	2	0.33	2
BRD4	QARS	0.77	25	0	0	0	0	0		0.94	9	0.47	9
BRD4	QDPR	0.32	2	0	0	0	0	0		0		0	0
BRD4	QPCT	0.64	39	0	0	0	0	0		0		0	0
BRD4	RAB10	0.3	5	0.4	1	0	0	0		0		0	0
BRD4	RAB11B	1		0	0	0	0	0		0		0	0
BRD4	RAB13	0.77	1	0	0	0	0	0		0		0	0
BRD4	RAB14	0.77	1	0	0	0	0	0		0		0	0
BRD4	RAB15	0.54	3	0	0	0	0	0		0		0	0
BRD4	RAB1B	0.61	13	0	0	0	0	0		0		0	0
BRD4	RAB21	0.63	8	0	0	0	0	0		0		0	0
BRD4	RAB27A	0.61	4	0	0	0	0	0		0		0	0
BRD4	RAB2A	0.77	6	0	0	0	0	0		0		0	0
BRD4	RAB33B	0.42	3	0.4	6	0	0	0		0		0	0
BRD4	RAB35	0.64	10	0.4	1	0	0	0		0		0	0
BRD4	RAB5C	0.77	33	0	0	0	0	0		1	2	0.5	2
BRD4	RAB7A	0.7	21	0	0	0	0	0		0		0	0
BRD4	RABEP1	0.77	1	0	0	0	0	0		0		0	0
BRD4	RAC1	0.34	3	0.4	1	0	0	0		0		0	0
BRD4	RAC2	1		0.4	1	0	0	0		1	3	0.5	3
BRD4	RACGAP1	1		0	0	0	0	0		0.33	2	0.165	2
BRD4	RAD21	0.77	5	0.13	3	0.21	4	0		0		0	0
BRD4	RAD23B	0.77	19	0	0	0	0	0		0		0	0
BRD4	RAD50	0.06	31	0.29	19	0	21	0.76	9	1	33	0.88	42
BRD4	RAE1	0.46	17	0	0	0.09	3	0		1	2	0.5	2
BRD4	RALY	0.77	1	0	18	0	0	0.27	10	0		0.135	10
BRD4	RAN	0.73	110	0	40	0	1	0		1	10	0.5	10
BRD4	RANBP1	0.73	50	0	0	0	0	0		0		0	0
BRD4	RANBP10	0.77	1	0	0	0	0	0		0		0	0
BRD4	RANBP2	0.77	15	0	0	0	0	0		0		0	0
BRD4	RANBP3	0.66	13	0	0	0	0	0		0		0	0
BRD4	RANBP6	0.77	1	0.38	105	0.21	143	0		0		0	0
BRD4	RANBP9	0.77	1	0	0	0	0	0		0		0	0
BRD4	RANGAP1	0.77	66	0.13	2	0	0	0		0.73	4	0.365	4
BRD4	RAP1A	1		0.4	17	0	0	0		1	3	0.5	3
BRD4	RAP1B	1		0	17	0	0	0		0		0	0
BRD4	RARS	0.77	41	0	0	0	0	0		1	6	0.5	6
BRD4	RASAL3	1		0	0	0	0	0		0.16	2	0.08	2
BRD4	RAVER1	0.77	20	0	0	0	0	1	3	0.95	6	0.975	9
BRD4	RBBP4	0.67	45	0.05	13	0	38	0.45	2	1	8	0.725	10
BRD4	RBBP5	0.77	1	0	0	0	0	1	6	0.88	8	0.94	14
BRD4	RBBP7	0.76	174	0	60	0	11	0		0.64	4	0.32	4
BRD4	RBM10	0.76	216	0	14	0	1	0.23	3	0		0.115	3
BRD4	RBM12	0.77	15	0	0	0	0	0		0		0	0
BRD4	RBM14	0.55	8	0	147	0	181	0.5	5	1	6	0.75	11
BRD4	RBM15	0.32	3	0	7	0	24	0		0		0	0
BRD4	RBM17	1		0	6	0	0	0.53	3	0		0.265	3
BRD4	RBM22	0.04	4	0	11	0	22	0		0		0	0
BRD4	RBM25	0	40	0.29	97	0	159	0.65	31	0.84	14	0.745	45
BRD4	RBM26	1		0.13	3	0	3	0		1	3	0.5	3
BRD4	RBM27	0.77	4	0	0	0	0	0		0		0	0
[truncated: 6,050 more rows]

## Sheet: S2C
#	signf	p-value	T	Q	Q&T	Q&T/Q	Q&T/T	term ID	t type	t group	t name	t depth	Q&T list
1	!	4.65e-124	3954	433	318	0.734	0.08	GO:0031981	CC	18	nuclear lumen	8	CDC27,LIG3,BAIAP2L1,MED24,BAZ1B,NUB1,POLR3B,AGPS,RFC1,CUL3,PNKP,MED17,POLR2B,RSF1,RFC2,THOC3,RRP12,MRTO4,ANAPC4,NOP58,MTA3,MED29,NTHL1,CDK13,SMARCD1,DNTTIP2,KIF2A,JMJD6,POLB,CSNK2A2,XRCC1,NLE1,SMARCE1,TOP2B,GTF3C1,KIF22,RIF1,SMARCA2,CCNT2,DIS3,PDS5B,CPNE3,CHERP,IPO11,RBM22,DDX18,TPX2,ANAPC5,TRMT6,RCOR1,SUPT16H,CBX5,H2AFY2,MED15,SMARCB1,PES1,POLDIP3,HMGXB4,SRSF5,VRK1,ACIN1,PABPN1,CHD8,PNN,NOP56,RP…
1	!	2.42e-120	4301	433	325	0.751	0.076	GO:0044428	CC	18	nuclear part	7	CDC27,LIG3,BAIAP2L1,MED24,BAZ1B,NUB1,POLR3B,AGPS,RFC1,CUL3,PNKP,MED17,POLR2B,RSF1,RFC2,THOC3,RRP12,MRTO4,ANAPC4,NOP58,MTA3,MED29,TNPO3,NTHL1,CDK13,SMARCD1,DNTTIP2,KIF2A,JMJD6,POLB,CSNK2A2,XRCC1,NLE1,SMARCE1,TOP2B,GTF3C1,KIF22,RIF1,SMARCA2,CCNT2,DIS3,PDS5B,CPNE3,CHERP,IPO11,RBM22,BAX,DDX18,TPX2,ANAPC5,TRMT6,RCOR1,SUPT16H,CBX5,H2AFY2,MED15,SMARCB1,PES1,POLDIP3,HMGXB4,SRSF5,VRK1,ACIN1,PABPN1,CHD8,PN…
1	!	7.29e-109	5058	433	335	0.774	0.066	GO:0031974	CC	18	membrane-enclosed lumen	1	CDC27,SLC25A5,LIG3,BAIAP2L1,MED24,BAZ1B,NUB1,POLR3B,CAPN1,AGPS,RFC1,CUL3,PNKP,MED17,POLR2B,RSF1,LTBP1,RFC2,THOC3,RRP12,MRTO4,ANAPC4,NOP58,MTA3,MED29,HAGH,NTHL1,CDK13,MTHFD2,SMARCD1,DNTTIP2,KIF2A,JMJD6,POLB,CSNK2A2,ACTN1,XRCC1,NLE1,SMARCE1,TOP2B,GTF3C1,KIF22,RIF1,SMARCA2,CCNT2,MRPL22,DIS3,PDS5B,CPNE3,CHERP,IPO11,RBM22,DDX18,TPX2,ANAPC5,TRMT6,RCOR1,SUPT16H,CBX5,H2AFY2,MED15,SMARCB1,PES1,POLDIP3,HMG…
1	!	7.29e-109	5058	433	335	0.774	0.066	GO:0043233	CC	18	organelle lumen	2	CDC27,SLC25A5,LIG3,BAIAP2L1,MED24,BAZ1B,NUB1,POLR3B,CAPN1,AGPS,RFC1,CUL3,PNKP,MED17,POLR2B,RSF1,LTBP1,RFC2,THOC3,RRP12,MRTO4,ANAPC4,NOP58,MTA3,MED29,HAGH,NTHL1,CDK13,MTHFD2,SMARCD1,DNTTIP2,KIF2A,JMJD6,POLB,CSNK2A2,ACTN1,XRCC1,NLE1,SMARCE1,TOP2B,GTF3C1,KIF22,RIF1,SMARCA2,CCNT2,MRPL22,DIS3,PDS5B,CPNE3,CHERP,IPO11,RBM22,DDX18,TPX2,ANAPC5,TRMT6,RCOR1,SUPT16H,CBX5,H2AFY2,MED15,SMARCB1,PES1,POLDIP3,HMG…
1	!	7.29e-109	5058	433	335	0.774	0.066	GO:0070013	CC	18	intracellular organelle lumen	5	CDC27,SLC25A5,LIG3,BAIAP2L1,MED24,BAZ1B,NUB1,POLR3B,CAPN1,AGPS,RFC1,CUL3,PNKP,MED17,POLR2B,RSF1,LTBP1,RFC2,THOC3,RRP12,MRTO4,ANAPC4,NOP58,MTA3,MED29,HAGH,NTHL1,CDK13,MTHFD2,SMARCD1,DNTTIP2,KIF2A,JMJD6,POLB,CSNK2A2,ACTN1,XRCC1,NLE1,SMARCE1,TOP2B,GTF3C1,KIF22,RIF1,SMARCA2,CCNT2,MRPL22,DIS3,PDS5B,CPNE3,CHERP,IPO11,RBM22,DDX18,TPX2,ANAPC5,TRMT6,RCOR1,SUPT16H,CBX5,H2AFY2,MED15,SMARCB1,PES1,POLDIP3,HMG…
1	!	5.89e-103	3343	433	277	0.64	0.083	GO:0005654	CC	18	nucleoplasm	8	CDC27,LIG3,BAIAP2L1,MED24,BAZ1B,POLR3B,RFC1,CUL3,PNKP,MED17,POLR2B,RSF1,RFC2,THOC3,ANAPC4,NOP58,MTA3,MED29,NTHL1,CDK13,SMARCD1,KIF2A,JMJD6,POLB,CSNK2A2,XRCC1,SMARCE1,TOP2B,GTF3C1,KIF22,RIF1,SMARCA2,CCNT2,DIS3,PDS5B,CHERP,RBM22,TPX2,ANAPC5,TRMT6,RCOR1,SUPT16H,CBX5,H2AFY2,MED15,SMARCB1,PES1,POLDIP3,SRSF5,VRK1,ACIN1,PABPN1,CHD8,PNN,NOP56,RPRD1B,SMARCA1,KPNA3,MPG,INTS9,ERCC2,MED25,ASF1B,MED26,URI1,GP…
1	!	4.5e-80	7086	433	353	0.815	0.05	GO:0005634	CC	18	nucleus	6	CDC27,SLC25A5,LIG3,BAIAP2L1,MED24,BAZ1B,NUB1,POLR3B,AGPS,RFC1,CUL3,PNKP,MED17,POLR2B,RSF1,RFC2,THOC3,RRP12,MRTO4,ANAPC4,NOP58,MTA3,MED29,TNPO3,NTHL1,CDK13,CTNNA2,SMARCD1,DNTTIP2,KIF2A,JMJD6,POLB,CSNK2A2,XRCC1,NLE1,SMARCE1,TOP2B,GTF3C1,KIF22,RIF1,SMARCA2,CCNT2,DIS3,PDS5B,CPNE3,CHERP,IPO11,RBM22,BAX,DDX18,TPX2,ANAPC5,TRMT6,RCOR1,SUPT16H,CBX5,DSP,H2AFY2,MED15,SMARCB1,PES1,POLDIP3,HMGXB4,SRSF5,VRK1,A…
1	!	3.36e-78	8833	433	385	0.889	0.044	GO:0044446	CC	18	intracellular organelle part	5	CDC27,SLC25A5,LIG3,AP2B1,BAIAP2L1,MED24,BAZ1B,NUB1,POLR3B,CAPN1,AGPS,ABCF2,RFC1,CUL3,PNKP,MED17,POLR2B,MAP4,RSF1,LTBP1,RFC2,THOC3,RRP12,MRTO4,ANAPC4,NOP58,MTA3,CROCC,MED29,HAGH,TNPO3,NTHL1,CDK13,MTHFD2,SMARCD1,DNTTIP2,KIF2A,JMJD6,POLB,CSNK2A2,ACTN1,XRCC1,NLE1,SMARCE1,BCS1L,TOP2B,GTF3C1,KIF22,RIF1,SMARCA2,CCNT2,MRPL22,DIS3,PDS5B,CHMP2B,CPNE3,CHERP,IPO11,RBM22,BAX,DDX18,TPX2,ANAPC5,TRMT6,RCOR1,SUPT…
1	!	1.18e-74	9040	433	385	0.889	0.043	GO:0044422	CC	18	organelle part	2	CDC27,SLC25A5,LIG3,AP2B1,BAIAP2L1,MED24,BAZ1B,NUB1,POLR3B,CAPN1,AGPS,ABCF2,RFC1,CUL3,PNKP,MED17,POLR2B,MAP4,RSF1,LTBP1,RFC2,THOC3,RRP12,MRTO4,ANAPC4,NOP58,MTA3,CROCC,MED29,HAGH,TNPO3,NTHL1,CDK13,MTHFD2,SMARCD1,DNTTIP2,KIF2A,JMJD6,POLB,CSNK2A2,ACTN1,XRCC1,NLE1,SMARCE1,BCS1L,TOP2B,GTF3C1,KIF22,RIF1,SMARCA2,CCNT2,MRPL22,DIS3,PDS5B,CHMP2B,CPNE3,CHERP,IPO11,RBM22,BAX,DDX18,TPX2,ANAPC5,TRMT6,RCOR1,SUPT…
1	!	5.58e-67	4998	433	286	0.661	0.057	GO:0032991	CC	18	macromolecular complex	1	CDC27,SLC25A5,AP2B1,MED24,POLR3B,ABCF2,RFC1,CUL3,MED17,POLR2B,MAP4,RSF1,LTBP1,RFC2,THOC3,ANAPC4,NOP58,KCNH2,MED29,CDK13,SMARCD1,KIF2A,JMJD6,POLB,CSNK2A2,XRCC1,NLE1,SMARCE1,BCS1L,GTF3C1,KIF22,SMARCA2,CCNT2,MRPL22,DIS3,CHMP2B,RBM22,BAX,ANAPC5,TRMT6,RCOR1,SUPT16H,CBX5,H2AFY2,MYO9B,MED15,SMARCB1,PES1,POLDIP3,HMGXB4,ACIN1,PABPN1,CHD8,PNN,NOP56,RPRD1B,SMARCA1,SCML2,KPNA3,TJP1,INTS9,ERCC2,MED25,ASF1B,ME…
1	!	7.77e-66	5237	433	291	0.672	0.056	GO:0090304	BP	1	nucleic acid metabolic process	6	LIG3,MED24,BAZ1B,POLR3B,BRD9,RFC1,CUL3,PNKP,MED17,POLR2B,RSF1,RFC2,THOC3,MRTO4,NOP58,MTA3,MED29,NTHL1,CDK13,SMARCD1,DNTTIP2,JMJD6,POLB,CSNK2A2,ACTN1,XRCC1,SMARCE1,TOP2B,GTF3C1,KIF22,RIF1,SMARCA2,CCNT2,DIS3,PDS5B,CHERP,RBM22,BAX,DDX18,TRMT6,RCOR1,SUPT16H,CBX5,H2AFY2,MED15,SMARCB1,PES1,POLDIP3,SRSF5,ACIN1,PABPN1,CHD8,PNN,ZMYND8,ADNP,TH1L,NOP56,RPRD1B,SMARCA1,SCML2,MPG,INTS9,ERCC2,NOVA2,MED25,ASF1B,…
1	!	1.59e-64	5921	433	307	0.709	0.052	GO:0006139	BP	1	nucleobase-containing compound metabolic process	5	LIG3,MED24,BAZ1B,POLR3B,BRD9,RFC1,CUL3,PNKP,MED17,POLR2B,RSF1,RFC2,THOC3,MRTO4,NOP58,MTA3,MED29,NTHL1,CDK13,SMARCD1,DNTTIP2,JMJD6,POLB,CSNK2A2,ACTN1,XRCC1,SMARCE1,TOP2B,GTF3C1,KIF22,RIF1,SMARCA2,CCNT2,DIS3,PDS5B,CHERP,RBM22,BAX,DDX18,TRMT6,RCOR1,SUPT16H,CBX5,H2AFY2,MED15,SMARCB1,PES1,POLDIP3,SRSF5,ACIN1,PABPN1,CHD8,PNN,ZMYND8,ADNP,TH1L,NOP56,RPRD1B,SMARCA1,SCML2,MPG,INTS9,ERCC2,NOVA2,MED25,ASF1B,…
1	!	6.02e-63	6126	433	310	0.716	0.051	GO:0006725	BP	1	cellular aromatic compound metabolic process	4	LIG3,MED24,BAZ1B,POLR3B,BRD9,RFC1,CUL3,PNKP,MED17,POLR2B,RSF1,RFC2,THOC3,MRTO4,NOP58,MTA3,MED29,NTHL1,CDK13,MTHFD2,SMARCD1,DNTTIP2,JMJD6,POLB,CSNK2A2,ACTN1,XRCC1,SMARCE1,TOP2B,GTF3C1,KIF22,RIF1,SMARCA2,CCNT2,DIS3,PDS5B,CHERP,RBM22,BAX,DDX18,TRMT6,RCOR1,SUPT16H,CBX5,H2AFY2,MED15,SMARCB1,PES1,POLDIP3,SRSF5,ACIN1,PABPN1,CHD8,PNN,ZMYND8,ADNP,TH1L,NOP56,RPRD1B,SMARCA1,SCML2,MPG,INTS9,ERCC2,NOVA2,MED25…
1	!	3.79e-62	6088	433	308	0.711	0.051	GO:0046483	BP	1	heterocycle metabolic process	4	LIG3,MED24,BAZ1B,POLR3B,BRD9,RFC1,CUL3,PNKP,MED17,POLR2B,RSF1,RFC2,THOC3,MRTO4,NOP58,MTA3,MED29,NTHL1,CDK13,MTHFD2,SMARCD1,DNTTIP2,JMJD6,POLB,CSNK2A2,ACTN1,XRCC1,SMARCE1,TOP2B,GTF3C1,KIF22,RIF1,SMARCA2,CCNT2,DIS3,PDS5B,CHERP,RBM22,BAX,DDX18,TRMT6,RCOR1,SUPT16H,CBX5,H2AFY2,MED15,SMARCB1,PES1,POLDIP3,SRSF5,ACIN1,PABPN1,CHD8,PNN,ZMYND8,ADNP,TH1L,NOP56,RPRD1B,SMARCA1,SCML2,MPG,INTS9,ERCC2,NOVA2,MED25…
1	!	1.87e-61	6711	433	322	0.744	0.048	GO:0034641	BP	1	cellular nitrogen compound metabolic process	4	LIG3,MED24,BAZ1B,POLR3B,BRD9,RFC1,CUL3,PNKP,MED17,POLR2B,RSF1,RFC2,THOC3,MRTO4,NOP58,MTA3,MED29,HAGH,NTHL1,CDK13,MTHFD2,SMARCD1,DNTTIP2,JMJD6,POLB,ASNS,CSNK2A2,ACTN1,XRCC1,SMARCE1,TOP2B,GTF3C1,KIF22,RIF1,SMARCA2,CCNT2,MRPL22,DIS3,PDS5B,CHERP,RBM22,BAX,DDX18,TRMT6,RCOR1,SUPT16H,CBX5,H2AFY2,MED15,SMARCB1,PES1,POLDIP3,SRSF5,ACIN1,PABPN1,CHD8,PNN,ZMYND8,ADNP,TH1L,NOP56,RPRD1B,SMARCA1,SCML2,MPG,INTS9,…
1	!	5.03e-59	6343	433	310	0.716	0.049	GO:1901360	BP	1	organic cyclic compound metabolic process	4	LIG3,MED24,BAZ1B,POLR3B,BRD9,RFC1,CUL3,PNKP,MED17,POLR2B,RSF1,RFC2,THOC3,MRTO4,NOP58,MTA3,MED29,NTHL1,CDK13,MTHFD2,SMARCD1,DNTTIP2,JMJD6,POLB,CSNK2A2,ACTN1,XRCC1,SMARCE1,TOP2B,GTF3C1,KIF22,RIF1,SMARCA2,CCNT2,DIS3,PDS5B,CHERP,RBM22,BAX,DDX18,TRMT6,RCOR1,SUPT16H,CBX5,H2AFY2,MED15,SMARCB1,PES1,POLDIP3,SRSF5,ACIN1,PABPN1,CHD8,PNN,ZMYND8,ADNP,TH1L,NOP56,RPRD1B,SMARCA1,SCML2,MPG,INTS9,ERCC2,NOVA2,MED25…
1	!	7.79e-59	980	433	127	0.293	0.13	GO:0005694	CC	18	chromosome	6	BAZ1B,RFC1,POLR2B,RSF1,RFC2,THOC3,CDK13,SMARCD1,CSNK2A2,XRCC1,SMARCE1,TOP2B,KIF22,RIF1,SMARCA2,PDS5B,DDX18,SUPT16H,CBX5,H2AFY2,SMARCB1,PES1,HMGXB4,SMCHD1,SMARCA1,ASF1B,CBX1,SMARCD2,RFC5,CHD4,PRPF4B,H2AFY,ORC4,MSH6,ARID1A,HMGN3,HELLS,TMPO,RNF2,CBX3,HIST1H1D,THOC2,MED1,HP1BP3,SMARCA4,MAU2,DNMT1,THOC6,TOP2A,H3F3B,TERF2,DPF2,NAT10,ACTL6A,CDK9,DCTN3,MDC1,ARRB1,NUMA1,SMARCC2,GLYR1,TP53,BRD4,KIF2C,POGZ,…
1	!	8.41e-56	4720	433	263	0.607	0.056	GO:0016070	BP	1	RNA metabolic process	7	MED24,BAZ1B,POLR3B,BRD9,RFC1,CUL3,MED17,POLR2B,RSF1,THOC3,MRTO4,NOP58,MTA3,MED29,CDK13,SMARCD1,DNTTIP2,JMJD6,CSNK2A2,ACTN1,SMARCE1,GTF3C1,RIF1,SMARCA2,CCNT2,DIS3,CHERP,RBM22,DDX18,TRMT6,RCOR1,SUPT16H,CBX5,H2AFY2,MED15,SMARCB1,PES1,POLDIP3,SRSF5,ACIN1,PABPN1,CHD8,PNN,ZMYND8,ADNP,TH1L,NOP56,RPRD1B,SMARCA1,SCML2,INTS9,ERCC2,NOVA2,MED25,ASF1B,MED26,URI1,PIAS4,TAF6,TFAM,UBTF,DHX40,CBX1,MED31,FTSJ3,SMA…
1	!	1.07e-55	10628	433	391	0.903	0.037	GO:0043231	CC	18	intracellular membrane-bounded organelle	5	CDC27,SLC25A5,LIG3,AP2B1,BAIAP2L1,MED24,BAZ1B,NUB1,POLR3B,CAPN1,AGPS,ABCF2,RFC1,CUL3,PNKP,MED17,POLR2B,RSF1,LTBP1,RFC2,THOC3,RRP12,MRTO4,ANAPC4,NOP58,MTA3,MED29,HAGH,TNPO3,NTHL1,CDK13,MTHFD2,CTNNA2,SMARCD1,DNTTIP2,KIF2A,JMJD6,POLB,CSNK2A2,XRCC1,NLE1,SMARCE1,BCS1L,TOP2B,GTF3C1,KIF22,RIF1,SMARCA2,CCNT2,MRPL22,DIS3,PDS5B,CHMP2B,CPNE3,CHERP,IPO11,RBM22,BAX,DDX18,TPX2,ANAPC5,TRMT6,RCOR1,SUPT16H,CBX5,D…
1	!	7.95e-54	1197	433	133	0.307	0.111	GO:0051276	BP	1	chromosome organization	5	CDC27,MED24,BAZ1B,BRD9,RFC1,CUL3,PNKP,RSF1,RFC2,ANAPC4,MTA3,SMARCD1,KIF2A,JMJD6,CSNK2A2,XRCC1,SMARCE1,TOP2B,KIF22,RIF1,SMARCA2,PDS5B,CHMP2B,RCOR1,SUPT16H,H2AFY2,SMARCB1,VRK1,ACIN1,CHD8,ZMYND8,SMCHD1,SMARCA1,ERCC2,ASF1B,SMARCD2,GTF2H1,GTF2H3,RFC5,CHD4,MSH3,H2AFY,ARID1A,HMGN3,SATB2,HELLS,RNF2,CBX3,USP22,HIST1H1D,DEK,YEATS4,HP1BP3,SMARCA4,MAU2,DNMT1,DKC1,TOP2A,H3F3B,TERF2,NAT10,KAT7,ACTL6A,CDK9,ARRB…
1	!	2.93e-51	4024	433	236	0.545	0.059	GO:0043228	CC	18	non-membrane-bounded organelle	2	CDC27,SLC25A5,BAIAP2L1,BAZ1B,NUB1,AGPS,RFC1,CUL3,PNKP,POLR2B,MAP4,RSF1,RFC2,THOC3,RRP12,TTC17,MRTO4,NOP58,CROCC,CDK13,CTNNA2,SMARCD1,DNTTIP2,KIF2A,JMJD6,POLB,CSNK2A2,ACTN1,XRCC1,NLE1,SMARCE1,TOP2B,GTF3C1,KIF22,RIF1,SMARCA2,MRPL22,PDS5B,CPNE3,IPO11,DDX18,TPX2,SUPT16H,CBX5,DSP,H2AFY2,MYO9B,SMARCB1,PES1,POLDIP3,HMGXB4,SRSF5,VRK1,ACIN1,PNN,NOP56,RPRD1B,SMCHD1,SMARCA1,MPG,ERCC2,ASF1B,GTPBP4,TFAM,UBTF,…
1	!	2.93e-51	4024	433	236	0.545	0.059	GO:0043232	CC	18	intracellular non-membrane-bounded organelle	5	CDC27,SLC25A5,BAIAP2L1,BAZ1B,NUB1,AGPS,RFC1,CUL3,PNKP,POLR2B,MAP4,RSF1,RFC2,THOC3,RRP12,TTC17,MRTO4,NOP58,CROCC,CDK13,CTNNA2,SMARCD1,DNTTIP2,KIF2A,JMJD6,POLB,CSNK2A2,ACTN1,XRCC1,NLE1,SMARCE1,TOP2B,GTF3C1,KIF22,RIF1,SMARCA2,MRPL22,PDS5B,CPNE3,IPO11,DDX18,TPX2,SUPT16H,CBX5,DSP,H2AFY2,MYO9B,SMARCB1,PES1,POLDIP3,HMGXB4,SRSF5,VRK1,ACIN1,PNN,NOP56,RPRD1B,SMCHD1,SMARCA1,MPG,ERCC2,ASF1B,GTPBP4,TFAM,UBTF,…
1	!	6.73e-51	1067	433	123	0.284	0.115	GO:0044451	CC	18	nucleoplasm part	9	MED24,BAZ1B,POLR3B,MED17,POLR2B,THOC3,NOP58,MED29,CDK13,KIF2A,KIF22,RIF1,CCNT2,SUPT16H,CBX5,H2AFY2,MED15,POLDIP3,SRSF5,ACIN1,PABPN1,CHD8,PNN,RPRD1B,INTS9,ERCC2,MED26,URI1,PIAS4,TAF6,MED31,GTF2H1,GTF2H3,CHD4,CCNC,PRPF4B,H2AFY,PRPF3,SATB2,RBM25,PSPC1,RNF2,USP22,MED20,THOC2,MED1,YEATS4,HP1BP3,CCNT1,MAU2,DKC1,THOC6,TERF2,SRRM1,MED10,CDK7,MED4,SRSF1,KAT7,ACTL6A,CDK9,MDC1,TAF8,ARRB1,SLTM,YARS2,GLYR1,ME…
1	!	1.82e-50	4196	433	240	0.554	0.057	GO:0003676	MF	47	nucleic acid binding	4	SLC25A5,LIG3,POLR3B,BRD9,RFC1,PNKP,POLR2B,MAP4,RFC2,THOC3,RRP12,MRTO4,NOP58,MTA3,NTHL1,CDK13,DNTTIP2,JMJD6,POLB,ACTN1,XRCC1,SMARCE1,TOP2B,GTF3C1,KIF22,SMARCA2,CCNT2,MRPL22,DIS3,PDS5B,CPNE3,CHERP,RBM22,DDX18,TRMT6,RCOR1,SUPT16H,DSP,H2AFY2,SMARCB1,PES1,POLDIP3,HMGXB4,SRSF5,ACIN1,PABPN1,CHD8,PNN,ZMYND8,ADNP,NOP56,SMARCA1,SCML2,MPG,NUCB1,ERCC2,NOVA2,PIAS4,TAF6,GTPBP4,TFAM,UBTF,DHX40,FTSJ3,SMARCD2,CCD…
1	!	2.57e-50	12330	433	410	0.947	0.033	GO:0043229	CC	18	intracellular organelle	4	CDC27,SLC25A5,LIG3,AP2B1,BAIAP2L1,MED24,BAZ1B,NUB1,POLR3B,CAPN1,AGPS,ABCF2,RFC1,CUL3,PNKP,MED17,POLR2B,MAP4,RSF1,LTBP1,RFC2,THOC3,RRP12,TTC17,MRTO4,ANAPC4,NOP58,MTA3,CROCC,MED29,HAGH,TNPO3,NTHL1,CDK13,MTHFD2,CTNNA2,SMARCD1,DNTTIP2,KIF2A,JMJD6,POLB,CSNK2A2,ACTN1,XRCC1,NLE1,SMARCE1,BCS1L,TOP2B,GTF3C1,KIF22,RIF1,SMARCA2,CCNT2,MRPL22,DIS3,PDS5B,CHMP2B,CPNE3,CHERP,IPO11,RBM22,BAX,DDX18,TPX2,ANAPC5,TRM…
1	!	4.93e-49	865	433	110	0.254	0.127	GO:0044427	CC	18	chromosomal part	6	BAZ1B,RFC1,POLR2B,RSF1,RFC2,THOC3,SMARCD1,CSNK2A2,XRCC1,SMARCE1,TOP2B,KIF22,RIF1,SMARCA2,PDS5B,CBX5,H2AFY2,SMARCB1,HMGXB4,SMCHD1,SMARCA1,ASF1B,CBX1,SMARCD2,RFC5,CHD4,H2AFY,ORC4,MSH6,ARID1A,HMGN3,HELLS,TMPO,RNF2,CBX3,HIST1H1D,THOC2,MED1,HP1BP3,SMARCA4,MAU2,DNMT1,THOC6,H3F3B,TERF2,DPF2,NAT10,ACTL6A,DCTN3,ARRB1,SMARCC2,GLYR1,TP53,KIF2C,POGZ,GATAD2B,DYNC1LI1,TAF1,C9ORF142,MKI67,TAF5,SMARCA5,HIST1H4H,…
1	!	4.34e-48	511	433	87	0.201	0.17	GO:0000785	CC	18	chromatin	7	BAZ1B,RSF1,SMARCD1,CSNK2A2,XRCC1,SMARCE1,TOP2B,KIF22,RIF1,SMARCA2,PDS5B,CBX5,H2AFY2,SMARCB1,HMGXB4,SMARCA1,ASF1B,CBX1,SMARCD2,CHD4,H2AFY,MSH6,ARID1A,HMGN3,HELLS,TMPO,RNF2,CBX3,HIST1H1D,MED1,HP1BP3,SMARCA4,MAU2,DNMT1,H3F3B,DPF2,ACTL6A,ARRB1,SMARCC2,GLYR1,TP53,POGZ,GATAD2B,TAF1,TAF5,SMARCA5,HIST1H4H,CHAF1B,RRP1B,LRWD1,H2AFZ,NIPBL,PSIP1,GATAD2A,CHAF1A,HIST1H1E,BPTF,SMARCC1,SUZ12,RCC1,HMGN4,HIST2H2AC…
1	!	3.08e-47	5595	433	274	0.633	0.049	GO:0010467	BP	1	gene expression	5	MED24,BAZ1B,POLR3B,BRD9,RFC1,CUL3,MED17,POLR2B,RSF1,THOC3,MRTO4,NOP58,MTA3,MED29,CDK13,SMARCD1,DNTTIP2,JMJD6,CSNK2A2,SMARCE1,GTF3C1,RIF1,SMARCA2,CCNT2,MRPL22,DIS3,CHERP,RBM22,TRMT6,RCOR1,SUPT16H,CBX5,H2AFY2,MED15,SMARCB1,PES1,POLDIP3,SRSF5,ACIN1,PABPN1,CHD8,PNN,ZMYND8,ADNP,TH1L,NOP56,RPRD1B,SMCHD1,SMARCA1,SCML2,INTS9,ERCC2,NOVA2,MED25,ASF1B,MED26,URI1,PIAS4,TAF6,TFAM,UBTF,DHX40,CBX1,MED31,FTSJ3,S…
1	!	2.5e-46	12337	433	406	0.938	0.033	GO:0043227	CC	18	membrane-bounded organelle	2	CDC27,SLC25A5,LIG3,AP2B1,BAIAP2L1,MED24,BAZ1B,NUB1,POLR3B,CAPN1,AGPS,ABCF2,RFC1,CUL3,PNKP,MED17,POLR2B,MAP4,RSF1,LTBP1,RFC2,THOC3,RRP12,MRTO4,ANAPC4,NOP58,MTA3,CROCC,MED29,HAGH,TNPO3,NTHL1,CDK13,MTHFD2,CTNNA2,SMARCD1,DNTTIP2,KIF2A,JMJD6,POLB,CSNK2A2,ACTN1,XRCC1,NLE1,SMARCE1,BCS1L,TOP2B,GTF3C1,KIF22,RIF1,SMARCA2,CCNT2,MRPL22,DIS3,PDS5B,CHMP2B,CPNE3,CHERP,IPO11,RBM22,BAX,DDX18,TPX2,ANAPC5,TRMT6,RCO…
1	!	6.26e-46	2141	326	183	0.561	0.085	REAC:74160	rea	84	Gene Expression	1	MED24,BAZ1B,POLR3B,MED17,POLR2B,RFC2,THOC3,NOP58,MTA3,CDK13,SMARCD1,CSNK2A2,SMARCE1,GTF3C1,SMARCA2,CCNT2,MRPL22,DIS3,CHERP,RBM22,BAX,TPX2,TRMT6,SUPT16H,CBX5,MED15,SMARCB1,PES1,POLDIP3,SRSF5,PABPN1,TH1L,NOP56,RPRD1B,TJP1,INTS9,ERCC2,MED25,MED26,GPI,TAF6,TFAM,UBTF,MED31,FTSJ3,SMARCD2,UBE2D3,GTF2H1,GTF2H3,RFC5,NOP2,CHD4,SRSF9,CCNC,MED23,GTF3C2,NRBP1,PNO1,PRPF3,EBNA1BP2,ARID1A,GTF3C3,SATB2,HEATR1,RNF…
1	!	9.43e-46	1452	370	149	0.403	0.103	HPA:042030_12	hpa	144	skin 1; keratinocytes[Supported,Medium]	3	CDC27,LIG3,BAZ1B,POLR3B,CAPN1,AGPS,RFC1,CUL3,PNKP,POLR2B,MAP4,RSF1,NOP58,NTHL1,SMARCD1,POLB,XRCC1,SMARCE1,TOP2B,RIF1,SMARCA2,CCNT2,PDS5B,RBM22,ANAPC5,RCOR1,SUPT16H,DSP,H2AFY2,SMARCB1,PES1,ACIN1,PABPN1,PNN,ADNP,NOP56,NUCB1,TFAM,UBTF,CBX1,CCDC86,GTF2H1,RFC5,NOP2,CHD4,SRSF9,H2AFY,TCERG1,NRBP1,SPTBN1,MSH6,ATP5F1,ARID1A,RBM25,TMPO,NFYB,PSPC1,CBX3,USP22,HIST1H1D,DEK,THOC2,SNRPD2,SMARCA4,CCNT1,RPL36,DKC…
1	!	1.31e-45	14094	433	426	0.984	0.03	GO:0044424	CC	18	intracellular part	3	CDC27,SLC25A5,LIG3,AP2B1,BAIAP2L1,MED24,BAZ1B,NUB1,POLR3B,CAPN1,AGPS,ABCF2,RFC1,CUL3,PNKP,MED17,POLR2B,MAP4,RSF1,LTBP1,RFC2,THOC3,RRP12,TTC17,MRTO4,ANAPC4,NOP58,KCNH2,MTA3,CROCC,MED29,HAGH,TNPO3,NTHL1,CDK13,MTHFD2,CTNNA2,SMARCD1,DNTTIP2,KIF2A,JMJD6,POLB,ASNS,CSNK2A2,ACTN1,XRCC1,NLE1,SMARCE1,BCS1L,TOP2B,GTF3C1,KIF22,RIF1,SMARCA2,CCNT2,MRPL22,DIS3,PDS5B,CHMP2B,CPNE3,CHERP,IPO11,RBM22,BAX,DDX18,TPX2…
1	!	2.92e-45	2019	370	175	0.473	0.087	HPA:029010_11	hpa	136	oral mucosa; squamous epithelial cells[Supported,Low]	4	CDC27,LIG3,BAIAP2L1,BAZ1B,POLR3B,CAPN1,AGPS,ABCF2,RFC1,CUL3,PNKP,POLR2B,MAP4,RSF1,NOP58,NTHL1,SMARCD1,DNTTIP2,JMJD6,POLB,XRCC1,SMARCE1,BCS1L,TOP2B,RIF1,SMARCA2,CCNT2,PDS5B,RBM22,ANAPC5,RCOR1,SUPT16H,CBX5,DSP,H2AFY2,SMARCB1,ACIN1,PABPN1,PNN,ADNP,NOP56,TJP1,NUCB1,GPI,TFAM,UBTF,CBX1,FTSJ3,CCDC86,GTF2H1,RFC5,NOP2,CHD4,SRSF9,H2AFY,TCERG1,DBN1,NRBP1,SPTBN1,MSH6,SCP2,ATP5F1,ARID1A,HMGN3,RBM25,HELLS,TMPO…
1	!	1.47e-44	3173	433	199	0.46	0.063	GO:0043234	CC	18	protein complex	2	SLC25A5,AP2B1,MED24,ABCF2,RFC1,MED17,MAP4,LTBP1,RFC2,THOC3,MED29,CDK13,KIF2A,POLB,CSNK2A2,XRCC1,SMARCE1,BCS1L,GTF3C1,KIF22,CCNT2,CHMP2B,RBM22,BAX,RCOR1,SUPT16H,CBX5,H2AFY2,MYO9B,MED15,SMARCB1,PES1,POLDIP3,ACIN1,CHD8,PNN,SCML2,KPNA3,TJP1,INTS9,ERCC2,MED25,ASF1B,MED26,TAF6,MED31,SMARCD2,VTN,GTF2H1,CORO1C,GTF2H3,RFC5,CHD4,CCNC,MED23,MSH3,H2AFY,TNNC1,GTF3C2,SPTBN1,ORC4,MSH6,SCP2,ATP5F1,PRPF3,GTF3C3,S…
1	!	1.05e-43	1693	370	158	0.427	0.093	HPA:015010_12	hpa	7	esophagus; squamous epithelial cells[Supported,Medium]	5	CDC27,LIG3,BAIAP2L1,BAZ1B,POLR3B,CAPN1,ABCF2,RFC1,CUL3,PNKP,POLR2B,MAP4,RSF1,NOP58,NTHL1,SMARCD1,JMJD6,POLB,XRCC1,SMARCE1,BCS1L,TOP2B,RIF1,SMARCA2,CCNT2,PDS5B,RBM22,ANAPC5,RCOR1,SUPT16H,DSP,H2AFY2,SMARCB1,PES1,ACIN1,PABPN1,PNN,ADNP,NOP56,GPI,TFAM,UBTF,CBX1,CCDC86,GTF2H1,RFC5,NOP2,CHD4,SRSF9,H2AFY,TCERG1,NRBP1,MSH6,ATP5F1,ARID1A,HMGN3,RBM25,HELLS,TMPO,NFYB,PSPC1,NAGK,USP22,HIST1H1D,DEK,GOT2,THOC2,…
1	!	1.11e-43	2093	370	176	0.476	0.084	HPA:015010_11	hpa	7	esophagus; squamous epithelial cells[Supported,Low]	4	CDC27,LIG3,BAIAP2L1,BAZ1B,POLR3B,CAPN1,AGPS,ABCF2,RFC1,CUL3,PNKP,POLR2B,MAP4,RSF1,NOP58,NTHL1,SMARCD1,DNTTIP2,JMJD6,POLB,XRCC1,SMARCE1,BCS1L,TOP2B,RIF1,SMARCA2,CCNT2,PDS5B,RBM22,ANAPC5,RCOR1,SUPT16H,CBX5,DSP,H2AFY2,SMARCB1,PES1,ACIN1,PABPN1,PNN,ADNP,NOP56,TJP1,NUCB1,GPI,TFAM,UBTF,CBX1,FTSJ3,CCDC86,GTF2H1,RFC5,NOP2,CHD4,SRSF9,H2AFY,TCERG1,DBN1,NRBP1,SPTBN1,MSH6,SCP2,ATP5F1,ARID1A,HMGN3,RBM25,HELLS…
1	!	1.8e-42	763	433	97	0.224	0.127	GO:0006325	BP	1	chromatin organization	4	MED24,BAZ1B,BRD9,RSF1,MTA3,SMARCD1,JMJD6,SMARCE1,RIF1,SMARCA2,RCOR1,SUPT16H,H2AFY2,SMARCB1,VRK1,CHD8,ZMYND8,SMARCA1,ASF1B,SMARCD2,CHD4,H2AFY,ARID1A,HMGN3,SATB2,HELLS,RNF2,CBX3,USP22,HIST1H1D,DEK,YEATS4,HP1BP3,SMARCA4,DNMT1,H3F3B,KAT7,ACTL6A,CDK9,ARRB1,SMARCC2,HMG20A,TP53,BRD4,GATAD2B,TAF1,MKI67,TAF5,SAP18,SMARCA5,TRIP12,CHD1,ATAD2,HIST1H4H,CHAF1B,CHTOP,LRWD1,PBRM1,H2AFZ,NIPBL,TAF10,PHB,CHAF1A,HIS…
1	!	2.45e-42	1954	370	168	0.454	0.086	HPA:055010_11	hpa	173	vagina; squamous epithelial cells[Supported,Low]	2	CDC27,LIG3,BAIAP2L1,BAZ1B,POLR3B,CAPN1,AGPS,RFC1,CUL3,PNKP,POLR2B,MAP4,RSF1,NOP58,NTHL1,SMARCD1,JMJD6,POLB,XRCC1,SMARCE1,BCS1L,TOP2B,RIF1,SMARCA2,CCNT2,PDS5B,RBM22,ANAPC5,RCOR1,SUPT16H,DSP,H2AFY2,SMARCB1,PES1,ACIN1,PABPN1,PNN,ADNP,NOP56,TJP1,NUCB1,GPI,TFAM,UBTF,CBX1,FTSJ3,CCDC86,GTF2H1,RFC5,NOP2,CHD4,SRSF9,H2AFY,TCERG1,NRBP1,SPTBN1,MSH6,SCP2,ATP5F1,ARID1A,HMGN3,RBM25,HELLS,TMPO,NFYB,PSPC1,CBX3,NA…
1	!	3.19e-42	2026	370	171	0.462	0.084	HPA:042030_11	hpa	144	skin 1; keratinocytes[Supported,Low]	2	CDC27,LIG3,BAIAP2L1,BAZ1B,POLR3B,CAPN1,AGPS,ABCF2,RFC1,CUL3,PNKP,POLR2B,MAP4,RSF1,NOP58,NTHL1,SMARCD1,DNTTIP2,JMJD6,POLB,XRCC1,SMARCE1,TOP2B,RIF1,SMARCA2,CCNT2,PDS5B,RBM22,ANAPC5,RCOR1,SUPT16H,CBX5,DSP,H2AFY2,SMARCB1,PES1,ACIN1,PABPN1,PNN,ADNP,NOP56,TJP1,NUCB1,GPI,TFAM,UBTF,CBX1,FTSJ3,CCDC86,GTF2H1,RFC5,NOP2,CHD4,SRSF9,H2AFY,TCERG1,NRBP1,SPTBN1,MSH6,SCP2,ATP5F1,ARID1A,HMGN3,RBM25,HELLS,TMPO,NFYB,…
1	!	2.16e-41	8721	433	337	0.778	0.039	GO:0044260	BP	1	cellular macromolecule metabolic process	4	CDC27,LIG3,AP2B1,MED24,BAZ1B,POLR3B,CAPN1,BRD9,RFC1,CUL3,PNKP,MED17,POLR2B,RSF1,LTBP1,RFC2,THOC3,MRTO4,ANAPC4,NOP58,KCNH2,MTA3,MED29,NTHL1,CDK13,SMARCD1,DNTTIP2,JMJD6,POLB,CSNK2A2,ACTN1,XRCC1,NLE1,SMARCE1,TOP2B,GTF3C1,KIF22,RIF1,SMARCA2,CCNT2,MRPL22,DIS3,PDS5B,CPNE3,CHERP,RBM22,BAX,DDX18,TPX2,ANAPC5,TRMT6,RCOR1,SUPT16H,CBX5,DSP,H2AFY2,MED15,SMARCB1,PES1,POLDIP3,SRSF5,VRK1,ACIN1,PABPN1,CHD8,PNN,ZM…
1	!	2.73e-41	1431	370	142	0.384	0.099	HPA:055010_12	hpa	173	vagina; squamous epithelial cells[Supported,Medium]	3	CDC27,LIG3,BAIAP2L1,BAZ1B,POLR3B,CAPN1,CUL3,PNKP,POLR2B,MAP4,RSF1,NOP58,NTHL1,SMARCD1,JMJD6,XRCC1,SMARCE1,BCS1L,TOP2B,RIF1,SMARCA2,CCNT2,PDS5B,RBM22,ANAPC5,RCOR1,SUPT16H,DSP,H2AFY2,SMARCB1,PABPN1,PNN,ADNP,NOP56,TFAM,UBTF,CBX1,FTSJ3,CCDC86,GTF2H1,RFC5,CHD4,SRSF9,H2AFY,TCERG1,NRBP1,ARID1A,HMGN3,RBM25,HELLS,TMPO,NFYB,PSPC1,CBX3,NAGK,USP22,HIST1H1D,DEK,THOC2,SNRPD2,CCNT1,RPL36,DKC1,TOP2A,CC2D1A,H3F3B…
1	!	3.47e-41	14446	433	426	0.984	0.029	GO:0005622	CC	18	intracellular	2	CDC27,SLC25A5,LIG3,AP2B1,BAIAP2L1,MED24,BAZ1B,NUB1,POLR3B,CAPN1,AGPS,ABCF2,RFC1,CUL3,PNKP,MED17,POLR2B,MAP4,RSF1,LTBP1,RFC2,THOC3,RRP12,TTC17,MRTO4,ANAPC4,NOP58,KCNH2,MTA3,CROCC,MED29,HAGH,TNPO3,NTHL1,CDK13,MTHFD2,CTNNA2,SMARCD1,DNTTIP2,KIF2A,JMJD6,POLB,ASNS,CSNK2A2,ACTN1,XRCC1,NLE1,SMARCE1,BCS1L,TOP2B,GTF3C1,KIF22,RIF1,SMARCA2,CCNT2,MRPL22,DIS3,PDS5B,CHMP2B,CPNE3,CHERP,IPO11,RBM22,BAX,DDX18,TPX2…
1	!	3.78e-41	5135	433	252	0.582	0.049	GO:0044271	BP	1	cellular nitrogen compound biosynthetic process	5	LIG3,MED24,BAZ1B,POLR3B,BRD9,RFC1,CUL3,PNKP,MED17,POLR2B,RSF1,RFC2,THOC3,MTA3,MED29,HAGH,CDK13,SMARCD1,DNTTIP2,JMJD6,POLB,ASNS,CSNK2A2,ACTN1,SMARCE1,GTF3C1,RIF1,SMARCA2,CCNT2,MRPL22,RCOR1,SUPT16H,CBX5,H2AFY2,MED15,SMARCB1,POLDIP3,SRSF5,PABPN1,CHD8,PNN,ZMYND8,ADNP,TH1L,RPRD1B,SMARCA1,SCML2,INTS9,ERCC2,MED25,ASF1B,MED26,URI1,PIAS4,TAF6,TFAM,UBTF,CBX1,MED31,SMARCD2,UBE2D3,GTF2H1,GTF2H3,RFC5,NOP2,CHD…
1	!	3.84e-41	570	433	84	0.194	0.147	GO:0000228	CC	18	nuclear chromosome	8	BAZ1B,POLR2B,RSF1,THOC3,SMARCD1,XRCC1,SMARCE1,RIF1,SMARCA2,CBX5,H2AFY2,SMARCB1,HMGXB4,SMCHD1,SMARCA1,ASF1B,CBX1,SMARCD2,CHD4,H2AFY,ORC4,MSH6,ARID1A,RNF2,CBX3,HIST1H1D,THOC2,SMARCA4,THOC6,TOP2A,H3F3B,TERF2,DPF2,NAT10,ACTL6A,SMARCC2,TP53,BRD4,POGZ,GATAD2B,TAF1,TAF5,SMARCA5,HIST1H4H,CHAF1B,TONSL,LRWD1,PBRM1,H2AFZ,NOL6,TERF2IP,GATAD2A,CHAF1A,HIST1H1E,BPTF,PPP1CA,SMARCC1,SUZ12,RRS1,RCC1,HIST2H2AC,HIST…
1	!	1.03e-40	1549	370	147	0.397	0.095	HPA:029010_12	hpa	136	oral mucosa; squamous epithelial cells[Supported,Medium]	5	CDC27,LIG3,BAIAP2L1,BAZ1B,POLR3B,CAPN1,AGPS,RFC1,CUL3,PNKP,POLR2B,MAP4,RSF1,NOP58,NTHL1,SMARCD1,JMJD6,POLB,XRCC1,SMARCE1,BCS1L,TOP2B,RIF1,SMARCA2,CCNT2,PDS5B,RBM22,ANAPC5,RCOR1,SUPT16H,SMARCB1,PABPN1,PNN,ADNP,NOP56,NUCB1,TFAM,UBTF,CBX1,FTSJ3,CCDC86,GTF2H1,RFC5,CHD4,SRSF9,H2AFY,NRBP1,MSH6,ARID1A,HMGN3,RBM25,HELLS,TMPO,NFYB,PSPC1,CBX3,USP22,HIST1H1D,DEK,THOC2,SNRPD2,SMARCA4,CCNT1,RPL36,DKC1,TOP2A,C…
1	!	1.94e-40	1774	433	142	0.328	0.08	GO:0003723	MF	47	RNA binding	5	SLC25A5,POLR2B,MAP4,THOC3,RRP12,MRTO4,NOP58,CDK13,DNTTIP2,JMJD6,ACTN1,SMARCE1,CCNT2,MRPL22,DIS3,CPNE3,CHERP,RBM22,DDX18,TRMT6,SUPT16H,DSP,PES1,POLDIP3,SRSF5,ACIN1,PABPN1,PNN,NOP56,NOVA2,GTPBP4,TFAM,UBTF,DHX40,FTSJ3,CCDC86,GTF2H3,NOP2,SRSF9,PRPF4B,BRIX1,TCERG1,SPTBN1,PNO1,PRPF3,EBNA1BP2,HEATR1,RBM25,PSPC1,LRP1,HIST1H1D,DEK,GOT2,THOC2,SNRPD2,CCNT1,RPL36,EXOSC2,DNMT1,DKC1,THOC6,TOP2A,SRRM1,WDR36,NAT…
1	!	4.67e-40	4343	433	228	0.527	0.052	GO:0034654	BP	1	nucleobase-containing compound biosynthetic process	6	LIG3,MED24,BAZ1B,POLR3B,BRD9,RFC1,CUL3,PNKP,MED17,POLR2B,RSF1,RFC2,THOC3,MTA3,MED29,CDK13,SMARCD1,DNTTIP2,JMJD6,POLB,CSNK2A2,ACTN1,SMARCE1,GTF3C1,RIF1,SMARCA2,CCNT2,RCOR1,SUPT16H,CBX5,H2AFY2,MED15,SMARCB1,POLDIP3,SRSF5,PABPN1,CHD8,PNN,ZMYND8,ADNP,TH1L,RPRD1B,SMARCA1,SCML2,INTS9,ERCC2,MED25,ASF1B,MED26,URI1,PIAS4,TAF6,TFAM,UBTF,CBX1,MED31,SMARCD2,UBE2D3,GTF2H1,GTF2H3,RFC5,NOP2,CHD4,SRSF9,CAP2,CCNC…
1	!	7.31e-40	13308	433	412	0.952	0.031	GO:0043226	CC	18	organelle	1	CDC27,SLC25A5,LIG3,AP2B1,BAIAP2L1,MED24,BAZ1B,NUB1,POLR3B,CAPN1,AGPS,ABCF2,RFC1,CUL3,PNKP,MED17,POLR2B,MAP4,RSF1,LTBP1,RFC2,THOC3,RRP12,TTC17,MRTO4,ANAPC4,NOP58,MTA3,CROCC,MED29,HAGH,TNPO3,NTHL1,CDK13,MTHFD2,CTNNA2,SMARCD1,DNTTIP2,KIF2A,JMJD6,POLB,CSNK2A2,ACTN1,XRCC1,NLE1,SMARCE1,BCS1L,TOP2B,GTF3C1,KIF22,RIF1,SMARCA2,CCNT2,MRPL22,DIS3,PDS5B,CHMP2B,CPNE3,CHERP,IPO11,RBM22,BAX,DDX18,TPX2,ANAPC5,TRM…
1	!	8.08e-40	1681	370	152	0.411	0.09	HPA:043010_12	hpa	296	skin 2; epidermal cells[Supported,Medium]	3	CDC27,LIG3,BAIAP2L1,BAZ1B,POLR3B,CAPN1,AGPS,ABCF2,RFC1,CUL3,PNKP,POLR2B,MAP4,RSF1,NOP58,NTHL1,SMARCD1,DNTTIP2,JMJD6,POLB,XRCC1,SMARCE1,BCS1L,TOP2B,RIF1,SMARCA2,CCNT2,PDS5B,RBM22,ANAPC5,RCOR1,SUPT16H,CBX5,H2AFY2,SMARCB1,PES1,ACIN1,PABPN1,PNN,ADNP,NOP56,TFAM,UBTF,CBX1,FTSJ3,CCDC86,GTF2H1,RFC5,NOP2,CHD4,SRSF9,H2AFY,TCERG1,NRBP1,ATP5F1,ARID1A,HELLS,TMPO,NFYB,PSPC1,USP22,HIST1H1D,DEK,GOT2,THOC2,SNRPD2…
1	!	8.11e-40	2131	370	172	0.465	0.081	HPA:031010_11	hpa	4	pancreas; exocrine glandular cells[Supported,Low]	2	CDC27,LIG3,BAIAP2L1,BAZ1B,POLR3B,CAPN1,AGPS,ABCF2,RFC1,CUL3,PNKP,POLR2B,MAP4,RSF1,NOP58,NTHL1,SMARCD1,DNTTIP2,JMJD6,POLB,XRCC1,SMARCE1,BCS1L,TOP2B,RIF1,SMARCA2,CCNT2,PDS5B,RBM22,ANAPC5,RCOR1,SUPT16H,CBX5,DSP,H2AFY2,SMARCB1,PES1,ACIN1,PABPN1,PNN,ADNP,NOP56,TJP1,GPI,TFAM,UBTF,CBX1,FTSJ3,CCDC86,GTF2H1,RFC5,NOP2,CHD4,SRSF9,H2AFY,TCERG1,DBN1,NRBP1,SPTBN1,MSH6,SCP2,ATP5F1,ARID1A,HMGN3,RBM25,TMPO,NFYB,P…
1	!	1.48e-39	1932	370	163	0.441	0.084	HPA:054010_12	hpa	317	urinary bladder; urothelial cells[Supported,Medium]	3	CDC27,LIG3,BAIAP2L1,BAZ1B,POLR3B,CAPN1,RFC1,CUL3,PNKP,POLR2B,MAP4,RSF1,NOP58,NTHL1,SMARCD1,DNTTIP2,JMJD6,POLB,XRCC1,SMARCE1,BCS1L,TOP2B,RIF1,SMARCA2,CCNT2,PDS5B,RBM22,ANAPC5,RCOR1,SUPT16H,CBX5,H2AFY2,SMARCB1,PES1,ACIN1,PABPN1,PNN,ADNP,NOP56,NUCB1,GPI,TFAM,UBTF,CBX1,FTSJ3,CCDC86,GTF2H1,RFC5,NOP2,CHD4,SRSF9,H2AFY,TCERG1,DBN1,NRBP1,SPTBN1,MSH6,SCP2,ATP5F1,ARID1A,RBM25,TMPO,NFYB,PSPC1,CBX3,NAGK,USP22…
1	!	1.94e-39	2168	370	173	0.468	0.08	HPA:034020_11	hpa	75	placenta; trophoblastic cells[Supported,Low]	2	CDC27,LIG3,BAIAP2L1,BAZ1B,POLR3B,CAPN1,ABCF2,RFC1,CUL3,PNKP,POLR2B,MAP4,RSF1,NOP58,NTHL1,SMARCD1,JMJD6,POLB,XRCC1,SMARCE1,BCS1L,TOP2B,RIF1,SMARCA2,CCNT2,PDS5B,RBM22,ANAPC5,RCOR1,SUPT16H,CBX5,DSP,H2AFY2,SMARCB1,PES1,ACIN1,PABPN1,PNN,ADNP,NOP56,NUCB1,GPI,TFAM,UBTF,CBX1,CCDC86,GTF2H1,RFC5,NOP2,CHD4,SRSF9,H2AFY,TCERG1,NRBP1,SPTBN1,MSH6,SCP2,ATP5F1,ARID1A,HMGN3,RBM25,HELLS,TMPO,NFYB,PSPC1,CBX3,LRP1,NA…
1	!	3.75e-39	1745	370	154	0.416	0.088	HPA:026020_11	hpa	160	lung; pneumocytes[Supported,Low]	2	CDC27,LIG3,BAIAP2L1,BAZ1B,POLR3B,CAPN1,RFC1,CUL3,PNKP,POLR2B,MAP4,RSF1,NOP58,NTHL1,SMARCD1,POLB,XRCC1,SMARCE1,BCS1L,TOP2B,RIF1,SMARCA2,CCNT2,PDS5B,RBM22,ANAPC5,RCOR1,SUPT16H,CBX5,H2AFY2,SMARCB1,PES1,ACIN1,PABPN1,PNN,ADNP,NOP56,TJP1,NUCB1,GPI,UBTF,CBX1,CCDC86,GTF2H1,CHD4,SRSF9,H2AFY,TCERG1,NRBP1,SPTBN1,MSH6,SCP2,ARID1A,HMGN3,RBM25,TMPO,NFYB,PSPC1,CBX3,LRP1,USP22,HIST1H1D,DEK,THOC2,SNRPD2,HP1BP3,SM…
1	!	4.91e-39	2088	370	169	0.457	0.081	HPA:004020_11	hpa	70	breast; glandular cells[Supported,Low]	2	CDC27,LIG3,BAIAP2L1,BAZ1B,POLR3B,CAPN1,ABCF2,RFC1,CUL3,PNKP,POLR2B,MAP4,RSF1,NOP58,NTHL1,SMARCD1,JMJD6,POLB,XRCC1,SMARCE1,BCS1L,TOP2B,RIF1,SMARCA2,CCNT2,PDS5B,RBM22,ANAPC5,RCOR1,SUPT16H,CBX5,H2AFY2,SMARCB1,PES1,ACIN1,PABPN1,PNN,ADNP,NOP56,TJP1,NUCB1,GPI,TFAM,UBTF,CBX1,FTSJ3,CCDC86,GTF2H1,RFC5,NOP2,CHD4,SRSF9,H2AFY,TCERG1,DBN1,NRBP1,SPTBN1,MSH6,SCP2,ATP5F1,ARID1A,HMGN3,RBM25,TMPO,NFYB,PSPC1,CBX3,N…
1	!	5.44e-39	1794	370	156	0.422	0.087	HPA:034020_12	hpa	75	placenta; trophoblastic cells[Supported,Medium]	3	CDC27,LIG3,BAIAP2L1,BAZ1B,POLR3B,CAPN1,ABCF2,RFC1,CUL3,PNKP,POLR2B,MAP4,RSF1,NOP58,NTHL1,SMARCD1,JMJD6,POLB,XRCC1,SMARCE1,BCS1L,TOP2B,RIF1,SMARCA2,CCNT2,PDS5B,RBM22,ANAPC5,RCOR1,SUPT16H,CBX5,H2AFY2,SMARCB1,ACIN1,PABPN1,PNN,ADNP,TFAM,UBTF,CBX1,CCDC86,GTF2H1,RFC5,NOP2,CHD4,SRSF9,H2AFY,TCERG1,NRBP1,MSH6,ARID1A,HMGN3,RBM25,HELLS,TMPO,NFYB,PSPC1,CBX3,LRP1,NAGK,USP22,HIST1H1D,DEK,THOC2,SNRPD2,HP1BP3,SM…
1	!	6.47e-39	4409	433	228	0.527	0.052	GO:0018130	BP	1	heterocycle biosynthetic process	5	LIG3,MED24,BAZ1B,POLR3B,BRD9,RFC1,CUL3,PNKP,MED17,POLR2B,RSF1,RFC2,THOC3,MTA3,MED29,CDK13,SMARCD1,DNTTIP2,JMJD6,POLB,CSNK2A2,ACTN1,SMARCE1,GTF3C1,RIF1,SMARCA2,CCNT2,RCOR1,SUPT16H,CBX5,H2AFY2,MED15,SMARCB1,POLDIP3,SRSF5,PABPN1,CHD8,PNN,ZMYND8,ADNP,TH1L,RPRD1B,SMARCA1,SCML2,INTS9,ERCC2,MED25,ASF1B,MED26,URI1,PIAS4,TAF6,TFAM,UBTF,CBX1,MED31,SMARCD2,UBE2D3,GTF2H1,GTF2H3,RFC5,NOP2,CHD4,SRSF9,CAP2,CCNC…
1	!	7.57e-39	4413	433	228	0.527	0.052	GO:0019438	BP	1	aromatic compound biosynthetic process	5	LIG3,MED24,BAZ1B,POLR3B,BRD9,RFC1,CUL3,PNKP,MED17,POLR2B,RSF1,RFC2,THOC3,MTA3,MED29,CDK13,SMARCD1,DNTTIP2,JMJD6,POLB,CSNK2A2,ACTN1,SMARCE1,GTF3C1,RIF1,SMARCA2,CCNT2,RCOR1,SUPT16H,CBX5,H2AFY2,MED15,SMARCB1,POLDIP3,SRSF5,PABPN1,CHD8,PNN,ZMYND8,ADNP,TH1L,RPRD1B,SMARCA1,SCML2,INTS9,ERCC2,MED25,ASF1B,MED26,URI1,PIAS4,TAF6,TFAM,UBTF,CBX1,MED31,SMARCD2,UBE2D3,GTF2H1,GTF2H3,RFC5,NOP2,CHD4,SRSF9,CAP2,CCNC…
1	!	1.39e-38	1362	433	122	0.282	0.09	GO:1902494	CC	18	catalytic complex	2	CDC27,MED24,POLR3B,ABCF2,CUL3,POLR2B,RSF1,ANAPC4,CDK13,SMARCD1,SMARCE1,BCS1L,SMARCA2,CCNT2,DIS3,RBM22,ANAPC5,TRMT6,CBX5,H2AFY2,SMARCB1,HMGXB4,CHD8,PNN,RPRD1B,SMARCA1,INTS9,ERCC2,URI1,PIAS4,TAF6,MED31,SMARCD2,GTF2H1,NAA25,GTF2H3,CHD4,CCNC,PRPF4B,H2AFY,ARID1A,SATB2,RNF2,USP22,MED20,MED1,SNRPD2,YEATS4,SMARCA4,CCNT1,EXOSC2,DKC1,DCTN4,SRRM1,MED10,CDK7,MED4,SRSF1,KAT7,ACTL6A,CDK9,RIPK1,TAF8,ARRB1,DCUN1…
1	!	2.02e-38	536	433	79	0.182	0.147	GO:0044454	CC	18	nuclear chromosome part	9	BAZ1B,POLR2B,RSF1,THOC3,SMARCD1,XRCC1,SMARCE1,RIF1,SMARCA2,CBX5,H2AFY2,SMARCB1,HMGXB4,SMCHD1,SMARCA1,ASF1B,CBX1,SMARCD2,CHD4,H2AFY,ORC4,MSH6,ARID1A,RNF2,CBX3,HIST1H1D,THOC2,SMARCA4,THOC6,H3F3B,TERF2,DPF2,NAT10,ACTL6A,SMARCC2,TP53,POGZ,GATAD2B,TAF1,TAF5,SMARCA5,HIST1H4H,CHAF1B,TONSL,LRWD1,H2AFZ,TERF2IP,GATAD2A,CHAF1A,HIST1H1E,BPTF,PPP1CA,SMARCC1,SUZ12,RCC1,HIST2H2AC,HIST2H2AB,MORF4L1,H1F0,TRRAP,HI…
1	!	2.66e-38	2233	370	174	0.47	0.078	HPA:054010_11	hpa	317	urinary bladder; urothelial cells[Supported,Low]	2	CDC27,LIG3,BAIAP2L1,BAZ1B,POLR3B,CAPN1,ABCF2,RFC1,CUL3,PNKP,POLR2B,MAP4,RSF1,NOP58,NTHL1,SMARCD1,DNTTIP2,JMJD6,POLB,XRCC1,SMARCE1,BCS1L,TOP2B,RIF1,SMARCA2,CCNT2,PDS5B,RBM22,ANAPC5,RCOR1,SUPT16H,CBX5,DSP,H2AFY2,SMARCB1,PES1,ACIN1,PABPN1,PNN,ADNP,NOP56,TJP1,NUCB1,GPI,TFAM,UBTF,CBX1,FTSJ3,CCDC86,GTF2H1,RFC5,NOP2,CHD4,SRSF9,H2AFY,TCERG1,DBN1,NRBP1,SPTBN1,MSH6,SCP2,ATP5F1,ARID1A,HMGN3,RBM25,TMPO,NFYB,…
1	!	4.02e-38	6100	433	272	0.628	0.045	GO:1901363	MF	47	heterocyclic compound binding	3	SLC25A5,LIG3,BAZ1B,POLR3B,AGPS,BRD9,ABCF2,RFC1,PNKP,POLR2B,MAP4,RFC2,THOC3,RRP12,MRTO4,NOP58,MTA3,NTHL1,CDK13,DNTTIP2,KIF2A,JMJD6,POLB,ASNS,CSNK2A2,ACTN1,XRCC1,SMARCE1,BCS1L,TOP2B,GTF3C1,KIF22,SMARCA2,CCNT2,MRPL22,DIS3,PDS5B,CPNE3,CHERP,RBM22,DDX18,TPX2,TRMT6,RCOR1,SUPT16H,DSP,H2AFY2,MYO9B,SMARCB1,PES1,POLDIP3,HMGXB4,SRSF5,VRK1,ACIN1,PABPN1,CHD8,PNN,ZMYND8,ADNP,NOP56,SMCHD1,SMARCA1,SCML2,MPG,NUCB…
1	!	4.66e-38	2029	370	165	0.446	0.081	HPA:036010_12	hpa	223	rectum; glandular cells[Supported,Medium]	3	CDC27,LIG3,BAIAP2L1,BAZ1B,POLR3B,CAPN1,AGPS,ABCF2,RFC1,CUL3,PNKP,POLR2B,MAP4,RSF1,NOP58,NTHL1,SMARCD1,JMJD6,POLB,XRCC1,SMARCE1,BCS1L,TOP2B,RIF1,SMARCA2,CCNT2,PDS5B,RBM22,ANAPC5,RCOR1,SUPT16H,CBX5,H2AFY2,SMARCB1,PES1,PABPN1,PNN,ADNP,NOP56,TJP1,NUCB1,GPI,TFAM,UBTF,CBX1,FTSJ3,CCDC86,GTF2H1,RFC5,NOP2,CHD4,SRSF9,H2AFY,TCERG1,NRBP1,SPTBN1,MSH6,SCP2,ATP5F1,ARID1A,SATB2,RBM25,HELLS,TMPO,NFYB,PSPC1,CBX3,U…
1	!	5.48e-38	1894	370	159	0.43	0.084	HPA:002010_12	hpa	242	appendix; glandular cells[Supported,Medium]	3	CDC27,LIG3,BAIAP2L1,BAZ1B,POLR3B,CAPN1,AGPS,CUL3,PNKP,POLR2B,MAP4,RSF1,NOP58,NTHL1,SMARCD1,DNTTIP2,JMJD6,XRCC1,SMARCE1,BCS1L,TOP2B,RIF1,SMARCA2,CCNT2,PDS5B,RBM22,ANAPC5,RCOR1,SUPT16H,CBX5,H2AFY2,SMARCB1,PES1,ACIN1,PABPN1,PNN,ADNP,NOP56,NUCB1,GPI,TFAM,CBX1,CCDC86,GTF2H1,RFC5,CHD4,SRSF9,H2AFY,NRBP1,SPTBN1,SCP2,ATP5F1,ARID1A,HMGN3,SATB2,RBM25,HELLS,TMPO,NFYB,PSPC1,CBX3,USP22,HIST1H1D,DEK,GOT2,THOC2,…
1	!	6.16e-38	1964	370	162	0.438	0.082	HPA:050010_12	hpa	68	stomach 2; glandular cells[Supported,Medium]	3	CDC27,LIG3,BAIAP2L1,BAZ1B,POLR3B,CAPN1,ABCF2,RFC1,CUL3,PNKP,POLR2B,MAP4,NOP58,NTHL1,SMARCD1,DNTTIP2,JMJD6,POLB,XRCC1,SMARCE1,BCS1L,TOP2B,RIF1,SMARCA2,CCNT2,PDS5B,RBM22,ANAPC5,RCOR1,SUPT16H,CBX5,H2AFY2,SMARCB1,PES1,ACIN1,PABPN1,PNN,ADNP,TJP1,NUCB1,GPI,TFAM,UBTF,CBX1,CCDC86,GTF2H1,RFC5,CHD4,SRSF9,H2AFY,DBN1,NRBP1,SPTBN1,MSH6,SCP2,ATP5F1,ARID1A,HMGN3,RBM25,HELLS,TMPO,NFYB,PSPC1,CBX3,USP22,HIST1H1D,D…
1	!	7.26e-38	246	433	57	0.132	0.232	GO:0006352	BP	1	DNA-templated transcription, initiation	7	MED24,MED17,POLR2B,RSF1,GTF3C1,MED15,ERCC2,MED25,MED26,TAF6,TFAM,UBTF,MED31,GTF2H1,GTF2H3,CCNC,MED23,NRBP1,MED20,MED1,MED10,CDK7,MED4,CDK9,POLR2D,TAF1,TAF5,SMARCA5,HIST1H4H,MED27,ERCC3,MED30,TAF3,TAF10,MED16,PTRF,POLR2L,TAF7,MED14,POLR2A,TAF9B,GTF2F2,HIST1H4C,HIST1H4J,GTF2E2,HIST4H4,GTF2H4,HIST2H4B,HIST2H4A,HIST1H4K,HIST1H4F,HIST1H4L,HIST1H4I,DACH1,HIST1H4E,HIST1H4D,HIST1H4B
1	!	1.17e-37	10751	433	370	0.855	0.034	GO:0044237	BP	1	cellular metabolic process	3	CDC27,LIG3,AP2B1,MED24,BAZ1B,POLR3B,CAPN1,AGPS,BRD9,RFC1,CUL3,PNKP,MED17,POLR2B,RSF1,LTBP1,RFC2,THOC3,MRTO4,ANAPC4,NOP58,KCNH2,MTA3,MED29,HAGH,NTHL1,CDK13,MTHFD2,SMARCD1,DNTTIP2,JMJD6,POLB,ASNS,CSNK2A2,ACTN1,XRCC1,NLE1,SMARCE1,TOP2B,GTF3C1,KIF22,RIF1,SMARCA2,CCNT2,MRPL22,DIS3,PDS5B,CHMP2B,CPNE3,CHERP,RBM22,BAX,DDX18,TPX2,ANAPC5,TRMT6,RCOR1,SUPT16H,CBX5,DSP,H2AFY2,MED15,SMARCB1,PES1,POLDIP3,SRSF5,…
1	!	1.2e-37	2233	370	173	0.468	0.077	HPA:002010_11	hpa	242	appendix; glandular cells[Supported,Low]	2	CDC27,LIG3,BAIAP2L1,BAZ1B,POLR3B,CAPN1,AGPS,ABCF2,RFC1,CUL3,PNKP,POLR2B,MAP4,RSF1,NOP58,NTHL1,SMARCD1,DNTTIP2,JMJD6,POLB,XRCC1,SMARCE1,BCS1L,TOP2B,RIF1,SMARCA2,CCNT2,PDS5B,RBM22,ANAPC5,RCOR1,SUPT16H,CBX5,H2AFY2,SMARCB1,PES1,ACIN1,PABPN1,PNN,ADNP,NOP56,TJP1,NUCB1,GPI,TFAM,UBTF,CBX1,FTSJ3,CCDC86,GTF2H1,RFC5,NOP2,CHD4,SRSF9,H2AFY,TCERG1,DBN1,NRBP1,SPTBN1,MSH6,SCP2,ATP5F1,ARID1A,HMGN3,SATB2,RBM25,HEL…
1	!	1.73e-37	6184	433	273	0.63	0.044	GO:0097159	MF	47	organic cyclic compound binding	3	SLC25A5,LIG3,BAZ1B,POLR3B,AGPS,BRD9,ABCF2,RFC1,PNKP,POLR2B,MAP4,RFC2,THOC3,RRP12,MRTO4,NOP58,MTA3,NTHL1,CDK13,DNTTIP2,KIF2A,JMJD6,POLB,ASNS,CSNK2A2,ACTN1,XRCC1,SMARCE1,BCS1L,TOP2B,GTF3C1,KIF22,SMARCA2,CCNT2,MRPL22,DIS3,PDS5B,CPNE3,CHERP,RBM22,DDX18,TPX2,TRMT6,RCOR1,SUPT16H,DSP,H2AFY2,MYO9B,SMARCB1,PES1,POLDIP3,HMGXB4,SRSF5,VRK1,ACIN1,PABPN1,CHD8,PNN,ZMYND8,ADNP,NOP56,SMCHD1,SMARCA1,SCML2,MPG,NUCB…
1	!	2.22e-37	1736	370	151	0.408	0.087	HPA:031010_12	hpa	4	pancreas; exocrine glandular cells[Supported,Medium]	3	CDC27,LIG3,BAZ1B,POLR3B,CAPN1,ABCF2,RFC1,CUL3,PNKP,POLR2B,MAP4,RSF1,NOP58,NTHL1,SMARCD1,JMJD6,POLB,XRCC1,SMARCE1,BCS1L,TOP2B,RIF1,SMARCA2,CCNT2,PDS5B,RBM22,ANAPC5,RCOR1,SUPT16H,CBX5,H2AFY2,SMARCB1,PES1,ACIN1,PABPN1,PNN,ADNP,NOP56,TJP1,TFAM,UBTF,CBX1,FTSJ3,CCDC86,GTF2H1,RFC5,NOP2,CHD4,SRSF9,H2AFY,TCERG1,NRBP1,SPTBN1,SCP2,ATP5F1,ARID1A,RBM25,TMPO,NFYB,PSPC1,NAGK,USP22,HIST1H1D,GOT2,THOC2,SNRPD2,HP1…
1	!	2.66e-37	1963	370	161	0.435	0.082	HPA:017010_12	hpa	89	fallopian tube; glandular cells[Supported,Medium]	3	CDC27,LIG3,BAIAP2L1,BAZ1B,POLR3B,CAPN1,RFC1,CUL3,PNKP,POLR2B,MAP4,RSF1,NOP58,CROCC,NTHL1,SMARCD1,JMJD6,POLB,XRCC1,SMARCE1,BCS1L,TOP2B,RIF1,SMARCA2,CCNT2,PDS5B,RBM22,ANAPC5,SUPT16H,H2AFY2,SMARCB1,ACIN1,PABPN1,PNN,ADNP,NOP56,TJP1,NUCB1,GPI,TFAM,UBTF,CBX1,FTSJ3,CCDC86,GTF2H1,RFC5,CHD4,SRSF9,H2AFY,TCERG1,NRBP1,SPTBN1,MSH6,SCP2,ATP5F1,ARID1A,HMGN3,RBM25,HELLS,TMPO,NFYB,PSPC1,CBX3,USP22,HIST1H1D,DEK,GO…
1	!	3.24e-37	1989	370	162	0.438	0.081	HPA:010020_12	hpa	126	colon; glandular cells[Supported,Medium]	3	CDC27,LIG3,BAIAP2L1,BAZ1B,POLR3B,CAPN1,AGPS,ABCF2,RFC1,CUL3,PNKP,POLR2B,MAP4,RSF1,NOP58,NTHL1,SMARCD1,JMJD6,POLB,XRCC1,SMARCE1,BCS1L,TOP2B,RIF1,SMARCA2,CCNT2,PDS5B,RBM22,ANAPC5,RCOR1,SUPT16H,CBX5,SMARCB1,PES1,ACIN1,PABPN1,ADNP,TJP1,NUCB1,GPI,TFAM,UBTF,CBX1,FTSJ3,CCDC86,GTF2H1,RFC5,CHD4,SRSF9,H2AFY,TCERG1,DBN1,NRBP1,SPTBN1,MSH6,SCP2,ATP5F1,ARID1A,SATB2,RBM25,TMPO,NFYB,PSPC1,CBX3,USP22,HIST1H1D,DEK…
1	!	3.41e-37	2323	370	176	0.476	0.076	HPA:050010_11	hpa	68	stomach 2; glandular cells[Supported,Low]	2	CDC27,LIG3,BAIAP2L1,BAZ1B,POLR3B,CAPN1,AGPS,ABCF2,RFC1,CUL3,PNKP,POLR2B,MAP4,RSF1,NOP58,NTHL1,SMARCD1,DNTTIP2,JMJD6,POLB,XRCC1,SMARCE1,BCS1L,TOP2B,RIF1,SMARCA2,CCNT2,PDS5B,RBM22,ANAPC5,RCOR1,SUPT16H,CBX5,H2AFY2,SMARCB1,PES1,ACIN1,PABPN1,PNN,ADNP,NOP56,TJP1,NUCB1,GPI,TFAM,UBTF,CBX1,FTSJ3,CCDC86,GTF2H1,RFC5,NOP2,CHD4,SRSF9,H2AFY,TCERG1,DBN1,NRBP1,SPTBN1,MSH6,SCP2,ATP5F1,ARID1A,HMGN3,RBM25,HELLS,TMP…
1	!	4.08e-37	2326	370	176	0.476	0.076	HPA:036010_11	hpa	223	rectum; glandular cells[Supported,Low]	2	CDC27,LIG3,BAIAP2L1,BAZ1B,POLR3B,CAPN1,AGPS,ABCF2,RFC1,CUL3,PNKP,POLR2B,MAP4,RSF1,NOP58,NTHL1,SMARCD1,DNTTIP2,JMJD6,POLB,XRCC1,SMARCE1,BCS1L,TOP2B,RIF1,SMARCA2,CCNT2,PDS5B,RBM22,ANAPC5,RCOR1,SUPT16H,CBX5,DSP,H2AFY2,SMARCB1,PES1,ACIN1,PABPN1,PNN,ADNP,NOP56,TJP1,NUCB1,GPI,TFAM,UBTF,CBX1,FTSJ3,VTN,CCDC86,GTF2H1,RFC5,NOP2,CHD4,SRSF9,H2AFY,TCERG1,DBN1,NRBP1,SPTBN1,MSH6,SCP2,ATP5F1,ARID1A,HMGN3,SATB2,R…
1	!	5.23e-37	4558	433	229	0.529	0.05	GO:1901362	BP	1	organic cyclic compound biosynthetic process	5	LIG3,MED24,BAZ1B,POLR3B,BRD9,RFC1,CUL3,PNKP,MED17,POLR2B,RSF1,RFC2,THOC3,MTA3,MED29,CDK13,SMARCD1,DNTTIP2,JMJD6,POLB,CSNK2A2,ACTN1,SMARCE1,GTF3C1,RIF1,SMARCA2,CCNT2,RCOR1,SUPT16H,CBX5,H2AFY2,MED15,SMARCB1,POLDIP3,SRSF5,PABPN1,CHD8,PNN,ZMYND8,ADNP,TH1L,RPRD1B,SMARCA1,SCML2,INTS9,ERCC2,MED25,ASF1B,MED26,URI1,PIAS4,TAF6,TFAM,UBTF,CBX1,MED31,SMARCD2,UBE2D3,GTF2H1,GTF2H3,RFC5,NOP2,CHD4,SRSF9,CAP2,CCNC…
1	!	1.09e-36	344	433	64	0.148	0.186	GO:0000790	CC	18	nuclear chromatin	10	RSF1,SMARCD1,XRCC1,SMARCE1,RIF1,SMARCA2,CBX5,H2AFY2,SMARCB1,HMGXB4,SMARCA1,ASF1B,CBX1,SMARCD2,CHD4,H2AFY,MSH6,ARID1A,RNF2,CBX3,HIST1H1D,SMARCA4,H3F3B,DPF2,ACTL6A,SMARCC2,TP53,POGZ,GATAD2B,TAF1,TAF5,SMARCA5,HIST1H4H,CHAF1B,H2AFZ,GATAD2A,CHAF1A,HIST1H1E,BPTF,SMARCC1,SUZ12,RCC1,HIST2H2AC,HIST2H2AB,MORF4L1,H1F0,TRRAP,HIST1H4C,HIST1H4J,HIST4H4,BAZ1A,DAXX,C17ORF49,HIST2H4B,HIST2H4A,HIST2H2AA4,HIST1H4K,…
1	!	1.2e-36	1849	370	155	0.419	0.084	HPA:040010_11	hpa	209	skeletal muscle; myocytes[Supported,Low]	2	CDC27,LIG3,BAIAP2L1,BAZ1B,POLR3B,CAPN1,AGPS,CUL3,PNKP,POLR2B,MAP4,RSF1,NOP58,NTHL1,SMARCD1,JMJD6,POLB,XRCC1,SMARCE1,BCS1L,TOP2B,RIF1,SMARCA2,CCNT2,PDS5B,RBM22,ANAPC5,RCOR1,SUPT16H,H2AFY2,SMARCB1,ACIN1,PABPN1,PNN,NOP56,TJP1,NUCB1,GPI,TFAM,UBTF,CBX1,FTSJ3,CCDC86,GTF2H1,RFC5,CHD4,SRSF9,CAP2,H2AFY,TCERG1,TNNC1,NRBP1,SPTBN1,MSH6,SCP2,ATP5F1,ARID1A,HMGN3,RBM25,TMPO,NFYB,PSPC1,CBX3,USP22,HIST1H1D,DEK,GO…
1	!	1.3e-36	1717	370	149	0.403	0.087	HPA:023010_11	hpa	225	kidney; cells in glomeruli[Supported,Low]	2	CDC27,LIG3,BAIAP2L1,BAZ1B,POLR3B,CAPN1,RFC1,PNKP,POLR2B,MAP4,RSF1,NOP58,NTHL1,SMARCD1,JMJD6,POLB,XRCC1,SMARCE1,BCS1L,TOP2B,RIF1,SMARCA2,CCNT2,PDS5B,RBM22,ANAPC5,RCOR1,SUPT16H,CBX5,H2AFY2,SMARCB1,PES1,PABPN1,PNN,ADNP,NOP56,TJP1,NUCB1,UBTF,CBX1,CCDC86,GTF2H1,RFC5,CHD4,SRSF9,H2AFY,TCERG1,DBN1,NRBP1,SPTBN1,MSH6,ARID1A,HMGN3,RBM25,TMPO,NFYB,PSPC1,CBX3,USP22,HIST1H1D,DEK,GOT2,THOC2,SNRPD2,HP1BP3,SMARCA…
1	!	1.48e-36	2274	370	173	0.468	0.076	HPA:017010_11	hpa	89	fallopian tube; glandular cells[Supported,Low]	2	CDC27,LIG3,BAIAP2L1,BAZ1B,POLR3B,CAPN1,AGPS,ABCF2,RFC1,CUL3,PNKP,POLR2B,MAP4,RSF1,NOP58,CROCC,NTHL1,SMARCD1,DNTTIP2,JMJD6,POLB,XRCC1,SMARCE1,BCS1L,TOP2B,RIF1,SMARCA2,CCNT2,PDS5B,RBM22,ANAPC5,SUPT16H,CBX5,H2AFY2,SMARCB1,PES1,ACIN1,PABPN1,PNN,ADNP,NOP56,TJP1,NUCB1,GPI,TFAM,UBTF,CBX1,FTSJ3,CCDC86,GTF2H1,RFC5,NOP2,CHD4,SRSF9,H2AFY,TCERG1,DBN1,NRBP1,SPTBN1,MSH6,SCP2,ATP5F1,ARID1A,HMGN3,RBM25,HELLS,TMP…
1	!	1.54e-36	747	370	98	0.265	0.131	HPA:003010_13	hpa	43	bone marrow; hematopoietic cells[Supported,High]	4	CDC27,LIG3,POLR3B,CAPN1,RFC1,CUL3,PNKP,POLR2B,NOP58,NTHL1,SMARCD1,JMJD6,XRCC1,SMARCE1,TOP2B,SMARCA2,CCNT2,PDS5B,RBM22,RCOR1,SMARCB1,ADNP,UBTF,CBX1,GTF2H1,RFC5,CHD4,H2AFY,NRBP1,ARID1A,RBM25,TMPO,NFYB,HIST1H1D,THOC2,SNRPD2,SMARCA4,CCNT1,RPL36,DNMT1,DKC1,TOP2A,H3F3B,CDK7,WDR36,SRSF1,ACTL6A,TRA2B,CDK9,NCBP1,MDC1,NUMA1,SLTM,SMARCC2,HMG20A,GLYR1,BRD4,TAF1,MKI67,CPSF7,SMARCA5,ATP5J,ATAD2,HIST1H4H,LMNA,R…
1	!	1.72e-36	2228	370	171	0.462	0.077	HPA:028010_11	hpa	166	nasopharynx; respiratory epithelial cells[Supported,Low]	2	CDC27,LIG3,BAIAP2L1,BAZ1B,POLR3B,CAPN1,AGPS,ABCF2,RFC1,PNKP,POLR2B,MAP4,RSF1,NOP58,CROCC,SMARCD1,DNTTIP2,JMJD6,POLB,XRCC1,SMARCE1,BCS1L,TOP2B,SMARCA2,CCNT2,RBM22,ANAPC5,RCOR1,SUPT16H,CBX5,H2AFY2,SMARCB1,PES1,ACIN1,PABPN1,PNN,ADNP,NOP56,TJP1,NUCB1,GPI,TFAM,UBTF,CBX1,VTN,CCDC86,GTF2H1,RFC5,NOP2,CHD4,SRSF9,CAP2,H2AFY,TCERG1,DBN1,NRBP1,SPTBN1,MSH6,SCP2,ATP5F1,ARID1A,HMGN3,RBM25,TMPO,NFYB,PSPC1,CBX3,L…
1	!	1.73e-36	2301	370	174	0.47	0.076	HPA:010020_11	hpa	126	colon; glandular cells[Supported,Low]	2	CDC27,LIG3,BAIAP2L1,BAZ1B,POLR3B,CAPN1,AGPS,ABCF2,RFC1,CUL3,PNKP,POLR2B,MAP4,RSF1,NOP58,NTHL1,SMARCD1,DNTTIP2,JMJD6,POLB,XRCC1,SMARCE1,BCS1L,TOP2B,RIF1,SMARCA2,CCNT2,PDS5B,RBM22,ANAPC5,RCOR1,SUPT16H,CBX5,H2AFY2,SMARCB1,PES1,ACIN1,PABPN1,ADNP,NOP56,TJP1,NUCB1,GPI,TFAM,UBTF,CBX1,FTSJ3,VTN,CCDC86,GTF2H1,RFC5,NOP2,CHD4,SRSF9,H2AFY,TCERG1,DBN1,NRBP1,SPTBN1,MSH6,SCP2,ATP5F1,ARID1A,HMGN3,SATB2,RBM25,HEL…
1	!	2.07e-36	2231	370	171	0.462	0.077	HPA:014010_11	hpa	233	epididymis; glandular cells[Supported,Low]	2	CDC27,LIG3,BAIAP2L1,BAZ1B,POLR3B,CAPN1,AGPS,RFC1,CUL3,PNKP,POLR2B,MAP4,RSF1,NOP58,NTHL1,SMARCD1,DNTTIP2,JMJD6,POLB,XRCC1,SMARCE1,BCS1L,TOP2B,RIF1,SMARCA2,CCNT2,PDS5B,RBM22,ANAPC5,RCOR1,SUPT16H,CBX5,H2AFY2,SMARCB1,PES1,ACIN1,PABPN1,PNN,ADNP,NOP56,TJP1,NUCB1,GPI,TFAM,UBTF,CBX1,FTSJ3,CCDC86,GTF2H1,RFC5,CHD4,SRSF9,H2AFY,TCERG1,DBN1,NRBP1,SPTBN1,MSH6,SCP2,ATP5F1,ARID1A,HMGN3,RBM25,TMPO,NFYB,PSPC1,CBX3…
1	!	2.95e-36	2117	370	166	0.449	0.078	HPA:013020_11	hpa	19	endometrium 2; glandular cells[Supported,Low]	2	CDC27,LIG3,BAIAP2L1,BAZ1B,POLR3B,CAPN1,ABCF2,RFC1,CUL3,PNKP,POLR2B,MAP4,RSF1,NOP58,NTHL1,SMARCD1,JMJD6,POLB,XRCC1,SMARCE1,BCS1L,TOP2B,RIF1,SMARCA2,CCNT2,PDS5B,RBM22,ANAPC5,RCOR1,SUPT16H,CBX5,H2AFY2,SMARCB1,PES1,ACIN1,PABPN1,PNN,ADNP,NOP56,TJP1,NUCB1,GPI,TFAM,UBTF,CBX1,FTSJ3,CCDC86,GTF2H1,RFC5,NOP2,CHD4,H2AFY,TCERG1,DBN1,NRBP1,SPTBN1,MSH6,SCP2,ATP5F1,ARID1A,HMGN3,RBM25,TMPO,NFYB,PSPC1,CBX3,USP22,H…
1	!	3.54e-36	1820	370	153	0.414	0.084	HPA:004030_11	hpa	24	breast; myoepithelial cells[Supported,Low]	2	CDC27,LIG3,BAIAP2L1,BAZ1B,POLR3B,CAPN1,ABCF2,RFC1,CUL3,PNKP,POLR2B,MAP4,RSF1,NOP58,NTHL1,SMARCD1,JMJD6,POLB,XRCC1,SMARCE1,BCS1L,TOP2B,RIF1,SMARCA2,CCNT2,PDS5B,RBM22,ANAPC5,RCOR1,SUPT16H,H2AFY2,SMARCB1,PES1,ACIN1,PABPN1,PNN,ADNP,NOP56,GPI,TFAM,UBTF,CBX1,CCDC86,GTF2H1,RFC5,CHD4,SRSF9,H2AFY,TCERG1,DBN1,NRBP1,SPTBN1,MSH6,SCP2,ATP5F1,ARID1A,RBM25,TMPO,NFYB,PSPC1,CBX3,NAGK,USP22,HIST1H1D,DEK,THOC2,SNRP…
1	!	3.91e-36	993	370	112	0.303	0.113	HPA:006010_12	hpa	304	caudate; glial cells[Supported,Medium]	3	CDC27,CAPN1,RFC1,PNKP,MAP4,NOP58,NTHL1,SMARCD1,JMJD6,XRCC1,SMARCE1,BCS1L,TOP2B,RIF1,SMARCA2,CCNT2,PDS5B,RBM22,ANAPC5,RCOR1,CBX5,H2AFY2,SMARCB1,ACIN1,PNN,ADNP,NOP56,NUCB1,UBTF,CBX1,GTF2H1,CHD4,SRSF9,H2AFY,ARID1A,HMGN3,RBM25,TMPO,NFYB,PSPC1,HIST1H1D,THOC2,SNRPD2,HP1BP3,SMARCA4,CCNT1,RPL36,DKC1,H3F3B,TERF2,SRRM1,CNDP2,CDK7,WDR36,MAP7,SRSF1,ACTL6A,TRA2B,CDK9,NCBP1,MDC1,TAF8,NUMA1,SMARCC2,HMG20A,GLYR1…
1	!	4e-36	3857	433	207	0.478	0.054	GO:0097659	BP	1	nucleic acid-templated transcription	8	MED24,BAZ1B,POLR3B,BRD9,RFC1,CUL3,MED17,POLR2B,RSF1,THOC3,MTA3,MED29,CDK13,SMARCD1,DNTTIP2,JMJD6,CSNK2A2,ACTN1,SMARCE1,GTF3C1,RIF1,SMARCA2,CCNT2,RCOR1,SUPT16H,CBX5,H2AFY2,MED15,SMARCB1,POLDIP3,SRSF5,PABPN1,CHD8,PNN,ZMYND8,ADNP,TH1L,RPRD1B,SMARCA1,SCML2,INTS9,ERCC2,MED25,ASF1B,MED26,URI1,PIAS4,TAF6,TFAM,UBTF,CBX1,MED31,SMARCD2,UBE2D3,GTF2H1,GTF2H3,NOP2,CHD4,SRSF9,CCNC,MED23,H2AFY,TCERG1,GTF3C2,NRB…
1	!	4.3e-36	1256	370	126	0.341	0.1	HPA:007030_12	hpa	231	cerebellum; cells in molecular layer[Supported,Medium]	3	CDC27,LIG3,BAZ1B,POLR3B,CAPN1,RFC1,CUL3,PNKP,POLR2B,MAP4,NOP58,NTHL1,SMARCD1,JMJD6,XRCC1,SMARCE1,BCS1L,TOP2B,SMARCA2,CCNT2,PDS5B,RBM22,ANAPC5,RCOR1,SUPT16H,CBX5,H2AFY2,SMARCB1,ACIN1,PABPN1,PNN,ADNP,NOP56,NUCB1,NOVA2,GPI,TFAM,UBTF,CBX1,GTF2H1,CHD4,SRSF9,H2AFY,TCERG1,NRBP1,ARID1A,HMGN3,RBM25,TMPO,NFYB,PSPC1,CBX3,USP22,HIST1H1D,THOC2,SNRPD2,HP1BP3,SMARCA4,CCNT1,RPL36,DKC1,CC2D1A,H3F3B,TERF2,SRRM1,CD…
1	!	4.5e-36	2317	370	174	0.47	0.075	HPA:018010_11	hpa	36	gallbladder; glandular cells[Supported,Low]	2	CDC27,LIG3,BAIAP2L1,BAZ1B,POLR3B,CAPN1,AGPS,ABCF2,RFC1,CUL3,PNKP,POLR2B,MAP4,RSF1,NOP58,NTHL1,SMARCD1,DNTTIP2,JMJD6,POLB,XRCC1,SMARCE1,BCS1L,TOP2B,RIF1,SMARCA2,CCNT2,PDS5B,RBM22,ANAPC5,RCOR1,SUPT16H,CBX5,DSP,H2AFY2,SMARCB1,PES1,ACIN1,PABPN1,ADNP,NOP56,TJP1,NUCB1,GPI,TFAM,UBTF,CBX1,FTSJ3,CCDC86,GTF2H1,RFC5,NOP2,CHD4,SRSF9,H2AFY,TCERG1,DBN1,NRBP1,SPTBN1,MSH6,SCP2,ATP5F1,ARID1A,HMGN3,RBM25,TMPO,NFYB…
1	!	4.57e-36	2124	370	166	0.449	0.078	HPA:012020_11	hpa	93	endometrium 1; glandular cells[Supported,Low]	2	CDC27,LIG3,BAIAP2L1,BAZ1B,POLR3B,CAPN1,AGPS,ABCF2,RFC1,CUL3,PNKP,POLR2B,MAP4,RSF1,NOP58,NTHL1,SMARCD1,JMJD6,POLB,XRCC1,SMARCE1,BCS1L,TOP2B,RIF1,SMARCA2,CCNT2,PDS5B,RBM22,ANAPC5,RCOR1,SUPT16H,CBX5,H2AFY2,SMARCB1,PES1,ACIN1,PABPN1,PNN,ADNP,NOP56,TJP1,NUCB1,GPI,TFAM,CBX1,CCDC86,GTF2H1,RFC5,CHD4,SRSF9,H2AFY,TCERG1,DBN1,NRBP1,SPTBN1,MSH6,SCP2,ATP5F1,ARID1A,HMGN3,RBM25,HELLS,TMPO,NFYB,PSPC1,CBX3,NAGK,U…
1	!	5.87e-36	2128	370	166	0.449	0.078	HPA:052010_11	hpa	276	thyroid gland; glandular cells[Supported,Low]	2	CDC27,LIG3,BAIAP2L1,BAZ1B,POLR3B,CAPN1,AGPS,ABCF2,RFC1,CUL3,PNKP,POLR2B,MAP4,RSF1,NOP58,NTHL1,SMARCD1,JMJD6,POLB,XRCC1,SMARCE1,BCS1L,TOP2B,RIF1,SMARCA2,CCNT2,PDS5B,RBM22,ANAPC5,RCOR1,SUPT16H,CBX5,H2AFY2,SMARCB1,PES1,ACIN1,PABPN1,PNN,ADNP,NOP56,TJP1,NUCB1,GPI,TFAM,UBTF,CBX1,FTSJ3,CCDC86,GTF2H1,RFC5,CHD4,SRSF9,H2AFY,TCERG1,NRBP1,SPTBN1,MSH6,SCP2,ATP5F1,HMGN3,RBM25,TMPO,NFYB,PSPC1,CBX3,NAGK,USP22,HI…
1	!	6.14e-36	2105	370	165	0.446	0.078	HPA:039010_11	hpa	127	seminal vesicle; glandular cells[Supported,Low]	2	CDC27,LIG3,BAIAP2L1,BAZ1B,POLR3B,CAPN1,AGPS,ABCF2,RFC1,CUL3,PNKP,POLR2B,MAP4,RSF1,NOP58,NTHL1,SMARCD1,JMJD6,POLB,XRCC1,SMARCE1,BCS1L,TOP2B,RIF1,SMARCA2,CCNT2,PDS5B,RBM22,ANAPC5,RCOR1,SUPT16H,CBX5,H2AFY2,SMARCB1,PES1,ACIN1,PABPN1,PNN,ADNP,NOP56,TJP1,NUCB1,GPI,TFAM,UBTF,CBX1,FTSJ3,CCDC86,GTF2H1,RFC5,CHD4,SRSF9,H2AFY,TCERG1,NRBP1,SPTBN1,MSH6,SCP2,ATP5F1,ARID1A,RBM25,TMPO,NFYB,PSPC1,CBX3,NAGK,USP22,H…
1	!	6.22e-36	10233	433	358	0.827	0.035	GO:0006807	BP	1	nitrogen compound metabolic process	3	CDC27,LIG3,AP2B1,MED24,BAZ1B,POLR3B,CAPN1,BRD9,RFC1,CUL3,PNKP,MED17,POLR2B,RSF1,LTBP1,RFC2,THOC3,MRTO4,ANAPC4,NOP58,KCNH2,MTA3,MED29,HAGH,NTHL1,CDK13,MTHFD2,SMARCD1,DNTTIP2,JMJD6,POLB,ASNS,CSNK2A2,ACTN1,XRCC1,NLE1,SMARCE1,TOP2B,GTF3C1,KIF22,RIF1,SMARCA2,CCNT2,MRPL22,DIS3,PDS5B,CPNE3,CHERP,RBM22,BAX,DDX18,TPX2,ANAPC5,TRMT6,RCOR1,SUPT16H,CBX5,DSP,H2AFY2,MED15,SMARCB1,PES1,POLDIP3,SRSF5,VRK1,ACIN1,P…
1	!	7.96e-36	3874	433	207	0.478	0.053	GO:0032774	BP	1	RNA biosynthetic process	7	MED24,BAZ1B,POLR3B,BRD9,RFC1,CUL3,MED17,POLR2B,RSF1,THOC3,MTA3,MED29,CDK13,SMARCD1,DNTTIP2,JMJD6,CSNK2A2,ACTN1,SMARCE1,GTF3C1,RIF1,SMARCA2,CCNT2,RCOR1,SUPT16H,CBX5,H2AFY2,MED15,SMARCB1,POLDIP3,SRSF5,PABPN1,CHD8,PNN,ZMYND8,ADNP,TH1L,RPRD1B,SMARCA1,SCML2,INTS9,ERCC2,MED25,ASF1B,MED26,URI1,PIAS4,TAF6,TFAM,UBTF,CBX1,MED31,SMARCD2,UBE2D3,GTF2H1,GTF2H3,NOP2,CHD4,SRSF9,CCNC,MED23,H2AFY,TCERG1,GTF3C2,NRB…
1	!	8.75e-36	2087	370	164	0.443	0.079	HPA:035010_11	hpa	272	prostate; glandular cells[Supported,Low]	2	CDC27,LIG3,BAIAP2L1,BAZ1B,POLR3B,CAPN1,ABCF2,RFC1,CUL3,PNKP,POLR2B,MAP4,RSF1,NOP58,NTHL1,SMARCD1,JMJD6,POLB,XRCC1,SMARCE1,BCS1L,TOP2B,RIF1,SMARCA2,CCNT2,PDS5B,RBM22,ANAPC5,RCOR1,SUPT16H,CBX5,H2AFY2,SMARCB1,PES1,ACIN1,PABPN1,PNN,ADNP,NOP56,TJP1,NUCB1,GPI,TFAM,UBTF,CBX1,CCDC86,GTF2H1,NOP2,CHD4,SRSF9,H2AFY,TCERG1,DBN1,NRBP1,SPTBN1,MSH6,SCP2,ATP5F1,ARID1A,RBM25,TMPO,NFYB,PSPC1,CBX3,NAGK,USP22,HIST1H1…
1	!	1.21e-35	1618	370	143	0.386	0.088	HPA:006010_11	hpa	304	caudate; glial cells[Supported,Low]	2	CDC27,BAIAP2L1,BAZ1B,POLR3B,CAPN1,RFC1,PNKP,POLR2B,MAP4,RSF1,NOP58,NTHL1,SMARCD1,DNTTIP2,JMJD6,POLB,XRCC1,SMARCE1,BCS1L,TOP2B,RIF1,SMARCA2,CCNT2,PDS5B,RBM22,ANAPC5,RCOR1,SUPT16H,CBX5,H2AFY2,SMARCB1,ACIN1,PABPN1,PNN,ADNP,NOP56,NUCB1,GPI,UBTF,CBX1,CCDC86,GTF2H1,CHD4,SRSF9,CAP2,H2AFY,NRBP1,SPTBN1,MSH6,ATP5F1,ARID1A,HMGN3,RBM25,TMPO,NFYB,PSPC1,CBX3,LRP1,HIST1H1D,DEK,GOT2,THOC2,SNRPD2,HP1BP3,SMARCA4,C…
1	!	1.23e-35	2022	370	161	0.435	0.08	HPA:018010_12	hpa	36	gallbladder; glandular cells[Supported,Medium]	3	CDC27,LIG3,BAIAP2L1,BAZ1B,POLR3B,CAPN1,AGPS,RFC1,CUL3,PNKP,POLR2B,MAP4,RSF1,NOP58,NTHL1,SMARCD1,DNTTIP2,JMJD6,POLB,XRCC1,SMARCE1,BCS1L,TOP2B,RIF1,SMARCA2,CCNT2,PDS5B,RBM22,ANAPC5,RCOR1,SUPT16H,CBX5,H2AFY2,SMARCB1,PES1,ACIN1,PABPN1,ADNP,TJP1,NUCB1,GPI,TFAM,UBTF,CBX1,CCDC86,GTF2H1,RFC5,CHD4,SRSF9,H2AFY,TCERG1,DBN1,NRBP1,SPTBN1,SCP2,ATP5F1,ARID1A,HMGN3,RBM25,TMPO,NFYB,PSPC1,CBX3,NAGK,USP22,HIST1H1D,…
1	!	1.49e-35	2025	370	161	0.435	0.08	HPA:053010_11	hpa	107	tonsil; germinal center cells[Supported,Low]	2	CDC27,LIG3,BAIAP2L1,BAZ1B,POLR3B,CAPN1,ABCF2,RFC1,CUL3,PNKP,POLR2B,MAP4,RSF1,NOP58,NTHL1,SMARCD1,DNTTIP2,JMJD6,XRCC1,SMARCE1,BCS1L,TOP2B,RIF1,SMARCA2,CCNT2,RBM22,ANAPC5,RCOR1,SUPT16H,CBX5,H2AFY2,SMARCB1,ACIN1,PNN,ADNP,NOP56,NUCB1,GPI,TFAM,UBTF,CBX1,CCDC86,GTF2H1,RFC5,NOP2,CHD4,SRSF9,H2AFY,TCERG1,NRBP1,SPTBN1,MSH6,ATP5F1,ARID1A,HMGN3,RBM25,HELLS,TMPO,NFYB,PSPC1,CBX3,NAGK,USP22,HIST1H1D,DEK,GOT2,TH…
1	!	1.67e-35	1843	370	153	0.414	0.083	HPA:027010_11	hpa	255	lymph node; germinal center cells[Supported,Low]	2	CDC27,LIG3,BAIAP2L1,BAZ1B,POLR3B,CAPN1,ABCF2,RFC1,PNKP,MAP4,NOP58,NTHL1,SMARCD1,JMJD6,POLB,XRCC1,SMARCE1,TOP2B,RIF1,SMARCA2,CCNT2,PDS5B,RBM22,ANAPC5,RCOR1,SUPT16H,CBX5,H2AFY2,SMARCB1,ACIN1,PABPN1,PNN,ADNP,NOP56,NUCB1,GPI,TFAM,UBTF,CBX1,FTSJ3,CCDC86,GTF2H1,RFC5,NOP2,CHD4,SRSF9,H2AFY,NRBP1,SPTBN1,MSH6,ARID1A,HMGN3,RBM25,HELLS,TMPO,NFYB,PSPC1,CBX3,NAGK,USP22,HIST1H1D,DEK,GOT2,THOC2,SNRPD2,HP1BP3,SMA…
1	!	2.15e-35	2149	370	166	0.449	0.077	HPA:043010_11	hpa	296	skin 2; epidermal cells[Supported,Low]	2	CDC27,LIG3,BAIAP2L1,BAZ1B,POLR3B,CAPN1,AGPS,ABCF2,RFC1,CUL3,PNKP,POLR2B,MAP4,RSF1,NOP58,NTHL1,SMARCD1,DNTTIP2,JMJD6,POLB,XRCC1,SMARCE1,BCS1L,TOP2B,RIF1,SMARCA2,CCNT2,PDS5B,RBM22,ANAPC5,RCOR1,SUPT16H,CBX5,DSP,H2AFY2,SMARCB1,PES1,ACIN1,PABPN1,PNN,ADNP,NOP56,TJP1,GPI,TFAM,UBTF,CBX1,FTSJ3,CCDC86,GTF2H1,RFC5,NOP2,CHD4,SRSF9,H2AFY,TCERG1,NRBP1,SPTBN1,MSH6,SCP2,ATP5F1,ARID1A,HMGN3,HELLS,TMPO,NFYB,PSPC1,…
1	!	2.38e-35	1500	370	137	0.37	0.091	HPA:012010_11	hpa	76	endometrium 1; cells in endometrial stroma[Supported,Low]	2	CDC27,LIG3,POLR3B,CAPN1,RFC1,CUL3,PNKP,POLR2B,MAP4,RSF1,NOP58,NTHL1,SMARCD1,JMJD6,XRCC1,SMARCE1,TOP2B,RIF1,SMARCA2,CCNT2,PDS5B,RBM22,ANAPC5,RCOR1,SUPT16H,CBX5,H2AFY2,SMARCB1,ACIN1,PABPN1,PNN,ADNP,NOP56,GPI,UBTF,CBX1,CCDC86,GTF2H1,RFC5,CHD4,SRSF9,H2AFY,TCERG1,DBN1,NRBP1,SPTBN1,ARID1A,RBM25,HELLS,TMPO,NFYB,PSPC1,CBX3,LRP1,USP22,HIST1H1D,DEK,THOC2,SNRPD2,HP1BP3,SMARCA4,CCNT1,RPL36,DKC1,TOP2A,CC2D1A,…
1	!	2.48e-35	2080	370	163	0.441	0.078	HPA:011010_12	hpa	59	duodenum; glandular cells[Supported,Medium]	3	CDC27,LIG3,BAIAP2L1,BAZ1B,POLR3B,CAPN1,AGPS,ABCF2,RFC1,CUL3,PNKP,POLR2B,MAP4,RSF1,NOP58,NTHL1,SMARCD1,JMJD6,XRCC1,SMARCE1,BCS1L,TOP2B,RIF1,SMARCA2,CCNT2,PDS5B,RBM22,ANAPC5,RCOR1,CBX5,H2AFY2,SMARCB1,PES1,ACIN1,PABPN1,PNN,ADNP,NOP56,TJP1,NUCB1,GPI,TFAM,UBTF,CBX1,FTSJ3,VTN,CCDC86,GTF2H1,RFC5,CHD4,SRSF9,H2AFY,TCERG1,NRBP1,SPTBN1,MSH6,SCP2,ATP5F1,ARID1A,HMGN3,RBM25,HELLS,TMPO,NFYB,PSPC1,CBX3,USP22,HIS…
1	!	3.05e-35	3841	433	205	0.473	0.053	GO:0006351	BP	1	transcription, DNA-templated	6	MED24,BAZ1B,POLR3B,BRD9,RFC1,CUL3,MED17,POLR2B,RSF1,THOC3,MTA3,MED29,CDK13,SMARCD1,DNTTIP2,JMJD6,CSNK2A2,SMARCE1,GTF3C1,RIF1,SMARCA2,CCNT2,RCOR1,SUPT16H,CBX5,H2AFY2,MED15,SMARCB1,POLDIP3,SRSF5,PABPN1,CHD8,PNN,ZMYND8,ADNP,TH1L,RPRD1B,SMARCA1,SCML2,INTS9,ERCC2,MED25,ASF1B,MED26,URI1,PIAS4,TAF6,TFAM,UBTF,CBX1,MED31,SMARCD2,UBE2D3,GTF2H1,GTF2H3,NOP2,CHD4,SRSF9,CCNC,MED23,H2AFY,TCERG1,GTF3C2,NRBP1,ARI…
1	!	3.5e-35	1809	370	151	0.408	0.083	HPA:009020_11	hpa	108	cervix, uterine; squamous epithelial cells[Supported,Low]	2	CDC27,LIG3,BAIAP2L1,BAZ1B,POLR3B,CAPN1,AGPS,RFC1,CUL3,POLR2B,MAP4,RSF1,NOP58,NTHL1,SMARCD1,DNTTIP2,POLB,XRCC1,SMARCE1,BCS1L,TOP2B,RIF1,SMARCA2,CCNT2,PDS5B,ANAPC5,RCOR1,SUPT16H,H2AFY2,SMARCB1,PES1,ACIN1,PABPN1,NOP56,TJP1,NUCB1,GPI,TFAM,UBTF,CBX1,CCDC86,GTF2H1,RFC5,NOP2,CHD4,H2AFY,TCERG1,NRBP1,SPTBN1,MSH6,SCP2,ATP5F1,ARID1A,HMGN3,HELLS,TMPO,PSPC1,HIST1H1D,DEK,GOT2,THOC2,SNRPD2,HP1BP3,RPL36,DKC1,TOP…
1	!	5.28e-35	1726	370	147	0.397	0.085	HPA:007030_11	hpa	231	cerebellum; cells in molecular layer[Supported,Low]	2	CDC27,LIG3,BAIAP2L1,BAZ1B,POLR3B,CAPN1,RFC1,CUL3,PNKP,POLR2B,MAP4,RSF1,NOP58,NTHL1,SMARCD1,DNTTIP2,JMJD6,POLB,XRCC1,SMARCE1,BCS1L,TOP2B,RIF1,SMARCA2,CCNT2,PDS5B,RBM22,ANAPC5,RCOR1,SUPT16H,CBX5,H2AFY2,SMARCB1,ACIN1,PABPN1,PNN,ADNP,NOP56,NUCB1,NOVA2,GPI,TFAM,UBTF,CBX1,CCDC86,GTF2H1,CHD4,SRSF9,H2AFY,TCERG1,NRBP1,SPTBN1,MSH6,ATP5F1,ARID1A,HMGN3,RBM25,TMPO,NFYB,PSPC1,CBX3,LRP1,USP22,HIST1H1D,DEK,THOC2…
1	!	6.84e-35	931	433	97	0.224	0.104	GO:0006396	BP	1	RNA processing	8	POLR2B,THOC3,MRTO4,NOP58,CDK13,JMJD6,DIS3,CHERP,RBM22,TRMT6,PES1,POLDIP3,SRSF5,ACIN1,PABPN1,PNN,NOP56,INTS9,ERCC2,NOVA2,DHX40,FTSJ3,GTF2H1,GTF2H3,NOP2,SRSF9,MDN1,PRPF4B,PNO1,PRPF3,EBNA1BP2,HEATR1,RBM25,PSPC1,THOC2,SNRPD2,CCNT1,RPL36,EXOSC2,DKC1,THOC6,SRRM1,CDK7,WDR36,NAT10,DDX56,SRSF1,TRA2B,CDK9,NCBP1,SLTM,PNPT1,WDR12,DHX38,TXNL4B,INTS7,INTS3,POLR2D,FIP1L1,METTL14,RPL7L1,CPSF7,SAP18,UTP14A,RRP1B,…
1	!	8.98e-35	2393	370	175	0.473	0.073	HPA:011010_11	hpa	59	duodenum; glandular cells[Supported,Low]	2	CDC27,LIG3,BAIAP2L1,BAZ1B,POLR3B,CAPN1,AGPS,ABCF2,RFC1,CUL3,PNKP,POLR2B,MAP4,RSF1,NOP58,NTHL1,SMARCD1,DNTTIP2,JMJD6,POLB,XRCC1,SMARCE1,BCS1L,TOP2B,RIF1,SMARCA2,CCNT2,PDS5B,RBM22,ANAPC5,RCOR1,SUPT16H,CBX5,DSP,H2AFY2,SMARCB1,PES1,ACIN1,PABPN1,PNN,ADNP,NOP56,TJP1,NUCB1,GPI,TFAM,UBTF,CBX1,FTSJ3,VTN,CCDC86,GTF2H1,RFC5,NOP2,CHD4,SRSF9,H2AFY,TCERG1,NRBP1,SPTBN1,MSH6,SCP2,ATP5F1,ARID1A,HMGN3,RBM25,HELLS,…
1	!	9.75e-35	1215	370	122	0.33	0.1	HPA:042010_12	hpa	215	skin 1; Langerhans[Supported,Medium]	3	CDC27,LIG3,BAZ1B,POLR3B,CAPN1,RFC1,CUL3,PNKP,POLR2B,MAP4,RSF1,NOP58,NTHL1,SMARCD1,JMJD6,POLB,XRCC1,SMARCE1,TOP2B,RIF1,SMARCA2,CCNT2,PDS5B,RBM22,ANAPC5,RCOR1,SUPT16H,DSP,PES1,ACIN1,PABPN1,PNN,ADNP,NOP56,NUCB1,TFAM,UBTF,CBX1,CCDC86,GTF2H1,RFC5,CHD4,H2AFY,TCERG1,SPTBN1,ARID1A,RBM25,TMPO,NFYB,PSPC1,CBX3,USP22,HIST1H1D,THOC2,SNRPD2,SMARCA4,CCNT1,RPL36,DKC1,H3F3B,TERF2,SRRM1,WDR36,NAT10,MAP7,SRSF1,ACTL…
1	!	1.01e-34	1962	370	157	0.424	0.08	HPA:020010_11	hpa	258	heart muscle; myocytes[Supported,Low]	2	LIG3,BAIAP2L1,POLR3B,CAPN1,CUL3,PNKP,MAP4,RSF1,NOP58,NTHL1,SMARCD1,JMJD6,XRCC1,SMARCE1,BCS1L,TOP2B,RIF1,SMARCA2,CCNT2,PDS5B,RBM22,ANAPC5,RCOR1,SUPT16H,DSP,H2AFY2,SMARCB1,PES1,ACIN1,PABPN1,PNN,ADNP,NOP56,TJP1,NUCB1,GPI,TFAM,UBTF,CBX1,FTSJ3,CCDC86,GTF2H1,RFC5,NOP2,CHD4,SRSF9,CAP2,H2AFY,TCERG1,TNNC1,NRBP1,SPTBN1,SCP2,ATP5F1,ARID1A,HMGN3,RBM25,TMPO,NFYB,PSPC1,CBX3,NAGK,USP22,HIST1H1D,DEK,GOT2,THOC2,S…
1	!	1.19e-34	2373	370	174	0.47	0.073	HPA:044010_11	hpa	235	small intestine; glandular cells[Supported,Low]	2	CDC27,LIG3,BAIAP2L1,BAZ1B,POLR3B,CAPN1,AGPS,ABCF2,RFC1,CUL3,PNKP,POLR2B,MAP4,RSF1,NOP58,NTHL1,SMARCD1,DNTTIP2,JMJD6,POLB,XRCC1,SMARCE1,BCS1L,TOP2B,RIF1,SMARCA2,CCNT2,PDS5B,RBM22,ANAPC5,RCOR1,SUPT16H,CBX5,H2AFY2,SMARCB1,PES1,ACIN1,PABPN1,PNN,ADNP,NOP56,TJP1,NUCB1,GPI,TFAM,UBTF,CBX1,FTSJ3,VTN,CCDC86,GTF2H1,RFC5,NOP2,CHD4,SRSF9,H2AFY,TCERG1,NRBP1,SPTBN1,MSH6,SCP2,ATP5F1,ARID1A,HMGN3,RBM25,HELLS,TMPO…
1	!	1.27e-34	2059	370	161	0.435	0.078	HPA:044010_12	hpa	235	small intestine; glandular cells[Supported,Medium]	3	CDC27,LIG3,BAIAP2L1,BAZ1B,POLR3B,CAPN1,AGPS,RFC1,CUL3,PNKP,POLR2B,MAP4,NOP58,NTHL1,SMARCD1,JMJD6,XRCC1,SMARCE1,BCS1L,TOP2B,RIF1,SMARCA2,CCNT2,PDS5B,RBM22,ANAPC5,RCOR1,SUPT16H,CBX5,H2AFY2,SMARCB1,PES1,ACIN1,PABPN1,PNN,ADNP,TJP1,NUCB1,GPI,TFAM,UBTF,CBX1,FTSJ3,VTN,CCDC86,GTF2H1,RFC5,CHD4,SRSF9,H2AFY,TCERG1,NRBP1,SPTBN1,MSH6,SCP2,ATP5F1,ARID1A,HMGN3,RBM25,HELLS,TMPO,NFYB,PSPC1,CBX3,USP22,HIST1H1D,DEK…
1	!	1.86e-34	3688	433	199	0.46	0.054	GO:0006996	BP	1	organelle organization	4	CDC27,SLC25A5,LIG3,BAIAP2L1,MED24,BAZ1B,BRD9,RFC1,CUL3,PNKP,MAP4,RSF1,RFC2,TTC17,MRTO4,ANAPC4,MTA3,CROCC,CDK13,CTNNA2,SMARCD1,KIF2A,JMJD6,CSNK2A2,ACTN1,XRCC1,NLE1,SMARCE1,BCS1L,TOP2B,KIF22,RIF1,SMARCA2,PDS5B,CHMP2B,BAX,TPX2,RCOR1,SUPT16H,DSP,H2AFY2,SMARCB1,PES1,VRK1,ACIN1,CHD8,ZMYND8,SMCHD1,SMARCA1,ERCC2,ASF1B,TFAM,SMARCD2,UBE2D3,GTF2H1,CORO1C,GTF2H3,RFC5,NOP2,CHD4,MDN1,CAP2,MSH3,BRIX1,H2AFY,DBN1…
1	!	2.18e-34	1769	370	148	0.4	0.084	HPA:052010_12	hpa	276	thyroid gland; glandular cells[Supported,Medium]	3	CDC27,LIG3,BAZ1B,POLR3B,CAPN1,AGPS,RFC1,CUL3,PNKP,POLR2B,MAP4,RSF1,NOP58,NTHL1,SMARCD1,JMJD6,POLB,XRCC1,SMARCE1,BCS1L,TOP2B,RIF1,SMARCA2,CCNT2,PDS5B,RBM22,ANAPC5,RCOR1,SUPT16H,CBX5,H2AFY2,SMARCB1,ACIN1,PABPN1,PNN,ADNP,TJP1,NUCB1,GPI,TFAM,UBTF,CBX1,CCDC86,GTF2H1,RFC5,CHD4,SRSF9,H2AFY,TCERG1,NRBP1,SPTBN1,MSH6,SCP2,HMGN3,RBM25,NFYB,PSPC1,CBX3,USP22,HIST1H1D,DEK,GOT2,THOC2,SNRPD2,HP1BP3,SMARCA4,CCNT1…
1	!	2.57e-34	9485	433	341	0.788	0.036	GO:0043170	BP	1	macromolecule metabolic process	4	CDC27,LIG3,AP2B1,MED24,BAZ1B,POLR3B,CAPN1,BRD9,RFC1,CUL3,PNKP,MED17,POLR2B,RSF1,LTBP1,RFC2,THOC3,MRTO4,ANAPC4,NOP58,KCNH2,MTA3,MED29,NTHL1,CDK13,SMARCD1,DNTTIP2,JMJD6,POLB,CSNK2A2,ACTN1,XRCC1,NLE1,SMARCE1,TOP2B,GTF3C1,KIF22,RIF1,SMARCA2,CCNT2,MRPL22,DIS3,PDS5B,CPNE3,CHERP,RBM22,BAX,DDX18,TPX2,ANAPC5,TRMT6,RCOR1,SUPT16H,CBX5,DSP,H2AFY2,MED15,SMARCB1,PES1,POLDIP3,SRSF5,VRK1,ACIN1,PABPN1,CHD8,PNN,ZM…
1	!	2.84e-34	1955	370	156	0.422	0.08	HPA:049010_12	hpa	20	stomach 1; glandular cells[Supported,Medium]	3	CDC27,LIG3,BAIAP2L1,BAZ1B,POLR3B,CAPN1,ABCF2,RFC1,CUL3,PNKP,POLR2B,NOP58,NTHL1,SMARCD1,DNTTIP2,JMJD6,POLB,XRCC1,SMARCE1,BCS1L,TOP2B,RIF1,SMARCA2,CCNT2,PDS5B,RBM22,ANAPC5,RCOR1,CBX5,H2AFY2,SMARCB1,ACIN1,PABPN1,PNN,ADNP,NUCB1,GPI,TFAM,UBTF,CBX1,CCDC86,GTF2H1,RFC5,CHD4,SRSF9,H2AFY,DBN1,NRBP1,SPTBN1,MSH6,SCP2,ATP5F1,ARID1A,HMGN3,RBM25,HELLS,TMPO,NFYB,PSPC1,CBX3,NAGK,USP22,HIST1H1D,DEK,GOT2,THOC2,SNRP…
1	!	2.91e-34	2120	370	163	0.441	0.077	HPA:008030_11	hpa	280	cerebral cortex; neuronal cells[Supported,Low]	2	CDC27,LIG3,BAIAP2L1,BAZ1B,POLR3B,CAPN1,AGPS,ABCF2,RFC1,CUL3,PNKP,POLR2B,MAP4,RSF1,NOP58,NTHL1,SMARCD1,DNTTIP2,JMJD6,POLB,XRCC1,SMARCE1,BCS1L,TOP2B,RIF1,SMARCA2,CCNT2,PDS5B,RBM22,ANAPC5,RCOR1,SUPT16H,CBX5,H2AFY2,SMARCB1,PES1,ACIN1,PABPN1,PNN,ADNP,NOP56,NUCB1,NOVA2,GPI,TFAM,UBTF,CBX1,FTSJ3,CCDC86,GTF2H1,RFC5,NOP2,CHD4,SRSF9,CAP2,H2AFY,TCERG1,DBN1,NRBP1,SPTBN1,MSH6,ATP5F1,ARID1A,SATB2,RBM25,TMPO,NFY…
1	!	3.23e-34	2316	370	171	0.462	0.074	HPA:049010_11	hpa	20	stomach 1; glandular cells[Supported,Low]	2	CDC27,LIG3,BAIAP2L1,BAZ1B,POLR3B,CAPN1,ABCF2,RFC1,CUL3,PNKP,POLR2B,MAP4,RSF1,NOP58,NTHL1,SMARCD1,DNTTIP2,JMJD6,POLB,XRCC1,SMARCE1,BCS1L,TOP2B,RIF1,SMARCA2,CCNT2,PDS5B,RBM22,ANAPC5,RCOR1,SUPT16H,CBX5,DSP,H2AFY2,SMARCB1,ACIN1,PABPN1,PNN,ADNP,NOP56,TJP1,NUCB1,GPI,TFAM,UBTF,CBX1,CCDC86,GTF2H1,RFC5,CHD4,SRSF9,H2AFY,TCERG1,DBN1,NRBP1,SPTBN1,MSH6,SCP2,ATP5F1,ARID1A,HMGN3,RBM25,HELLS,TMPO,NFYB,PSPC1,CBX3…
1	!	3.67e-34	2100	370	162	0.438	0.077	HPA:038010_11	hpa	251	salivary gland; glandular cells[Supported,Low]	2	CDC27,LIG3,BAIAP2L1,BAZ1B,POLR3B,CAPN1,ABCF2,RFC1,CUL3,PNKP,POLR2B,MAP4,RSF1,NOP58,NTHL1,SMARCD1,JMJD6,POLB,XRCC1,SMARCE1,BCS1L,TOP2B,RIF1,SMARCA2,CCNT2,PDS5B,RBM22,ANAPC5,RCOR1,SUPT16H,CBX5,DSP,H2AFY2,SMARCB1,ACIN1,PABPN1,PNN,ADNP,NOP56,TJP1,NUCB1,GPI,TFAM,UBTF,CBX1,CCDC86,GTF2H1,RFC5,CHD4,SRSF9,H2AFY,TCERG1,DBN1,NRBP1,SPTBN1,MSH6,ATP5F1,ARID1A,HMGN3,RBM25,HELLS,TMPO,NFYB,PSPC1,CBX3,NAGK,USP22,H…
1	!	4.8e-34	1692	370	144	0.389	0.085	HPA:004020_12	hpa	70	breast; glandular cells[Supported,Medium]	3	CDC27,LIG3,BAIAP2L1,BAZ1B,POLR3B,CAPN1,RFC1,CUL3,PNKP,POLR2B,MAP4,RSF1,NOP58,NTHL1,SMARCD1,JMJD6,POLB,XRCC1,SMARCE1,TOP2B,RIF1,SMARCA2,CCNT2,PDS5B,RBM22,ANAPC5,RCOR1,SUPT16H,CBX5,H2AFY2,SMARCB1,ACIN1,PABPN1,PNN,ADNP,NOP56,TFAM,UBTF,CBX1,CCDC86,GTF2H1,RFC5,CHD4,SRSF9,H2AFY,TCERG1,NRBP1,SPTBN1,MSH6,ARID1A,HMGN3,RBM25,TMPO,NFYB,PSPC1,CBX3,USP22,HIST1H1D,DEK,GOT2,THOC2,SNRPD2,HP1BP3,SMARCA4,CCNT1,RPL…
1	!	6.73e-34	1719	370	145	0.392	0.084	HPA:008020_11	hpa	105	cerebral cortex; glial cells[Supported,Low]	2	CDC27,LIG3,BAIAP2L1,BAZ1B,POLR3B,CAPN1,ABCF2,RFC1,CUL3,PNKP,POLR2B,MAP4,RSF1,NOP58,NTHL1,SMARCD1,JMJD6,XRCC1,SMARCE1,BCS1L,TOP2B,RIF1,SMARCA2,CCNT2,PDS5B,RBM22,ANAPC5,RCOR1,SUPT16H,CBX5,H2AFY2,SMARCB1,ACIN1,PABPN1,PNN,ADNP,NOP56,NUCB1,TFAM,UBTF,CBX1,CCDC86,GTF2H1,NOP2,CHD4,SRSF9,CAP2,H2AFY,NRBP1,SPTBN1,MSH6,ATP5F1,ARID1A,HMGN3,RBM25,TMPO,NFYB,PSPC1,LRP1,USP22,HIST1H1D,DEK,GOT2,THOC2,SNRPD2,HP1BP3…
1	!	8.51e-34	4266	433	215	0.497	0.05	GO:0019219	BP	1	regulation of nucleobase-containing compound metabolic process	5	LIG3,MED24,BAZ1B,BRD9,RFC1,CUL3,PNKP,MED17,RSF1,RFC2,MTA3,MED29,CDK13,SMARCD1,DNTTIP2,JMJD6,CSNK2A2,ACTN1,XRCC1,SMARCE1,GTF3C1,RIF1,SMARCA2,CCNT2,DIS3,RBM22,BAX,RCOR1,SUPT16H,CBX5,H2AFY2,MED15,SMARCB1,SRSF5,PABPN1,CHD8,PNN,ZMYND8,ADNP,TH1L,RPRD1B,SMARCA1,SCML2,ERCC2,NOVA2,MED25,ASF1B,MED26,URI1,PIAS4,TAF6,GTPBP4,TFAM,UBTF,CBX1,MED31,SMARCD2,UBE2D3,GTF2H1,GTF2H3,RFC5,NOP2,CHD4,SRSF9,CAP2,CCNC,MED2…
1	!	1.11e-33	2288	370	169	0.457	0.074	HPA:005010_11	hpa	63	bronchus; respiratory epithelial cells[Supported,Low]	2	CDC27,LIG3,BAIAP2L1,BAZ1B,POLR3B,CAPN1,AGPS,ABCF2,RFC1,CUL3,PNKP,POLR2B,MAP4,RSF1,NOP58,CROCC,NTHL1,SMARCD1,JMJD6,POLB,XRCC1,SMARCE1,TOP2B,RIF1,SMARCA2,CCNT2,PDS5B,RBM22,ANAPC5,RCOR1,SUPT16H,CBX5,DSP,H2AFY2,SMARCB1,PES1,ACIN1,PABPN1,PNN,ADNP,NOP56,TJP1,GPI,TFAM,UBTF,CBX1,FTSJ3,CCDC86,GTF2H1,RFC5,CHD4,SRSF9,CAP2,H2AFY,TCERG1,NRBP1,SPTBN1,MSH6,SCP2,ATP5F1,ARID1A,HMGN3,HELLS,TMPO,NFYB,CBX3,LRP1,USP2…
1	!	1.33e-33	1887	370	152	0.411	0.081	HPA:028010_12	hpa	166	nasopharynx; respiratory epithelial cells[Supported,Medium]	3	CDC27,LIG3,BAIAP2L1,BAZ1B,POLR3B,CAPN1,RFC1,PNKP,POLR2B,MAP4,RSF1,NOP58,CROCC,SMARCD1,JMJD6,POLB,XRCC1,SMARCE1,BCS1L,TOP2B,SMARCA2,CCNT2,RBM22,ANAPC5,RCOR1,SUPT16H,H2AFY2,SMARCB1,PES1,ACIN1,PABPN1,PNN,ADNP,NOP56,TJP1,NUCB1,TFAM,UBTF,CBX1,CCDC86,GTF2H1,RFC5,CHD4,SRSF9,H2AFY,TCERG1,NRBP1,SPTBN1,MSH6,SCP2,ATP5F1,ARID1A,HMGN3,RBM25,TMPO,NFYB,PSPC1,CBX3,USP22,HIST1H1D,DEK,GOT2,THOC2,SNRPD2,HP1BP3,SMAR…
1	!	1.39e-33	1752	370	146	0.395	0.083	HPA:045010_11	hpa	42	smooth muscle; smooth muscle cells[Supported,Low]	2	CDC27,BAIAP2L1,BAZ1B,POLR3B,CAPN1,RFC1,CUL3,POLR2B,MAP4,RSF1,NOP58,NTHL1,SMARCD1,JMJD6,XRCC1,SMARCE1,BCS1L,TOP2B,RIF1,SMARCA2,CCNT2,PDS5B,RBM22,ANAPC5,RCOR1,SUPT16H,H2AFY2,SMARCB1,ACIN1,PABPN1,PNN,ADNP,NOP56,TJP1,NUCB1,TFAM,UBTF,CBX1,FTSJ3,CCDC86,GTF2H1,RFC5,CHD4,SRSF9,CAP2,H2AFY,TCERG1,NRBP1,SPTBN1,MSH6,SCP2,ATP5F1,ARID1A,HMGN3,RBM25,TMPO,NFYB,PSPC1,CBX3,USP22,HIST1H1D,DEK,THOC2,SNRPD2,HP1BP3,SM…
1	!	2.2e-33	1941	370	154	0.416	0.079	HPA:005010_12	hpa	63	bronchus; respiratory epithelial cells[Supported,Medium]	3	CDC27,LIG3,BAIAP2L1,BAZ1B,POLR3B,CAPN1,AGPS,RFC1,CUL3,PNKP,POLR2B,MAP4,RSF1,NOP58,CROCC,NTHL1,SMARCD1,JMJD6,POLB,XRCC1,SMARCE1,TOP2B,RIF1,SMARCA2,CCNT2,PDS5B,RBM22,ANAPC5,RCOR1,SUPT16H,CBX5,DSP,H2AFY2,SMARCB1,ACIN1,PABPN1,PNN,ADNP,NOP56,TJP1,GPI,TFAM,UBTF,CBX1,CCDC86,GTF2H1,RFC5,CHD4,SRSF9,CAP2,H2AFY,TCERG1,NRBP1,SPTBN1,MSH6,SCP2,ATP5F1,ARID1A,HMGN3,TMPO,NFYB,CBX3,USP22,HIST1H1D,DEK,GOT2,THOC2,SN…
1	!	2.26e-33	1333	370	126	0.341	0.095	HPA:009020_12	hpa	108	cervix, uterine; squamous epithelial cells[Supported,Medium]	3	CDC27,LIG3,BAIAP2L1,BAZ1B,POLR3B,CAPN1,RFC1,CUL3,POLR2B,MAP4,RSF1,NOP58,NTHL1,SMARCD1,XRCC1,SMARCE1,BCS1L,TOP2B,RIF1,SMARCA2,CCNT2,PDS5B,ANAPC5,SUPT16H,H2AFY2,SMARCB1,PES1,ACIN1,PABPN1,TFAM,UBTF,CBX1,CCDC86,GTF2H1,RFC5,CHD4,H2AFY,TCERG1,MSH6,ARID1A,TMPO,PSPC1,HIST1H1D,DEK,THOC2,SNRPD2,RPL36,DKC1,TOP2A,H3F3B,TERF2,CNDP2,CDK7,DSC2,NAT10,MAP7,SRSF1,ACTL6A,TRA2B,CDK9,NCBP1,RIPK1,MDC1,TAF8,NUMA1,SLTM,…
1	!	2.3e-33	1649	370	141	0.381	0.086	HPA:013020_12	hpa	19	endometrium 2; glandular cells[Supported,Medium]	3	CDC27,LIG3,BAIAP2L1,BAZ1B,POLR3B,CAPN1,RFC1,CUL3,PNKP,POLR2B,MAP4,RSF1,NOP58,NTHL1,JMJD6,POLB,XRCC1,SMARCE1,TOP2B,RIF1,SMARCA2,CCNT2,PDS5B,RBM22,ANAPC5,RCOR1,SUPT16H,CBX5,H2AFY2,SMARCB1,PES1,ACIN1,PABPN1,PNN,ADNP,TJP1,NUCB1,GPI,TFAM,UBTF,CBX1,CCDC86,GTF2H1,RFC5,CHD4,TCERG1,DBN1,NRBP1,SPTBN1,MSH6,SCP2,ATP5F1,ARID1A,RBM25,TMPO,NFYB,PSPC1,CBX3,USP22,HIST1H1D,DEK,THOC2,SNRPD2,HP1BP3,SMARCA4,CCNT1,RPL…
1	!	2.61e-33	5234	433	241	0.557	0.046	GO:0034645	BP	1	cellular macromolecule biosynthetic process	5	LIG3,MED24,BAZ1B,POLR3B,BRD9,RFC1,CUL3,PNKP,MED17,POLR2B,RSF1,RFC2,THOC3,MTA3,MED29,CDK13,SMARCD1,DNTTIP2,JMJD6,POLB,CSNK2A2,XRCC1,SMARCE1,GTF3C1,RIF1,SMARCA2,CCNT2,MRPL22,RCOR1,SUPT16H,CBX5,H2AFY2,MED15,SMARCB1,POLDIP3,SRSF5,PABPN1,CHD8,PNN,ZMYND8,ADNP,TH1L,RPRD1B,SMARCA1,SCML2,INTS9,ERCC2,MED25,ASF1B,MED26,URI1,PIAS4,TAF6,GTPBP4,TFAM,UBTF,CBX1,MED31,SMARCD2,UBE2D3,GTF2H1,CDK2AP1,GTF2H3,RFC5,NOP…
1	!	2.78e-33	1830	370	149	0.403	0.081	HPA:042040_11	hpa	213	skin 1; melanocytes[Supported,Low]	2	CDC27,LIG3,BAIAP2L1,BAZ1B,POLR3B,CAPN1,AGPS,ABCF2,RFC1,CUL3,PNKP,POLR2B,MAP4,RSF1,NOP58,NTHL1,SMARCD1,JMJD6,POLB,XRCC1,SMARCE1,BCS1L,TOP2B,RIF1,SMARCA2,CCNT2,PDS5B,RBM22,ANAPC5,RCOR1,SUPT16H,DSP,H2AFY2,SMARCB1,PES1,ACIN1,PABPN1,PNN,ADNP,NOP56,NUCB1,GPI,TFAM,UBTF,CBX1,CCDC86,GTF2H1,RFC5,NOP2,CHD4,H2AFY,TCERG1,NRBP1,SPTBN1,MSH6,SCP2,ATP5F1,ARID1A,HMGN3,RBM25,TMPO,NFYB,PSPC1,CBX3,NAGK,USP22,HIST1H1D…
1	!	3.1e-33	11129	433	370	0.855	0.033	GO:0005515	MF	47	protein binding	3	CDC27,SLC25A5,LIG3,AP2B1,BAIAP2L1,MED24,BAZ1B,CAPN1,AGPS,BRD9,RFC1,CUL3,PNKP,MED17,POLR2B,MAP4,RSF1,LTBP1,RFC2,TTC17,MRTO4,ANAPC4,NOP58,KCNH2,MTA3,CROCC,MED29,HAGH,TNPO3,NTHL1,CDK13,CTNNA2,SMARCD1,KIF2A,JMJD6,POLB,ASNS,CSNK2A2,ACTN1,XRCC1,SMARCE1,BCS1L,TOP2B,GTF3C1,KIF22,RIF1,SMARCA2,CCNT2,DIS3,PDS5B,CHMP2B,CPNE3,CHERP,IPO11,RBM22,BAX,DDX18,TPX2,ANAPC5,RCOR1,SUPT16H,CBX5,DSP,H2AFY2,MYO9B,MED15,SM…
1	!	3.38e-33	6373	433	270	0.624	0.042	GO:0044249	BP	1	cellular biosynthetic process	4	LIG3,MED24,BAZ1B,POLR3B,AGPS,BRD9,RFC1,CUL3,PNKP,MED17,POLR2B,RSF1,RFC2,THOC3,MTA3,MED29,HAGH,CDK13,SMARCD1,DNTTIP2,JMJD6,POLB,ASNS,CSNK2A2,ACTN1,XRCC1,SMARCE1,GTF3C1,RIF1,SMARCA2,CCNT2,MRPL22,CPNE3,RCOR1,SUPT16H,CBX5,H2AFY2,MED15,SMARCB1,POLDIP3,SRSF5,PABPN1,CHD8,PNN,ZMYND8,ADNP,TH1L,RPRD1B,SMARCA1,SCML2,INTS9,ERCC2,MED25,ASF1B,MED26,URI1,GPI,PIAS4,TAF6,GTPBP4,TFAM,UBTF,CBX1,MED31,SMARCD2,UBE2D3…
1	!	5.31e-33	1344	370	126	0.341	0.094	HPA:013010_11	hpa	62	endometrium 2; cells in endometrial stroma[Supported,Low]	3	CDC27,LIG3,BAZ1B,POLR3B,CAPN1,RFC1,CUL3,PNKP,POLR2B,MAP4,RSF1,NOP58,NTHL1,SMARCD1,JMJD6,XRCC1,SMARCE1,TOP2B,RIF1,SMARCA2,CCNT2,PDS5B,RBM22,RCOR1,SUPT16H,H2AFY2,SMARCB1,ACIN1,PABPN1,PNN,ADNP,NOP56,UBTF,CBX1,CCDC86,GTF2H1,CHD4,TCERG1,DBN1,NRBP1,SPTBN1,ARID1A,RBM25,TMPO,NFYB,PSPC1,CBX3,LRP1,USP22,HIST1H1D,DEK,THOC2,SNRPD2,HP1BP3,SMARCA4,CCNT1,RPL36,DKC1,TOP2A,CC2D1A,H3F3B,TERF2,SRRM1,CDK7,SRSF1,ACTL…
1	!	7.78e-33	1938	370	153	0.414	0.079	HPA:048010_11	hpa	92	spleen; cells in red pulp[Supported,Low]	2	CDC27,LIG3,BAIAP2L1,BAZ1B,POLR3B,CAPN1,RFC1,CUL3,PNKP,POLR2B,MAP4,RSF1,NOP58,NTHL1,SMARCD1,JMJD6,POLB,XRCC1,SMARCE1,BCS1L,TOP2B,RIF1,SMARCA2,CCNT2,PDS5B,RBM22,ANAPC5,RCOR1,SUPT16H,CBX5,H2AFY2,SMARCB1,ACIN1,PABPN1,PNN,ADNP,NOP56,TJP1,NUCB1,GPI,TFAM,UBTF,CBX1,CCDC86,GTF2H1,RFC5,CHD4,H2AFY,TCERG1,DBN1,NRBP1,SPTBN1,MSH6,SCP2,ATP5F1,ARID1A,RBM25,HELLS,TMPO,NFYB,PSPC1,CBX3,NAGK,USP22,HIST1H1D,DEK,GOT2,…
1	!	1.3e-32	507	433	71	0.164	0.14	GO:0003682	MF	47	chromatin binding	3	BAZ1B,POLR2B,MTA3,SMARCD1,SMARCE1,TOP2B,SMARCA2,CCNT2,SUPT16H,CBX5,H2AFY2,SMARCB1,VRK1,CHD8,ZMYND8,ADNP,SMARCA1,URI1,TFAM,UBTF,CBX1,SMARCD2,GTF2H1,CHD4,H2AFY,MSH6,ARID1A,HMGN3,SATB2,HELLS,RNF2,HIST1H1D,DEK,MED1,HP1BP3,SMARCA4,CCNT1,DNMT1,TOP2A,H3F3B,ACTL6A,CDK9,SMARCC2,TP53,BRD4,GATAD2B,POLR3A,SSRP1,SMARCA5,ATAD2,CHAF1B,LRWD1,PBRM1,H2AFZ,NIPBL,CHAF1A,HIST1H1E,SMARCC1,CTBP2,SUZ12,RCC1,HMGN4,MORF4L…
1	!	1.33e-32	1523	370	134	0.362	0.088	HPA:021010_11	hpa	139	hippocampus; glial cells[Supported,Low]	2	CDC27,BAIAP2L1,POLR3B,CAPN1,RFC1,CUL3,PNKP,MAP4,RSF1,NOP58,NTHL1,SMARCD1,JMJD6,XRCC1,SMARCE1,BCS1L,TOP2B,RIF1,SMARCA2,CCNT2,PDS5B,RBM22,ANAPC5,RCOR1,SUPT16H,CBX5,H2AFY2,SMARCB1,ACIN1,PABPN1,PNN,ADNP,NOP56,NUCB1,GPI,UBTF,CBX1,CCDC86,GTF2H1,CHD4,SRSF9,CAP2,H2AFY,NRBP1,SPTBN1,MSH6,ARID1A,HMGN3,RBM25,TMPO,NFYB,PSPC1,HIST1H1D,GOT2,THOC2,SNRPD2,HP1BP3,SMARCA4,CCNT1,RPL36,DKC1,CC2D1A,H3F3B,TERF2,SRRM1,C…
1	!	1.57e-32	2067	370	158	0.427	0.076	HPA:027020_11	hpa	118	lymph node; non-germinal center cells[Supported,Low]	2	CDC27,LIG3,BAIAP2L1,BAZ1B,POLR3B,CAPN1,ABCF2,RFC1,CUL3,PNKP,POLR2B,MAP4,RSF1,NOP58,NTHL1,SMARCD1,JMJD6,POLB,XRCC1,SMARCE1,TOP2B,RIF1,SMARCA2,CCNT2,PDS5B,RBM22,ANAPC5,RCOR1,SUPT16H,CBX5,H2AFY2,SMARCB1,ACIN1,PABPN1,PNN,ADNP,NOP56,NUCB1,GPI,TFAM,UBTF,CBX1,CCDC86,GTF2H1,RFC5,CHD4,H2AFY,TCERG1,DBN1,NRBP1,SPTBN1,MSH6,ATP5F1,ARID1A,HMGN3,RBM25,HELLS,TMPO,NFYB,PSPC1,CBX3,NAGK,USP22,HIST1H1D,DEK,GOT2,THOC…
1	!	1.73e-32	1141	370	115	0.311	0.101	HPA:023010_12	hpa	225	kidney; cells in glomeruli[Supported,Medium]	3	CDC27,LIG3,BAZ1B,POLR3B,CAPN1,PNKP,POLR2B,MAP4,RSF1,NTHL1,SMARCD1,JMJD6,XRCC1,SMARCE1,TOP2B,RIF1,SMARCA2,CCNT2,PDS5B,RBM22,ANAPC5,RCOR1,CBX5,SMARCB1,PES1,PABPN1,PNN,ADNP,TJP1,NUCB1,UBTF,CBX1,GTF2H1,CHD4,H2AFY,TCERG1,SPTBN1,ARID1A,RBM25,TMPO,NFYB,CBX3,USP22,HIST1H1D,DEK,THOC2,SNRPD2,HP1BP3,SMARCA4,CCNT1,RPL36,DKC1,CC2D1A,H3F3B,TERF2,SRRM1,SRSF1,ACTL6A,TRA2B,CDK9,NCBP1,MDC1,NUMA1,SLTM,SMARCC2,HMG20…
1	!	1.81e-32	1746	370	144	0.389	0.082	HPA:007020_11	hpa	113	cerebellum; cells in granular layer[Supported,Low]	2	CDC27,LIG3,BAIAP2L1,BAZ1B,POLR3B,RFC1,CUL3,PNKP,RSF1,NOP58,NTHL1,SMARCD1,JMJD6,POLB,XRCC1,SMARCE1,BCS1L,TOP2B,RIF1,SMARCA2,CCNT2,PDS5B,RBM22,ANAPC5,RCOR1,SUPT16H,CBX5,H2AFY2,SMARCB1,ACIN1,PABPN1,PNN,ADNP,NOP56,GPI,TFAM,UBTF,CBX1,CCDC86,GTF2H1,CHD4,SRSF9,CAP2,H2AFY,TCERG1,DBN1,NRBP1,SPTBN1,MSH6,ATP5F1,ARID1A,HMGN3,RBM25,TMPO,NFYB,PSPC1,CBX3,LRP1,NAGK,USP22,HIST1H1D,DEK,GOT2,THOC2,SNRPD2,HP1BP3,SMA…
1	!	1.89e-32	5369	433	243	0.561	0.045	GO:0009059	BP	1	macromolecule biosynthetic process	5	LIG3,MED24,BAZ1B,POLR3B,BRD9,RFC1,CUL3,PNKP,MED17,POLR2B,RSF1,RFC2,THOC3,MTA3,MED29,CDK13,SMARCD1,DNTTIP2,JMJD6,POLB,CSNK2A2,ACTN1,XRCC1,SMARCE1,GTF3C1,RIF1,SMARCA2,CCNT2,MRPL22,RCOR1,SUPT16H,CBX5,H2AFY2,MED15,SMARCB1,POLDIP3,SRSF5,PABPN1,CHD8,PNN,ZMYND8,ADNP,TH1L,RPRD1B,SMARCA1,SCML2,INTS9,ERCC2,MED25,ASF1B,MED26,URI1,PIAS4,TAF6,GTPBP4,TFAM,UBTF,CBX1,MED31,SMARCD2,UBE2D3,GTF2H1,CDK2AP1,GTF2H3,RF…
1	!	2e-32	10753	433	362	0.836	0.034	GO:0044238	BP	1	primary metabolic process	3	CDC27,LIG3,AP2B1,MED24,BAZ1B,POLR3B,CAPN1,AGPS,BRD9,RFC1,CUL3,PNKP,MED17,POLR2B,RSF1,LTBP1,RFC2,THOC3,MRTO4,ANAPC4,NOP58,KCNH2,MTA3,MED29,NTHL1,CDK13,SMARCD1,DNTTIP2,JMJD6,POLB,ASNS,CSNK2A2,ACTN1,XRCC1,NLE1,SMARCE1,TOP2B,GTF3C1,KIF22,RIF1,SMARCA2,CCNT2,MRPL22,DIS3,PDS5B,CPNE3,CHERP,RBM22,BAX,DDX18,TPX2,ANAPC5,TRMT6,RCOR1,SUPT16H,CBX5,DSP,H2AFY2,MED15,SMARCB1,PES1,POLDIP3,SRSF5,VRK1,ACIN1,PABPN1,C…
1	!	5.03e-32	1353	370	125	0.338	0.092	HPA:002020_12	hpa	238	appendix; lymphoid tissue[Supported,Medium]	3	CDC27,BAIAP2L1,BAZ1B,POLR3B,CAPN1,RFC1,CUL3,PNKP,POLR2B,MAP4,NOP58,NTHL1,XRCC1,SMARCE1,BCS1L,TOP2B,RIF1,SMARCA2,CCNT2,PDS5B,RBM22,ANAPC5,RCOR1,SUPT16H,H2AFY2,SMARCB1,ACIN1,PABPN1,PNN,ADNP,NOP56,CBX1,GTF2H1,RFC5,CHD4,H2AFY,SPTBN1,MSH6,ATP5F1,ARID1A,HELLS,TMPO,NFYB,PSPC1,CBX3,USP22,HIST1H1D,DEK,GOT2,THOC2,SNRPD2,SMARCA4,CCNT1,RPL36,DNMT1,DKC1,TOP2A,H3F3B,TERF2,CNDP2,SRSF1,ACTL6A,TRA2B,CDK9,NCBP1,RI…
1	!	5.47e-32	2088	370	158	0.427	0.076	HPA:053020_11	hpa	269	tonsil; non-germinal center cells[Supported,Low]	2	CDC27,LIG3,BAIAP2L1,BAZ1B,POLR3B,CAPN1,RFC1,CUL3,PNKP,POLR2B,MAP4,RSF1,NOP58,NTHL1,SMARCD1,DNTTIP2,JMJD6,POLB,XRCC1,SMARCE1,BCS1L,TOP2B,RIF1,SMARCA2,CCNT2,PDS5B,RBM22,ANAPC5,RCOR1,SUPT16H,CBX5,H2AFY2,SMARCB1,ACIN1,PABPN1,PNN,ADNP,NOP56,NUCB1,GPI,TFAM,UBTF,CBX1,CCDC86,GTF2H1,RFC5,CHD4,SRSF9,H2AFY,TCERG1,DBN1,NRBP1,SPTBN1,MSH6,ATP5F1,ARID1A,HMGN3,RBM25,HELLS,TMPO,NFYB,PSPC1,CBX3,NAGK,USP22,HIST1H1D…
1	!	6.04e-32	6468	433	270	0.624	0.042	GO:1901576	BP	1	organic substance biosynthetic process	4	LIG3,MED24,BAZ1B,POLR3B,AGPS,BRD9,RFC1,CUL3,PNKP,MED17,POLR2B,RSF1,RFC2,THOC3,MTA3,MED29,HAGH,CDK13,SMARCD1,DNTTIP2,JMJD6,POLB,ASNS,CSNK2A2,ACTN1,XRCC1,SMARCE1,GTF3C1,RIF1,SMARCA2,CCNT2,MRPL22,CPNE3,RCOR1,SUPT16H,CBX5,H2AFY2,MED15,SMARCB1,POLDIP3,SRSF5,PABPN1,CHD8,PNN,ZMYND8,ADNP,TH1L,RPRD1B,SMARCA1,SCML2,INTS9,ERCC2,MED25,ASF1B,MED26,URI1,GPI,PIAS4,TAF6,GTPBP4,TFAM,UBTF,CBX1,MED31,SMARCD2,UBE2D3…
1	!	7.14e-32	1858	370	148	0.4	0.08	HPA:002020_11	hpa	238	appendix; lymphoid tissue[Supported,Low]	2	CDC27,LIG3,BAIAP2L1,BAZ1B,POLR3B,CAPN1,RFC1,CUL3,PNKP,POLR2B,MAP4,RSF1,NOP58,NTHL1,SMARCD1,DNTTIP2,XRCC1,SMARCE1,BCS1L,TOP2B,RIF1,SMARCA2,CCNT2,PDS5B,RBM22,ANAPC5,RCOR1,SUPT16H,H2AFY2,SMARCB1,PES1,ACIN1,PABPN1,PNN,ADNP,NOP56,UBTF,CBX1,CCDC86,GTF2H1,RFC5,CHD4,H2AFY,SPTBN1,MSH6,SCP2,ATP5F1,ARID1A,HMGN3,RBM25,HELLS,TMPO,NFYB,PSPC1,CBX3,NAGK,USP22,HIST1H1D,DEK,GOT2,THOC2,SNRPD2,SMARCA4,CCNT1,RPL36,DN…
1	!	7.79e-32	899	370	101	0.273	0.112	HPA:021010_12	hpa	139	hippocampus; glial cells[Supported,Medium]	3	CAPN1,RFC1,PNKP,MAP4,NTHL1,SMARCD1,XRCC1,SMARCE1,BCS1L,TOP2B,RIF1,SMARCA2,CCNT2,PDS5B,RBM22,ANAPC5,RCOR1,CBX5,H2AFY2,SMARCB1,ACIN1,PABPN1,PNN,ADNP,NOP56,NUCB1,UBTF,CBX1,GTF2H1,SRSF9,H2AFY,ARID1A,HMGN3,RBM25,NFYB,HIST1H1D,THOC2,SNRPD2,HP1BP3,SMARCA4,CCNT1,RPL36,DKC1,H3F3B,TERF2,SRRM1,CNDP2,CDK7,WDR36,MAP7,SRSF1,ACTL6A,TRA2B,CDK9,MDC1,NUMA1,SMARCC2,HMG20A,GLYR1,BRD4,TAF1,TAF5,CPSF7,SAP18,SMARCA5,AT…
1	!	8.22e-32	11142	433	368	0.85	0.033	GO:0071704	BP	1	organic substance metabolic process	3	CDC27,LIG3,AP2B1,MED24,BAZ1B,POLR3B,CAPN1,AGPS,BRD9,RFC1,CUL3,PNKP,MED17,POLR2B,RSF1,LTBP1,RFC2,THOC3,MRTO4,ANAPC4,NOP58,KCNH2,MTA3,MED29,HAGH,NTHL1,CDK13,MTHFD2,SMARCD1,DNTTIP2,JMJD6,POLB,ASNS,CSNK2A2,ACTN1,XRCC1,NLE1,SMARCE1,TOP2B,GTF3C1,KIF22,RIF1,SMARCA2,CCNT2,MRPL22,DIS3,PDS5B,CPNE3,CHERP,RBM22,BAX,DDX18,TPX2,ANAPC5,TRMT6,RCOR1,SUPT16H,CBX5,DSP,H2AFY2,MED15,SMARCB1,PES1,POLDIP3,SRSF5,VRK1,AC…
1	!	1.05e-31	1298	326	124	0.38	0.096	REAC:73857	rea	84	RNA Polymerase II Transcription	2	MED24,MED17,POLR2B,RFC2,THOC3,CDK13,SMARCD1,CSNK2A2,SMARCE1,SMARCA2,CCNT2,BAX,TPX2,SUPT16H,CBX5,MED15,SMARCB1,POLDIP3,SRSF5,PABPN1,TH1L,RPRD1B,TJP1,INTS9,ERCC2,MED25,MED26,GPI,TAF6,MED31,SMARCD2,UBE2D3,GTF2H1,GTF2H3,RFC5,NOP2,CHD4,SRSF9,CCNC,MED23,NRBP1,ARID1A,SATB2,RNF2,CBX3,MED20,DEK,THOC2,MED1,YEATS4,SMARCA4,CCNT1,THOC6,H3F3B,SRRM1,MED10,CDK7,MED4,SRSF1,ACTL6A,CDK9,NCBP1,MDC1,TAF8,SMARCC2,DHX3…
1	!	1.09e-31	1618	370	137	0.37	0.085	HPA:042010_11	hpa	215	skin 1; Langerhans[Supported,Low]	2	CDC27,LIG3,BAIAP2L1,BAZ1B,POLR3B,CAPN1,RFC1,CUL3,PNKP,POLR2B,MAP4,RSF1,NOP58,NTHL1,SMARCD1,JMJD6,POLB,XRCC1,SMARCE1,BCS1L,TOP2B,RIF1,SMARCA2,CCNT2,PDS5B,RBM22,ANAPC5,RCOR1,SUPT16H,DSP,H2AFY2,SMARCB1,PES1,ACIN1,PABPN1,PNN,ADNP,NOP56,NUCB1,GPI,TFAM,UBTF,CBX1,CCDC86,GTF2H1,RFC5,CHD4,H2AFY,TCERG1,SPTBN1,MSH6,ARID1A,RBM25,TMPO,NFYB,PSPC1,CBX3,NAGK,USP22,HIST1H1D,GOT2,THOC2,SNRPD2,SMARCA4,CCNT1,RPL36,D…
1	!	1.32e-31	6291	433	265	0.612	0.042	GO:0071840	BP	1	cellular component organization or biogenesis	2	CDC27,SLC25A5,LIG3,AP2B1,BAIAP2L1,MED24,BAZ1B,CAPN1,BRD9,RFC1,CUL3,PNKP,MAP4,RSF1,RFC2,TTC17,MRTO4,ANAPC4,NOP58,MTA3,CROCC,CDK13,CTNNA2,SMARCD1,KIF2A,JMJD6,CSNK2A2,ACTN1,XRCC1,NLE1,SMARCE1,BCS1L,TOP2B,KIF22,RIF1,SMARCA2,MRPL22,DIS3,PDS5B,CHMP2B,RBM22,BAX,TPX2,RCOR1,SUPT16H,DSP,H2AFY2,SMARCB1,PES1,SRSF5,VRK1,ACIN1,CHD8,ZMYND8,ADNP,NOP56,SMCHD1,SMARCA1,KPNA3,TJP1,ERCC2,MED25,ASF1B,URI1,GTPBP4,TFAM,…
1	!	1.51e-31	1870	370	148	0.4	0.079	HPA:032010_11	hpa	151	parathyroid gland; glandular cells[Supported,Low]	2	CDC27,BAIAP2L1,POLR3B,CAPN1,AGPS,RFC1,CUL3,PNKP,POLR2B,MAP4,RSF1,NOP58,NTHL1,SMARCD1,JMJD6,POLB,SMARCE1,BCS1L,TOP2B,RIF1,SMARCA2,CCNT2,PDS5B,RBM22,ANAPC5,RCOR1,SUPT16H,CBX5,H2AFY2,SMARCB1,ACIN1,PABPN1,ADNP,NOP56,TJP1,NUCB1,GPI,TFAM,UBTF,CBX1,CCDC86,GTF2H1,CHD4,SRSF9,H2AFY,TCERG1,DBN1,NRBP1,SPTBN1,MSH6,ATP5F1,ARID1A,HMGN3,RBM25,TMPO,NFYB,PSPC1,USP22,HIST1H1D,DEK,GOT2,THOC2,SNRPD2,HP1BP3,SMARCA4,CC…
1	!	1.52e-31	6540	433	271	0.626	0.041	GO:0009058	BP	1	biosynthetic process	3	LIG3,MED24,BAZ1B,POLR3B,AGPS,BRD9,RFC1,CUL3,PNKP,MED17,POLR2B,RSF1,RFC2,THOC3,MTA3,MED29,HAGH,CDK13,SMARCD1,DNTTIP2,JMJD6,POLB,ASNS,CSNK2A2,ACTN1,XRCC1,SMARCE1,GTF3C1,RIF1,SMARCA2,CCNT2,MRPL22,CPNE3,RCOR1,SUPT16H,CBX5,H2AFY2,MED15,SMARCB1,POLDIP3,SRSF5,PABPN1,CHD8,PNN,ZMYND8,ADNP,TH1L,RPRD1B,SMARCA1,SCML2,INTS9,ERCC2,MED25,ASF1B,MED26,URI1,GPI,PIAS4,TAF6,GTPBP4,TFAM,UBTF,CBX1,MED31,SMARCD2,UBE2D3…
1	!	1.59e-31	1580	370	135	0.365	0.085	HPA:053010_12	hpa	107	tonsil; germinal center cells[Supported,Medium]	3	CDC27,LIG3,BAIAP2L1,BAZ1B,POLR3B,CAPN1,RFC1,PNKP,POLR2B,MAP4,RSF1,NOP58,NTHL1,SMARCD1,JMJD6,XRCC1,SMARCE1,TOP2B,RIF1,CCNT2,RBM22,RCOR1,SUPT16H,CBX5,H2AFY2,SMARCB1,ACIN1,PNN,ADNP,NOP56,TFAM,UBTF,CBX1,CCDC86,GTF2H1,RFC5,CHD4,H2AFY,NRBP1,SPTBN1,MSH6,ATP5F1,ARID1A,RBM25,HELLS,TMPO,NFYB,PSPC1,CBX3,NAGK,USP22,HIST1H1D,DEK,GOT2,THOC2,SNRPD2,SMARCA4,CCNT1,RPL36,DNMT1,DKC1,TOP2A,CC2D1A,H3F3B,TERF2,SRRM1,C…
1	!	1.76e-31	2060	370	156	0.422	0.076	HPA:023020_12	hpa	69	kidney; cells in tubules[Supported,Medium]	3	CDC27,LIG3,POLR3B,CAPN1,AGPS,CUL3,PNKP,POLR2B,MAP4,RSF1,NOP58,NTHL1,SMARCD1,JMJD6,POLB,XRCC1,SMARCE1,BCS1L,TOP2B,RIF1,SMARCA2,CCNT2,PDS5B,RBM22,ANAPC5,RCOR1,SUPT16H,CBX5,H2AFY2,SMARCB1,PES1,PABPN1,PNN,ADNP,NOP56,NUCB1,GPI,TFAM,UBTF,CBX1,FTSJ3,CCDC86,GTF2H1,RFC5,NOP2,CHD4,SRSF9,H2AFY,TCERG1,DBN1,NRBP1,SPTBN1,MSH6,SCP2,ATP5F1,ARID1A,HMGN3,RBM25,TMPO,NFYB,PSPC1,CBX3,USP22,HIST1H1D,DEK,GOT2,THOC2,SNR…
1	!	2.5e-31	2410	370	170	0.459	0.071	HPA:023020_11	hpa	69	kidney; cells in tubules[Supported,Low]	2	CDC27,LIG3,BAIAP2L1,BAZ1B,POLR3B,CAPN1,AGPS,RFC1,CUL3,PNKP,POLR2B,MAP4,RSF1,NOP58,NTHL1,SMARCD1,DNTTIP2,JMJD6,POLB,XRCC1,SMARCE1,BCS1L,TOP2B,RIF1,SMARCA2,CCNT2,PDS5B,RBM22,ANAPC5,RCOR1,SUPT16H,CBX5,H2AFY2,SMARCB1,PES1,ACIN1,PABPN1,PNN,ADNP,NOP56,TJP1,NUCB1,GPI,TFAM,UBTF,CBX1,FTSJ3,VTN,CCDC86,GTF2H1,RFC5,NOP2,CHD4,SRSF9,H2AFY,TCERG1,DBN1,NRBP1,SPTBN1,MSH6,SCP2,ATP5F1,ARID1A,HMGN3,RBM25,TMPO,NFYB,P…
1	!	2.51e-31	1096	370	111	0.3	0.101	HPA:008020_12	hpa	105	cerebral cortex; glial cells[Supported,Medium]	3	CDC27,POLR3B,CAPN1,RFC1,CUL3,PNKP,MAP4,RSF1,NOP58,NTHL1,SMARCD1,JMJD6,SMARCE1,TOP2B,RIF1,SMARCA2,CCNT2,PDS5B,RBM22,ANAPC5,RCOR1,H2AFY2,ACIN1,PABPN1,PNN,ADNP,NOP56,UBTF,CBX1,CCDC86,GTF2H1,CHD4,SRSF9,CAP2,H2AFY,HMGN3,RBM25,TMPO,NFYB,PSPC1,USP22,HIST1H1D,DEK,THOC2,SNRPD2,HP1BP3,SMARCA4,RPL36,DKC1,H3F3B,TERF2,SRRM1,MAP7,SRSF1,ACTL6A,TRA2B,CDK9,NCBP1,MDC1,NUMA1,SLTM,PNPT1,SMARCC2,HMG20A,GLYR1,BRD4,MET…
1	!	2.81e-31	1376	370	125	0.338	0.091	HPA:042040_12	hpa	213	skin 1; melanocytes[Supported,Medium]	3	CDC27,LIG3,BAZ1B,POLR3B,CAPN1,ABCF2,RFC1,CUL3,PNKP,POLR2B,MAP4,RSF1,NOP58,NTHL1,SMARCD1,JMJD6,POLB,XRCC1,SMARCE1,TOP2B,SMARCA2,CCNT2,PDS5B,RBM22,ANAPC5,RCOR1,SUPT16H,SMARCB1,ACIN1,PABPN1,PNN,ADNP,NOP56,NUCB1,TFAM,UBTF,CBX1,CCDC86,GTF2H1,NOP2,CHD4,H2AFY,TCERG1,SPTBN1,ATP5F1,ARID1A,HMGN3,RBM25,TMPO,NFYB,PSPC1,USP22,HIST1H1D,DEK,THOC2,SNRPD2,SMARCA4,CCNT1,RPL36,DKC1,CC2D1A,H3F3B,TERF2,SRRM1,CDK7,WDR…
1	!	3.07e-31	1235	370	118	0.319	0.096	HPA:040010_12	hpa	209	skeletal muscle; myocytes[Supported,Medium]	3	CDC27,LIG3,POLR3B,CUL3,PNKP,POLR2B,MAP4,NOP58,NTHL1,SMARCD1,JMJD6,POLB,XRCC1,SMARCE1,BCS1L,TOP2B,SMARCA2,CCNT2,PDS5B,RBM22,ANAPC5,RCOR1,H2AFY2,SMARCB1,ACIN1,PNN,NOP56,TJP1,UBTF,CBX1,GTF2H1,RFC5,CHD4,CAP2,H2AFY,TNNC1,NRBP1,SCP2,ARID1A,HMGN3,NFYB,PSPC1,USP22,HIST1H1D,DEK,THOC2,SNRPD2,HP1BP3,SMARCA4,CCNT1,RPL36,DKC1,CC2D1A,H3F3B,TERF2,SRRM1,CDK7,WDR36,SRSF1,ACTL6A,TRA2B,CDK9,NCBP1,MDC1,TAF8,NUMA1,SL…
1	!	3.32e-31	1701	370	140	0.378	0.082	HPA:012020_12	hpa	93	endometrium 1; glandular cells[Supported,Medium]	3	LIG3,BAIAP2L1,POLR3B,CAPN1,AGPS,CUL3,PNKP,POLR2B,MAP4,RSF1,NOP58,NTHL1,SMARCD1,JMJD6,XRCC1,SMARCE1,BCS1L,TOP2B,RIF1,SMARCA2,CCNT2,PDS5B,RBM22,ANAPC5,RCOR1,SUPT16H,CBX5,H2AFY2,SMARCB1,ACIN1,PABPN1,PNN,ADNP,TJP1,NUCB1,GPI,CBX1,GTF2H1,RFC5,CHD4,SRSF9,H2AFY,TCERG1,NRBP1,SPTBN1,MSH6,SCP2,ATP5F1,ARID1A,HMGN3,RBM25,HELLS,TMPO,NFYB,PSPC1,CBX3,USP22,HIST1H1D,DEK,GOT2,THOC2,SNRPD2,SMARCA4,CCNT1,RPL36,DKC1,…
1	!	3.45e-31	3881	433	199	0.46	0.051	GO:0051252	BP	1	regulation of RNA metabolic process	6	MED24,BAZ1B,BRD9,RFC1,CUL3,MED17,RSF1,MTA3,MED29,CDK13,SMARCD1,DNTTIP2,JMJD6,CSNK2A2,ACTN1,SMARCE1,GTF3C1,RIF1,SMARCA2,CCNT2,DIS3,RBM22,RCOR1,SUPT16H,CBX5,H2AFY2,MED15,SMARCB1,SRSF5,PABPN1,CHD8,PNN,ZMYND8,ADNP,TH1L,RPRD1B,SMARCA1,SCML2,ERCC2,NOVA2,MED25,ASF1B,MED26,URI1,PIAS4,TAF6,TFAM,UBTF,CBX1,MED31,SMARCD2,UBE2D3,GTF2H1,GTF2H3,NOP2,CHD4,SRSF9,CCNC,MED23,H2AFY,TCERG1,ARID1A,HMGN3,GTF3C3,SATB2,H…
1	!	3.59e-31	2193	370	161	0.435	0.073	HPA:003010_11	hpa	43	bone marrow; hematopoietic cells[Supported,Low]	2	CDC27,LIG3,BAIAP2L1,BAZ1B,POLR3B,CAPN1,RFC1,CUL3,PNKP,POLR2B,MAP4,RSF1,NOP58,NTHL1,SMARCD1,JMJD6,POLB,XRCC1,SMARCE1,BCS1L,TOP2B,RIF1,SMARCA2,CCNT2,PDS5B,RBM22,ANAPC5,RCOR1,SUPT16H,CBX5,H2AFY2,SMARCB1,ACIN1,PABPN1,PNN,ADNP,NOP56,NUCB1,GPI,TFAM,UBTF,CBX1,VTN,CCDC86,GTF2H1,RFC5,CHD4,SRSF9,H2AFY,TCERG1,DBN1,NRBP1,SPTBN1,MSH6,SCP2,ATP5F1,ARID1A,HMGN3,RBM25,HELLS,TMPO,NFYB,PSPC1,CBX3,NAGK,USP22,HIST1H1…
1	!	7.13e-31	1826	370	145	0.392	0.079	HPA:014010_12	hpa	233	epididymis; glandular cells[Supported,Medium]	3	CDC27,LIG3,BAZ1B,POLR3B,CAPN1,AGPS,CUL3,PNKP,POLR2B,MAP4,RSF1,NOP58,NTHL1,SMARCD1,DNTTIP2,JMJD6,POLB,XRCC1,SMARCE1,BCS1L,TOP2B,RIF1,SMARCA2,CCNT2,PDS5B,RBM22,ANAPC5,RCOR1,SUPT16H,CBX5,H2AFY2,SMARCB1,ACIN1,PABPN1,PNN,ADNP,TJP1,NUCB1,GPI,UBTF,CBX1,FTSJ3,CCDC86,GTF2H1,RFC5,CHD4,SRSF9,H2AFY,TCERG1,DBN1,NRBP1,SPTBN1,MSH6,SCP2,ATP5F1,ARID1A,HMGN3,RBM25,TMPO,NFYB,PSPC1,CBX3,USP22,DEK,GOT2,THOC2,SNRPD2,H…
1	!	8.24e-31	1715	370	140	0.378	0.082	HPA:039010_12	hpa	127	seminal vesicle; glandular cells[Supported,Medium]	3	CDC27,LIG3,BAZ1B,POLR3B,CAPN1,AGPS,ABCF2,RFC1,CUL3,PNKP,POLR2B,MAP4,RSF1,NOP58,NTHL1,SMARCD1,JMJD6,POLB,XRCC1,SMARCE1,BCS1L,TOP2B,RIF1,SMARCA2,CCNT2,PDS5B,RBM22,ANAPC5,RCOR1,CBX5,H2AFY2,SMARCB1,PES1,ACIN1,PABPN1,PNN,ADNP,GPI,TFAM,UBTF,CBX1,CCDC86,GTF2H1,CHD4,SRSF9,H2AFY,TCERG1,NRBP1,SPTBN1,MSH6,ATP5F1,ARID1A,RBM25,TMPO,NFYB,PSPC1,CBX3,USP22,HIST1H1D,GOT2,THOC2,SNRPD2,HP1BP3,SMARCA4,KRT17,RPL36,DK…
1	!	8.93e-31	11638	433	375	0.866	0.032	GO:0008152	BP	1	metabolic process	2	CDC27,LIG3,AP2B1,MED24,BAZ1B,POLR3B,CAPN1,AGPS,BRD9,RFC1,CUL3,PNKP,MED17,POLR2B,RSF1,LTBP1,RFC2,THOC3,MRTO4,ANAPC4,NOP58,KCNH2,MTA3,MED29,HAGH,NTHL1,CDK13,MTHFD2,SMARCD1,DNTTIP2,JMJD6,POLB,ASNS,CSNK2A2,ACTN1,XRCC1,NLE1,SMARCE1,TOP2B,GTF3C1,KIF22,RIF1,SMARCA2,CCNT2,MRPL22,DIS3,PDS5B,CHMP2B,CPNE3,CHERP,RBM22,BAX,DDX18,TPX2,ANAPC5,TRMT6,RCOR1,SUPT16H,CBX5,DSP,H2AFY2,MED15,SMARCB1,PES1,POLDIP3,SRSF5,…
1	!	2.07e-30	163	433	43	0.099	0.264	GO:0006338	BP	1	chromatin remodeling	5	BAZ1B,RSF1,SMARCD1,SMARCE1,SMARCA2,SMARCB1,CHD8,SMARCA1,SMARCD2,CHD4,ARID1A,SATB2,HELLS,CBX3,DEK,SMARCA4,H3F3B,ACTL6A,SMARCC2,GATAD2B,SMARCA5,CHD1,HIST1H4H,PBRM1,BPTF,SMARCC1,DMAP1,MORF4L1,HIST1H4C,HIST1H4J,HIST4H4,BAZ1A,TOP1,DAXX,HIST2H4B,HIST2H4A,HIST1H4K,HIST1H4F,HIST1H4L,HIST1H4I,HIST1H4E,HIST1H4D,HIST1H4B
1	!	2.27e-30	1468	370	128	0.346	0.087	HPA:030020_11	hpa	51	ovary; ovarian stroma cells[Supported,Low]	2	LIG3,BAZ1B,POLR3B,CAPN1,RFC1,CUL3,PNKP,POLR2B,MAP4,RSF1,NOP58,NTHL1,SMARCD1,DNTTIP2,JMJD6,POLB,XRCC1,SMARCE1,BCS1L,TOP2B,RIF1,SMARCA2,CCNT2,PDS5B,RBM22,ANAPC5,RCOR1,SUPT16H,CBX5,H2AFY2,SMARCB1,ACIN1,PABPN1,PNN,ADNP,NOP56,NUCB1,GPI,TFAM,UBTF,CBX1,CCDC86,GTF2H1,CHD4,SRSF9,H2AFY,TCERG1,DBN1,NRBP1,SPTBN1,MSH6,ARID1A,HMGN3,RBM25,TMPO,NFYB,PSPC1,CBX3,LRP1,USP22,HIST1H1D,DEK,THOC2,SNRPD2,HP1BP3,SMARCA4,…
1	!	2.47e-30	1665	370	137	0.37	0.082	HPA:053030_12	hpa	50	tonsil; squamous epithelial cells[Supported,Medium]	3	CDC27,LIG3,BAIAP2L1,BAZ1B,POLR3B,CAPN1,ABCF2,RFC1,PNKP,POLR2B,MAP4,RSF1,NOP58,NTHL1,SMARCD1,POLB,XRCC1,SMARCE1,BCS1L,TOP2B,RIF1,SMARCA2,CCNT2,PDS5B,ANAPC5,RCOR1,SUPT16H,CBX5,DSP,H2AFY2,SMARCB1,PES1,ACIN1,PABPN1,PNN,ADNP,NOP56,NUCB1,GPI,TFAM,UBTF,CBX1,FTSJ3,CCDC86,GTF2H1,RFC5,NOP2,CHD4,TCERG1,NRBP1,MSH6,SCP2,ARID1A,RBM25,HELLS,TMPO,NFYB,PSPC1,CBX3,NAGK,USP22,HIST1H1D,GOT2,THOC2,SNRPD2,HP1BP3,SMARC…
1	!	3.25e-30	1647	370	136	0.368	0.083	HPA:048020_11	hpa	29	spleen; cells in white pulp[Supported,Low]	2	CDC27,BAIAP2L1,BAZ1B,CAPN1,RFC1,CUL3,POLR2B,MAP4,RSF1,NOP58,NTHL1,SMARCD1,DNTTIP2,JMJD6,POLB,XRCC1,SMARCE1,BCS1L,TOP2B,RIF1,SMARCA2,CCNT2,PDS5B,RBM22,ANAPC5,RCOR1,SUPT16H,CBX5,H2AFY2,SMARCB1,ACIN1,PABPN1,PNN,NOP56,GPI,TFAM,UBTF,CBX1,CCDC86,GTF2H1,RFC5,CHD4,TCERG1,NRBP1,SPTBN1,MSH6,ATP5F1,ARID1A,RBM25,TMPO,NFYB,PSPC1,NAGK,USP22,HIST1H1D,DEK,GOT2,THOC2,SNRPD2,SMARCA4,CCNT1,RPL36,DKC1,TOP2A,CC2D1A,H…
1	!	4.26e-30	2091	370	155	0.419	0.074	HPA:053030_11	hpa	50	tonsil; squamous epithelial cells[Supported,Low]	2	CDC27,LIG3,BAIAP2L1,BAZ1B,POLR3B,CAPN1,ABCF2,RFC1,CUL3,PNKP,POLR2B,MAP4,RSF1,NOP58,NTHL1,SMARCD1,DNTTIP2,POLB,XRCC1,SMARCE1,BCS1L,TOP2B,RIF1,SMARCA2,CCNT2,PDS5B,ANAPC5,RCOR1,SUPT16H,CBX5,DSP,H2AFY2,SMARCB1,PES1,ACIN1,PABPN1,PNN,ADNP,NOP56,NUCB1,GPI,TFAM,UBTF,CBX1,FTSJ3,CCDC86,GTF2H1,RFC5,NOP2,CHD4,SRSF9,H2AFY,TCERG1,NRBP1,SPTBN1,MSH6,SCP2,ATP5F1,ARID1A,HMGN3,RBM25,HELLS,TMPO,NFYB,PSPC1,CBX3,NAGK,…
1	!	4.46e-30	2388	370	167	0.451	0.07	HPA:042030_02	hpa	144	skin 1; keratinocytes[Uncertain,Medium]	2	CDC27,LIG3,BAZ1B,POLR3B,CAPN1,AGPS,BRD9,RFC1,CUL3,PNKP,POLR2B,MAP4,RSF1,NOP58,NTHL1,SMARCD1,POLB,XRCC1,SMARCE1,TOP2B,RIF1,SMARCA2,CCNT2,PDS5B,CPNE3,CHERP,RBM22,TPX2,ANAPC5,RCOR1,SUPT16H,DSP,H2AFY2,SMARCB1,PES1,ACIN1,PABPN1,PNN,ADNP,NOP56,NUCB1,GTPBP4,TFAM,UBTF,CBX1,UBE2D3,CCDC86,GTF2H1,RFC5,NOP2,CHD4,SRSF9,MDN1,H2AFY,TCERG1,NRBP1,SPTBN1,MSH6,ATP5F1,ARID1A,RBM25,TMPO,NFYB,PSPC1,CBX3,USP22,HIST1H1D…
1	!	5.09e-30	1395	370	124	0.335	0.089	HPA:027010_12	hpa	255	lymph node; germinal center cells[Supported,Medium]	3	CDC27,BAIAP2L1,BAZ1B,POLR3B,CAPN1,RFC1,PNKP,NOP58,NTHL1,SMARCD1,JMJD6,XRCC1,SMARCE1,TOP2B,RIF1,SMARCA2,CCNT2,PDS5B,RBM22,RCOR1,SUPT16H,H2AFY2,SMARCB1,ACIN1,PABPN1,PNN,ADNP,NUCB1,TFAM,UBTF,CBX1,GTF2H1,RFC5,CHD4,H2AFY,SPTBN1,MSH6,ARID1A,HMGN3,RBM25,HELLS,TMPO,NFYB,PSPC1,CBX3,NAGK,USP22,HIST1H1D,DEK,GOT2,THOC2,SNRPD2,SMARCA4,CCNT1,RPL36,DNMT1,DKC1,TOP2A,CC2D1A,H3F3B,TERF2,SRRM1,MAP7,SRSF1,ACTL6A,TRA…
1	!	5.48e-30	417	370	68	0.184	0.163	HPA:006010_13	hpa	304	caudate; glial cells[Supported,High]	4	RFC1,NTHL1,SMARCD1,XRCC1,SMARCE1,TOP2B,CCNT2,PDS5B,ANAPC5,RCOR1,SMARCB1,ACIN1,ADNP,UBTF,CBX1,H2AFY,HMGN3,NFYB,PSPC1,HIST1H1D,THOC2,SNRPD2,HP1BP3,SMARCA4,RPL36,DKC1,H3F3B,MAP7,SRSF1,ACTL6A,TRA2B,CDK9,MDC1,NUMA1,SMARCC2,HMG20A,GLYR1,BRD4,TAF1,TAF5,SAP18,ATP5J,HIST1H4H,LMNA,H2AFZ,PSIP1,TAF10,PHB,HIST1H1E,HIST2H2AC,HIST2H2AB,H1F0,HIST1H4C,HIST1H4J,HIST4H4,TOP1,HMGN1,C17ORF49,HIST2H4B,HIST2H4A,HIST2H2…
1	!	8.48e-30	761	433	82	0.189	0.108	GO:1990234	CC	18	transferase complex	3	CDC27,MED24,POLR3B,CUL3,POLR2B,ANAPC4,CDK13,CCNT2,ANAPC5,TRMT6,CBX5,H2AFY2,CHD8,RPRD1B,INTS9,ERCC2,URI1,PIAS4,TAF6,MED31,GTF2H1,NAA25,GTF2H3,CCNC,H2AFY,RNF2,USP22,MED20,MED1,SNRPD2,YEATS4,CCNT1,MED10,CDK7,MED4,KAT7,ACTL6A,CDK9,TAF8,DCUN1D5,TP53,INTS7,INTS3,POLR2D,METTL14,TAF1,PRPS1,POLR3A,TAF5,MED21,ANAPC1,MED27,MED11,PEF1,ERCC3,KBTBD8,MED30,TAF3,METTL3,ANAPC16,TAF10,CDK12,BPTF,CDC26,POLR2L,DMAP1…
1	!	1.29e-29	1920	370	147	0.397	0.077	HPA:006020_11	hpa	124	caudate; neuronal cells[Supported,Low]	2	CDC27,LIG3,BAIAP2L1,BAZ1B,POLR3B,CAPN1,ABCF2,RFC1,CUL3,PNKP,POLR2B,MAP4,RSF1,NOP58,NTHL1,DNTTIP2,JMJD6,POLB,XRCC1,SMARCE1,BCS1L,TOP2B,RIF1,SMARCA2,CCNT2,PDS5B,RBM22,ANAPC5,RCOR1,SUPT16H,CBX5,H2AFY2,SMARCB1,PES1,ACIN1,PABPN1,PNN,NOP56,NUCB1,NOVA2,GPI,TFAM,UBTF,CBX1,FTSJ3,CCDC86,GTF2H1,RFC5,NOP2,CHD4,SRSF9,CAP2,H2AFY,TCERG1,DBN1,NRBP1,SPTBN1,MSH6,ATP5F1,ARID1A,SATB2,RBM25,HELLS,TMPO,NFYB,PSPC1,LRP1…
1	!	1.93e-29	439	370	69	0.186	0.157	HPA:008020_13	hpa	105	cerebral cortex; glial cells[Supported,High]	4	RFC1,MAP4,NTHL1,SMARCD1,JMJD6,SMARCE1,TOP2B,SMARCA2,CCNT2,PDS5B,RBM22,ANAPC5,RCOR1,ACIN1,ADNP,UBTF,CBX1,CHD4,H2AFY,NFYB,THOC2,SNRPD2,HP1BP3,SMARCA4,RPL36,DKC1,H3F3B,MAP7,SRSF1,ACTL6A,TRA2B,CDK9,MDC1,NUMA1,SMARCC2,HMG20A,GLYR1,BRD4,TAF1,TAF5,CPSF7,ATP5J,HIST1H4H,LMNA,H2AFZ,PSIP1,TAF10,PHB,HIST1H1E,HIST2H2AC,HIST2H2AB,H1F0,HIST1H4C,HIST1H4J,HIST4H4,TOP1,HMGN1,EIF3CL,C17ORF49,HIST2H4B,HIST2H4A,HIST2…
1	!	3.98e-29	1004	370	103	0.278	0.103	HPA:003010_03	hpa	43	bone marrow; hematopoietic cells[Uncertain,High]	3	CDC27,LIG3,POLR3B,CAPN1,BRD9,RFC1,CUL3,PNKP,POLR2B,NOP58,NTHL1,SMARCD1,JMJD6,XRCC1,SMARCE1,TOP2B,SMARCA2,CCNT2,PDS5B,CHERP,RBM22,TPX2,RCOR1,SMARCB1,ADNP,UBTF,CBX1,GTF2H1,RFC5,CHD4,H2AFY,NRBP1,ARID1A,RBM25,TMPO,NFYB,HIST1H1D,THOC2,SNRPD2,SMARCA4,CCNT1,RPL36,DNMT1,DKC1,TOP2A,H3F3B,CDK7,WDR36,SRSF1,ACTL6A,TRA2B,CDK9,NCBP1,MDC1,NUMA1,SLTM,WDR12,SMARCC2,HMG20A,GLYR1,DHX38,BRD4,TAF1,MKI67,CPSF7,SMARCA5…
1	!	4.18e-29	1893	370	145	0.392	0.077	HPA:025020_11	hpa	128	liver; hepatocytes[Supported,Low]	2	CDC27,BAIAP2L1,POLR3B,CAPN1,AGPS,CUL3,PNKP,POLR2B,MAP4,NOP58,NTHL1,SMARCD1,JMJD6,POLB,SMARCE1,BCS1L,TOP2B,RIF1,SMARCA2,CCNT2,PDS5B,RBM22,ANAPC5,RCOR1,SUPT16H,H2AFY2,SMARCB1,ACIN1,PABPN1,PNN,NOP56,TJP1,NUCB1,GPI,TFAM,UBTF,CBX1,CCDC86,GTF2H1,NOP2,CHD4,SRSF9,H2AFY,TCERG1,NRBP1,SPTBN1,MSH6,SCP2,ATP5F1,HMGN3,RBM25,TMPO,PSPC1,CBX3,LRP1,USP22,HIST1H1D,DEK,GOT2,THOC2,SNRPD2,HP1BP3,CCNT1,RPL36,DKC1,CC2D1A…
1	!	4.98e-29	2511	370	170	0.459	0.068	HPA:051020_11	hpa	27	testis; cells in seminiferous ducts[Supported,Low]	2	CDC27,LIG3,BAIAP2L1,BAZ1B,POLR3B,CAPN1,AGPS,ABCF2,RFC1,CUL3,PNKP,POLR2B,MAP4,RSF1,NOP58,NTHL1,SMARCD1,DNTTIP2,JMJD6,POLB,XRCC1,SMARCE1,BCS1L,TOP2B,RIF1,SMARCA2,CCNT2,PDS5B,RBM22,ANAPC5,RCOR1,SUPT16H,CBX5,H2AFY2,SMARCB1,ACIN1,PABPN1,PNN,ADNP,NOP56,TJP1,GPI,TFAM,UBTF,CBX1,FTSJ3,CCDC86,GTF2H1,RFC5,NOP2,CHD4,SRSF9,H2AFY,TCERG1,DBN1,NRBP1,SPTBN1,MSH6,SCP2,ATP5F1,ARID1A,RBM25,HELLS,TMPO,NFYB,PSPC1,CBX3…
1	!	5.87e-29	1163	370	111	0.3	0.095	HPA:026020_12	hpa	160	lung; pneumocytes[Supported,Medium]	3	CDC27,LIG3,BAZ1B,POLR3B,CAPN1,RFC1,CUL3,PNKP,POLR2B,MAP4,RSF1,NOP58,NTHL1,SMARCD1,XRCC1,SMARCE1,BCS1L,TOP2B,RIF1,SMARCA2,CCNT2,PDS5B,RBM22,ANAPC5,RCOR1,H2AFY2,SMARCB1,ACIN1,PABPN1,PNN,ADNP,NUCB1,UBTF,CBX1,GTF2H1,CHD4,H2AFY,TCERG1,SPTBN1,SCP2,ARID1A,HMGN3,RBM25,TMPO,NFYB,PSPC1,CBX3,USP22,HIST1H1D,DEK,THOC2,SNRPD2,HP1BP3,SMARCA4,CCNT1,DKC1,CC2D1A,H3F3B,TERF2,SRRM1,CDK7,SRSF1,ACTL6A,TRA2B,CDK9,NCBP1…
1	!	1.2e-28	1592	370	131	0.354	0.082	HPA:003010_12	hpa	43	bone marrow; hematopoietic cells[Supported,Medium]	3	CDC27,LIG3,BAZ1B,POLR3B,CAPN1,RFC1,CUL3,PNKP,POLR2B,RSF1,NOP58,NTHL1,SMARCD1,JMJD6,XRCC1,SMARCE1,TOP2B,RIF1,SMARCA2,CCNT2,PDS5B,RBM22,ANAPC5,RCOR1,SUPT16H,CBX5,H2AFY2,SMARCB1,ACIN1,PABPN1,PNN,ADNP,NUCB1,GPI,UBTF,CBX1,CCDC86,GTF2H1,RFC5,CHD4,H2AFY,NRBP1,MSH6,SCP2,ATP5F1,ARID1A,RBM25,HELLS,TMPO,NFYB,PSPC1,HIST1H1D,DEK,THOC2,SNRPD2,SMARCA4,CCNT1,RPL36,DNMT1,DKC1,TOP2A,H3F3B,SRRM1,CDK7,WDR36,SRSF1,AC…
1	!	1.27e-28	1615	370	132	0.357	0.082	HPA:038010_12	hpa	251	salivary gland; glandular cells[Supported,Medium]	3	CDC27,LIG3,BAIAP2L1,BAZ1B,POLR3B,CAPN1,ABCF2,CUL3,PNKP,POLR2B,MAP4,RSF1,NOP58,NTHL1,SMARCD1,JMJD6,POLB,XRCC1,SMARCE1,BCS1L,TOP2B,RIF1,SMARCA2,CCNT2,PDS5B,RBM22,ANAPC5,RCOR1,CBX5,SMARCB1,ACIN1,PABPN1,PNN,ADNP,TJP1,NUCB1,GPI,TFAM,UBTF,CBX1,GTF2H1,CHD4,TCERG1,DBN1,NRBP1,SPTBN1,MSH6,ATP5F1,ARID1A,HMGN3,RBM25,NFYB,PSPC1,CBX3,NAGK,USP22,HIST1H1D,DEK,THOC2,SNRPD2,HP1BP3,SMARCA4,KRT17,CCNT1,RPL36,DKC1,CC…
1	!	1.83e-28	1643	370	133	0.359	0.081	HPA:008030_12	hpa	280	cerebral cortex; neuronal cells[Supported,Medium]	3	CDC27,LIG3,POLR3B,CAPN1,ABCF2,RFC1,CUL3,PNKP,POLR2B,RSF1,NOP58,NTHL1,SMARCD1,DNTTIP2,JMJD6,POLB,XRCC1,SMARCE1,TOP2B,RIF1,SMARCA2,CCNT2,PDS5B,RBM22,ANAPC5,RCOR1,SUPT16H,CBX5,H2AFY2,SMARCB1,PES1,ACIN1,PABPN1,PNN,ADNP,NOP56,NUCB1,NOVA2,TFAM,UBTF,CBX1,FTSJ3,CCDC86,GTF2H1,NOP2,CHD4,SRSF9,CAP2,H2AFY,TCERG1,NRBP1,MSH6,ATP5F1,ARID1A,SATB2,RBM25,TMPO,NFYB,PSPC1,LRP1,USP22,DEK,GOT2,THOC2,SNRPD2,HP1BP3,SMAR…
1	!	1.84e-28	1425	370	123	0.332	0.086	HPA:009010_12	hpa	22	cervix, uterine; glandular cells[Supported,Medium]	3	CDC27,LIG3,BAIAP2L1,POLR3B,CAPN1,RFC1,CUL3,PNKP,POLR2B,MAP4,RSF1,NOP58,SMARCD1,JMJD6,POLB,XRCC1,SMARCE1,BCS1L,TOP2B,RIF1,SMARCA2,CCNT2,PDS5B,RBM22,ANAPC5,RCOR1,SUPT16H,CBX5,H2AFY2,SMARCB1,PABPN1,PNN,ADNP,TJP1,UBTF,CBX1,CCDC86,GTF2H1,RFC5,CHD4,SRSF9,H2AFY,TCERG1,MSH6,ARID1A,HMGN3,RBM25,TMPO,NFYB,PSPC1,CBX3,USP22,HIST1H1D,DEK,GOT2,THOC2,SNRPD2,SMARCA4,RPL36,DKC1,TOP2A,CC2D1A,H3F3B,TERF2,SRRM1,CNDP2…
1	!	2.57e-28	2214	370	157	0.424	0.071	HPA:001040_11	hpa	129	adrenal gland; glandular cells[Supported,Low]	2	CDC27,LIG3,BAIAP2L1,BAZ1B,POLR3B,CAPN1,ABCF2,RFC1,CUL3,PNKP,POLR2B,MAP4,RSF1,NOP58,NTHL1,SMARCD1,JMJD6,POLB,XRCC1,SMARCE1,BCS1L,TOP2B,RIF1,SMARCA2,CCNT2,PDS5B,RBM22,ANAPC5,RCOR1,SUPT16H,CBX5,H2AFY2,SMARCB1,ACIN1,PABPN1,PNN,ADNP,NOP56,TJP1,NUCB1,GPI,TFAM,UBTF,CBX1,FTSJ3,VTN,CCDC86,GTF2H1,RFC5,NOP2,CHD4,SRSF9,CAP2,H2AFY,TCERG1,NRBP1,SPTBN1,MSH6,SCP2,ATP5F1,ARID1A,HMGN3,RBM25,TMPO,NFYB,PSPC1,CBX3,NA…
1	!	3.21e-28	193	433	44	0.102	0.228	GO:0042393	MF	47	histone binding	4	BAZ1B,BRD9,RSF1,SMARCA2,SUPT16H,CBX5,VRK1,CHD8,ZMYND8,ASF1B,MSH6,DEK,SMARCA4,H3F3B,GLYR1,BRD4,PHIP,TAF1,SMARCA5,CHD1,ATAD2,HIST1H4H,CHAF1B,TONSL,LRWD1,SUZ12,TAF7,RCC1,NOC2L,HIST1H4C,HIST1H4J,HIST4H4,DAXX,BRD2,HIST2H4B,HIST2H4A,HIST1H4K,HIST1H4F,HIST1H4L,UHRF1,HIST1H4I,HIST1H4E,HIST1H4D,HIST1H4B
1	!	4.19e-28	1980	370	147	0.397	0.074	HPA:021020_11	hpa	87	hippocampus; neuronal cells[Supported,Low]	2	CDC27,LIG3,BAIAP2L1,POLR3B,CAPN1,ABCF2,RFC1,CUL3,PNKP,POLR2B,RSF1,NOP58,NTHL1,SMARCD1,DNTTIP2,JMJD6,POLB,XRCC1,SMARCE1,BCS1L,TOP2B,RIF1,SMARCA2,CCNT2,PDS5B,RBM22,ANAPC5,RCOR1,SUPT16H,CBX5,H2AFY2,SMARCB1,PES1,ACIN1,PABPN1,PNN,ADNP,NOP56,NUCB1,NOVA2,GPI,TFAM,UBTF,CBX1,FTSJ3,CCDC86,GTF2H1,RFC5,NOP2,CHD4,SRSF9,CAP2,H2AFY,TCERG1,DBN1,NRBP1,SPTBN1,MSH6,ATP5F1,ARID1A,SATB2,RBM25,HELLS,TMPO,NFYB,PSPC1,CB…
1	!	5.07e-28	1842	370	141	0.381	0.077	HPA:009010_11	hpa	22	cervix, uterine; glandular cells[Supported,Low]	2	CDC27,LIG3,BAIAP2L1,POLR3B,CAPN1,RFC1,CUL3,PNKP,POLR2B,MAP4,RSF1,NOP58,NTHL1,SMARCD1,DNTTIP2,JMJD6,POLB,XRCC1,SMARCE1,BCS1L,TOP2B,RIF1,SMARCA2,CCNT2,PDS5B,RBM22,ANAPC5,RCOR1,SUPT16H,CBX5,H2AFY2,SMARCB1,PABPN1,PNN,ADNP,NOP56,TJP1,NUCB1,GPI,UBTF,CBX1,CCDC86,GTF2H1,RFC5,CHD4,SRSF9,H2AFY,TCERG1,NRBP1,SPTBN1,MSH6,ATP5F1,ARID1A,HMGN3,RBM25,TMPO,NFYB,PSPC1,CBX3,USP22,HIST1H1D,DEK,GOT2,THOC2,SNRPD2,SMARC…
1	!	5.5e-28	2081	370	151	0.408	0.073	HPA:051020_12	hpa	27	testis; cells in seminiferous ducts[Supported,Medium]	3	CDC27,LIG3,BAZ1B,POLR3B,ABCF2,CUL3,PNKP,POLR2B,MAP4,RSF1,NOP58,NTHL1,SMARCD1,DNTTIP2,JMJD6,POLB,XRCC1,SMARCE1,BCS1L,TOP2B,RIF1,SMARCA2,CCNT2,PDS5B,RBM22,ANAPC5,RCOR1,SUPT16H,CBX5,H2AFY2,SMARCB1,ACIN1,PABPN1,PNN,ADNP,NOP56,TJP1,TFAM,UBTF,CBX1,CCDC86,GTF2H1,RFC5,CHD4,SRSF9,H2AFY,TCERG1,DBN1,NRBP1,SPTBN1,MSH6,SCP2,ATP5F1,ARID1A,RBM25,HELLS,NFYB,PSPC1,CBX3,USP22,DEK,GOT2,THOC2,SNRPD2,SMARCA4,CCNT1,RP…
1	!	6.26e-28	1443	370	123	0.332	0.085	HPA:021020_12	hpa	87	hippocampus; neuronal cells[Supported,Medium]	3	CDC27,LIG3,POLR3B,CAPN1,RFC1,CUL3,PNKP,RSF1,NOP58,NTHL1,SMARCD1,DNTTIP2,XRCC1,SMARCE1,BCS1L,TOP2B,RIF1,SMARCA2,CCNT2,PDS5B,RBM22,ANAPC5,RCOR1,SUPT16H,CBX5,H2AFY2,SMARCB1,PES1,ACIN1,PABPN1,PNN,ADNP,NOP56,NUCB1,NOVA2,GPI,TFAM,UBTF,CBX1,FTSJ3,CCDC86,GTF2H1,NOP2,CHD4,SRSF9,CAP2,H2AFY,TCERG1,NRBP1,MSH6,ATP5F1,ARID1A,RBM25,PSPC1,CBX3,LRP1,USP22,DEK,GOT2,THOC2,SNRPD2,HP1BP3,SMARCA4,CCNT1,RPL36,DKC1,CC2D…
1	!	7.72e-28	1278	370	115	0.311	0.09	HPA:047010_11	hpa	16	soft tissue 2; adipocytes[Supported,Low]	2	CDC27,LIG3,BAIAP2L1,POLR3B,RFC1,CUL3,PNKP,MAP4,NOP58,NTHL1,SMARCD1,JMJD6,SMARCE1,TOP2B,SMARCA2,CCNT2,PDS5B,RBM22,ANAPC5,RCOR1,CBX5,H2AFY2,SMARCB1,PES1,ACIN1,PABPN1,PNN,TJP1,GPI,UBTF,CBX1,GTF2H1,CHD4,H2AFY,NRBP1,SPTBN1,MSH6,RBM25,TMPO,NFYB,PSPC1,CBX3,USP22,HIST1H1D,THOC2,SNRPD2,HP1BP3,SMARCA4,RPL36,DKC1,H3F3B,TERF2,SRRM1,CDK7,NAT10,SRSF1,ACTL6A,TRA2B,CDK9,NCBP1,RIPK1,MDC1,TAF8,NUMA1,SLTM,PNPT1,SMA…
1	!	7.83e-28	1803	370	139	0.376	0.077	HPA:010010_11	hpa	26	colon; endothelial cells[Supported,Low]	2	CDC27,LIG3,BAIAP2L1,BAZ1B,POLR3B,CAPN1,ABCF2,RFC1,CUL3,PNKP,POLR2B,MAP4,RSF1,NOP58,NTHL1,SMARCD1,JMJD6,POLB,XRCC1,SMARCE1,BCS1L,TOP2B,RIF1,SMARCA2,PDS5B,RBM22,ANAPC5,RCOR1,SUPT16H,H2AFY2,SMARCB1,ACIN1,PABPN1,PNN,ADNP,NOP56,TJP1,GPI,TFAM,UBTF,CBX1,VTN,GTF2H1,RFC5,NOP2,CHD4,SRSF9,CAP2,H2AFY,TCERG1,DBN1,NRBP1,SPTBN1,MSH6,SCP2,ATP5F1,RBM25,TMPO,NFYB,PSPC1,CBX3,NAGK,USP22,HIST1H1D,DEK,GOT2,THOC2,HP1BP…
1	!	7.92e-28	2179	433	138	0.319	0.063	GO:0006366	BP	1	transcription from RNA polymerase II promoter	7	MED24,RFC1,CUL3,MED17,POLR2B,THOC3,CDK13,SMARCD1,SMARCE1,RIF1,SMARCA2,CCNT2,RCOR1,SUPT16H,H2AFY2,MED15,SMARCB1,POLDIP3,SRSF5,PABPN1,CHD8,ZMYND8,RPRD1B,INTS9,ERCC2,MED25,MED26,URI1,PIAS4,TAF6,TFAM,MED31,SMARCD2,UBE2D3,GTF2H1,GTF2H3,NOP2,CHD4,SRSF9,CCNC,MED23,H2AFY,TCERG1,NRBP1,ARID1A,HMGN3,SATB2,RNF2,HIST1H1D,MED20,DEK,THOC2,MED1,YEATS4,SMARCA4,CCNT1,DNMT1,THOC6,TOP2A,CC2D1A,SRRM1,MED10,CDK7,TFCP2…
1	!	1.07e-27	1451	370	123	0.332	0.085	HPA:032010_12	hpa	151	parathyroid gland; glandular cells[Supported,Medium]	3	CDC27,BAIAP2L1,POLR3B,CAPN1,RFC1,CUL3,PNKP,POLR2B,MAP4,RSF1,NOP58,NTHL1,SMARCD1,JMJD6,POLB,SMARCE1,BCS1L,TOP2B,RIF1,SMARCA2,CCNT2,PDS5B,ANAPC5,CBX5,H2AFY2,SMARCB1,ACIN1,PABPN1,ADNP,NUCB1,GPI,TFAM,UBTF,CBX1,CCDC86,GTF2H1,CHD4,SRSF9,TCERG1,DBN1,NRBP1,SPTBN1,MSH6,ATP5F1,HMGN3,RBM25,NFYB,PSPC1,USP22,HIST1H1D,DEK,GOT2,THOC2,SNRPD2,HP1BP3,SMARCA4,CCNT1,RPL36,DKC1,H3F3B,SRRM1,CDK7,DSC2,MAP7,SRSF1,ACTL6A…
1	!	1.48e-27	4324	433	205	0.473	0.047	GO:0010556	BP	1	regulation of macromolecule biosynthetic process	5	LIG3,MED24,BAZ1B,BRD9,RFC1,CUL3,PNKP,MED17,POLR2B,RSF1,RFC2,MTA3,MED29,CDK13,SMARCD1,DNTTIP2,JMJD6,CSNK2A2,ACTN1,XRCC1,SMARCE1,GTF3C1,RIF1,SMARCA2,CCNT2,RCOR1,SUPT16H,CBX5,H2AFY2,MED15,SMARCB1,POLDIP3,CHD8,PNN,ZMYND8,ADNP,TH1L,RPRD1B,SMARCA1,SCML2,ERCC2,MED25,ASF1B,MED26,URI1,PIAS4,TAF6,GTPBP4,TFAM,UBTF,CBX1,MED31,SMARCD2,UBE2D3,GTF2H1,GTF2H3,RFC5,NOP2,CHD4,CCNC,MED23,H2AFY,TCERG1,ARID1A,HMGN3,GT…
1	!	1.65e-27	4222	433	202	0.467	0.048	GO:2000112	BP	1	regulation of cellular macromolecule biosynthetic process	6	LIG3,MED24,BAZ1B,BRD9,RFC1,CUL3,PNKP,MED17,POLR2B,RSF1,RFC2,MTA3,MED29,CDK13,SMARCD1,DNTTIP2,JMJD6,CSNK2A2,XRCC1,SMARCE1,GTF3C1,RIF1,SMARCA2,CCNT2,RCOR1,SUPT16H,CBX5,H2AFY2,MED15,SMARCB1,POLDIP3,CHD8,PNN,ZMYND8,ADNP,TH1L,RPRD1B,SMARCA1,SCML2,ERCC2,MED25,ASF1B,MED26,URI1,PIAS4,TAF6,GTPBP4,TFAM,UBTF,CBX1,MED31,SMARCD2,UBE2D3,GTF2H1,GTF2H3,RFC5,NOP2,CHD4,CCNC,MED23,H2AFY,TCERG1,ARID1A,HMGN3,GTF3C3,S…
1	!	2.76e-27	2592	370	170	0.459	0.066	HPA:029010_02	hpa	136	oral mucosa; squamous epithelial cells[Uncertain,Medium]	4	CDC27,LIG3,BAIAP2L1,BAZ1B,POLR3B,CAPN1,AGPS,BRD9,RFC1,CUL3,PNKP,POLR2B,MAP4,RSF1,NOP58,NTHL1,CDK13,SMARCD1,JMJD6,POLB,XRCC1,SMARCE1,BCS1L,TOP2B,RIF1,SMARCA2,CCNT2,MRPL22,PDS5B,CPNE3,CHERP,RBM22,TPX2,ANAPC5,RCOR1,SUPT16H,SMARCB1,PABPN1,PNN,ADNP,NOP56,NUCB1,GTPBP4,TFAM,UBTF,CBX1,MED31,FTSJ3,CCDC86,GTF2H1,GTF2H3,RFC5,CHD4,SRSF9,MDN1,CCNC,H2AFY,NRBP1,MSH6,ARID1A,HMGN3,RBM25,HELLS,TMPO,NFYB,PSPC1,CBX3…
1	!	2.85e-27	2185	370	154	0.416	0.07	HPA:051010_11	hpa	301	testis; Leydig cells[Supported,Low]	2	CDC27,LIG3,BAIAP2L1,BAZ1B,POLR3B,CAPN1,RFC1,CUL3,PNKP,MAP4,RSF1,NOP58,NTHL1,SMARCD1,DNTTIP2,JMJD6,POLB,XRCC1,SMARCE1,BCS1L,TOP2B,RIF1,SMARCA2,CCNT2,PDS5B,RBM22,ANAPC5,RCOR1,SUPT16H,CBX5,H2AFY2,SMARCB1,PES1,ACIN1,PABPN1,PNN,ADNP,NOP56,TJP1,NUCB1,GPI,TFAM,UBTF,CBX1,FTSJ3,VTN,CCDC86,GTF2H1,RFC5,NOP2,CHD4,SRSF9,H2AFY,TCERG1,NRBP1,SPTBN1,MSH6,SCP2,ATP5F1,HMGN3,RBM25,TMPO,NFYB,PSPC1,CBX3,LRP1,NAGK,USP2…
1	!	3.8e-27	945	370	97	0.262	0.103	HPA:012010_12	hpa	76	endometrium 1; cells in endometrial stroma[Supported,Medium]	3	LIG3,CAPN1,CUL3,PNKP,MAP4,RSF1,NOP58,NTHL1,SMARCD1,XRCC1,SMARCE1,TOP2B,RIF1,SMARCA2,CCNT2,PDS5B,ANAPC5,RCOR1,CBX5,H2AFY2,SMARCB1,PABPN1,PNN,ADNP,UBTF,CBX1,GTF2H1,CHD4,SRSF9,DBN1,SPTBN1,ARID1A,RBM25,TMPO,NFYB,PSPC1,CBX3,LRP1,USP22,HIST1H1D,THOC2,SNRPD2,HP1BP3,SMARCA4,CCNT1,RPL36,DKC1,CC2D1A,H3F3B,TERF2,SRRM1,SRSF1,ACTL6A,TRA2B,CDK9,MDC1,NUMA1,PNPT1,SMARCC2,HMG20A,GLYR1,BRD4,TAF1,TAF5,CPSF7,ATP5J,H…
1	!	3.88e-27	1580	370	128	0.346	0.081	HPA:042020_11	hpa	150	skin 1; fibroblasts[Supported,Low]	2	CDC27,LIG3,BAIAP2L1,BAZ1B,POLR3B,CAPN1,RFC1,CUL3,PNKP,POLR2B,MAP4,RSF1,NOP58,NTHL1,SMARCD1,JMJD6,XRCC1,SMARCE1,TOP2B,RIF1,SMARCA2,CCNT2,PDS5B,RBM22,ANAPC5,RCOR1,SUPT16H,H2AFY2,SMARCB1,ACIN1,PABPN1,PNN,ADNP,NOP56,NUCB1,GPI,TFAM,UBTF,CBX1,VTN,CCDC86,GTF2H1,RFC5,CHD4,H2AFY,TCERG1,NRBP1,SPTBN1,MSH6,ATP5F1,RBM25,TMPO,NFYB,PSPC1,LRP1,USP22,HIST1H1D,THOC2,SNRPD2,SMARCA4,CCNT1,RPL36,DKC1,CC2D1A,H3F3B,TER…
1	!	5.39e-27	1541	370	126	0.341	0.082	HPA:034010_11	hpa	205	placenta; decidual cells[Supported,Low]	2	CDC27,LIG3,BAIAP2L1,BAZ1B,POLR3B,CAPN1,AGPS,ABCF2,RFC1,CUL3,PNKP,RSF1,NOP58,DNTTIP2,JMJD6,POLB,XRCC1,SMARCE1,TOP2B,RIF1,SMARCA2,ANAPC5,RCOR1,SUPT16H,H2AFY2,SMARCB1,PES1,ACIN1,PNN,ADNP,NOP56,NUCB1,UBTF,FTSJ3,CCDC86,GTF2H1,CHD4,SRSF9,H2AFY,TCERG1,SPTBN1,MSH6,SCP2,ATP5F1,HMGN3,RBM25,TMPO,PSPC1,CBX3,LRP1,NAGK,HIST1H1D,GOT2,THOC2,HP1BP3,SMARCA4,RPL36,DKC1,TOP2A,H3F3B,TERF2,SRRM1,CNDP2,CDK7,SRSF1,ACTL6…
1	!	5.96e-27	14673	433	415	0.958	0.028	GO:0005488	MF	47	binding	2	CDC27,SLC25A5,LIG3,AP2B1,BAIAP2L1,MED24,BAZ1B,POLR3B,CAPN1,AGPS,BRD9,ABCF2,RFC1,CUL3,PNKP,MED17,POLR2B,MAP4,RSF1,LTBP1,RFC2,THOC3,RRP12,TTC17,MRTO4,ANAPC4,NOP58,KCNH2,MTA3,CROCC,MED29,HAGH,TNPO3,NTHL1,CDK13,MTHFD2,CTNNA2,SMARCD1,DNTTIP2,KIF2A,JMJD6,POLB,ASNS,CSNK2A2,ACTN1,XRCC1,SMARCE1,BCS1L,TOP2B,GTF3C1,KIF22,RIF1,SMARCA2,CCNT2,MRPL22,DIS3,PDS5B,CHMP2B,CPNE3,CHERP,IPO11,RBM22,BAX,DDX18,TPX2,ANAP…
1	!	6.09e-27	14466	428	365	0.853	0.025	TF:M00803_1	tf	206	Factor: E2F; motif: GGCGSG; match class: 1	2	SLC25A5,LIG3,AP2B1,BAIAP2L1,BAZ1B,NUB1,POLR3B,CAPN1,AGPS,BRD9,ABCF2,RFC1,CUL3,PNKP,MED17,POLR2B,MAP4,RSF1,LTBP1,RFC2,THOC3,RRP12,TTC17,MRTO4,ANAPC4,NOP58,KCNH2,MTA3,CROCC,MED29,HAGH,TNPO3,NTHL1,CDK13,MTHFD2,CTNNA2,SMARCD1,KIF2A,JMJD6,POLB,CSNK2A2,ACTN1,NLE1,BCS1L,TOP2B,GTF3C1,KIF22,RIF1,SMARCA2,CCNT2,PDS5B,CPNE3,CHERP,IPO11,RBM22,BAX,DDX18,TPX2,ANAPC5,RCOR1,SUPT16H,DSP,H2AFY2,MYO9B,BCL7C,SMARCB1,…
1	!	7.78e-27	2130	370	151	0.408	0.071	HPA:026010_11	hpa	77	lung; macrophages[Supported,Low]	2	CDC27,LIG3,BAIAP2L1,BAZ1B,POLR3B,CAPN1,ABCF2,RFC1,CUL3,PNKP,POLR2B,MAP4,RSF1,NOP58,NTHL1,SMARCD1,JMJD6,POLB,XRCC1,SMARCE1,BCS1L,TOP2B,RIF1,SMARCA2,CCNT2,PDS5B,RBM22,ANAPC5,RCOR1,SUPT16H,H2AFY2,SMARCB1,PES1,ACIN1,PABPN1,PNN,ADNP,NOP56,NUCB1,GPI,TFAM,UBTF,CBX1,VTN,CCDC86,GTF2H1,RFC5,NOP2,CHD4,SRSF9,H2AFY,TCERG1,NRBP1,SPTBN1,MSH6,SCP2,ATP5F1,ARID1A,HMGN3,RBM25,HELLS,TMPO,NFYB,PSPC1,CBX3,LRP1,NAGK,US…
1	!	8.99e-27	551	433	67	0.155	0.122	GO:0016569	BP	1	covalent chromatin modification	6	MED24,BAZ1B,BRD9,RSF1,MTA3,SMARCD1,JMJD6,SMARCE1,RIF1,RCOR1,H2AFY2,SMARCB1,VRK1,CHD8,ZMYND8,SMARCA1,ASF1B,SMARCD2,CHD4,H2AFY,ARID1A,HMGN3,SATB2,HELLS,RNF2,CBX3,USP22,HIST1H1D,DEK,YEATS4,SMARCA4,DNMT1,KAT7,ACTL6A,CDK9,ARRB1,SMARCC2,HMG20A,TP53,BRD4,TAF1,TAF5,SAP18,SMARCA5,TRIP12,CHD1,CHTOP,LRWD1,PBRM1,NIPBL,TAF10,PHB,HIST1H1E,BPTF,SMARCC1,DMAP1,SUZ12,TAF7,MORF4L1,TAF9B,NOC2L,TRRAP,HMGN5,DAXX,BRD2,…
1	!	9.91e-27	919	370	95	0.257	0.103	HPA:030020_12	hpa	51	ovary; ovarian stroma cells[Supported,Medium]	3	LIG3,BAZ1B,POLR3B,CAPN1,CUL3,MAP4,RSF1,NOP58,NTHL1,SMARCD1,JMJD6,POLB,XRCC1,SMARCE1,TOP2B,RIF1,SMARCA2,PDS5B,ANAPC5,RCOR1,SUPT16H,CBX5,H2AFY2,SMARCB1,PABPN1,PNN,ADNP,UBTF,CBX1,GTF2H1,CHD4,H2AFY,TCERG1,NRBP1,SPTBN1,RBM25,TMPO,NFYB,LRP1,USP22,HIST1H1D,DEK,THOC2,SNRPD2,HP1BP3,SMARCA4,CCNT1,DKC1,CC2D1A,H3F3B,TERF2,SRRM1,CDK7,SRSF1,ACTL6A,TRA2B,CDK9,NCBP1,MDC1,NUMA1,SMARCC2,HMG20A,GLYR1,BRD4,TAF1,TAF5…
1	!	1.14e-26	3690	370	208	0.562	0.056	HPA:029010_01	hpa	136	oral mucosa; squamous epithelial cells[Uncertain,Low]	3	CDC27,LIG3,BAIAP2L1,BAZ1B,POLR3B,CAPN1,AGPS,BRD9,ABCF2,RFC1,CUL3,PNKP,POLR2B,MAP4,RSF1,NOP58,NTHL1,CDK13,SMARCD1,DNTTIP2,JMJD6,POLB,XRCC1,SMARCE1,BCS1L,TOP2B,RIF1,SMARCA2,CCNT2,MRPL22,PDS5B,CPNE3,CHERP,RBM22,TPX2,ANAPC5,RCOR1,SUPT16H,CBX5,DSP,H2AFY2,SMARCB1,ACIN1,PABPN1,PNN,ADNP,NOP56,TJP1,NUCB1,GPI,GTPBP4,TFAM,UBTF,CBX1,MED31,FTSJ3,UBE2D3,CCDC86,GTF2H1,GTF2H3,RFC5,NOP2,CHD4,SRSF9,MDN1,CCNC,H2AFY…
1	!	1.17e-26	1620	370	129	0.349	0.08	HPA:053020_12	hpa	269	tonsil; non-germinal center cells[Supported,Medium]	3	CDC27,LIG3,BAIAP2L1,BAZ1B,POLR3B,CAPN1,RFC1,CUL3,PNKP,POLR2B,MAP4,NOP58,NTHL1,SMARCD1,JMJD6,POLB,XRCC1,SMARCE1,BCS1L,TOP2B,RIF1,SMARCA2,CCNT2,PDS5B,RBM22,RCOR1,H2AFY2,SMARCB1,PABPN1,PNN,ADNP,NOP56,TFAM,UBTF,CBX1,GTF2H1,CHD4,H2AFY,DBN1,NRBP1,SPTBN1,MSH6,ATP5F1,ARID1A,RBM25,HELLS,TMPO,NFYB,PSPC1,NAGK,USP22,HIST1H1D,DEK,THOC2,SNRPD2,HP1BP3,SMARCA4,CCNT1,RPL36,DKC1,TOP2A,CC2D1A,H3F3B,TERF2,SRRM1,CNDP…
1	!	1.3e-26	4713	433	214	0.494	0.045	GO:0010468	BP	1	regulation of gene expression	5	MED24,BAZ1B,BRD9,RFC1,CUL3,MED17,POLR2B,RSF1,MRTO4,MTA3,MED29,CDK13,SMARCD1,DNTTIP2,JMJD6,CSNK2A2,SMARCE1,GTF3C1,RIF1,SMARCA2,CCNT2,DIS3,RBM22,RCOR1,SUPT16H,CBX5,H2AFY2,MED15,SMARCB1,POLDIP3,SRSF5,PABPN1,CHD8,PNN,ZMYND8,ADNP,TH1L,RPRD1B,SMCHD1,SMARCA1,SCML2,ERCC2,MED25,ASF1B,MED26,URI1,PIAS4,TAF6,TFAM,UBTF,CBX1,MED31,SMARCD2,VTN,UBE2D3,GTF2H1,GTF2H3,NOP2,CHD4,SRSF9,CCNC,MED23,H2AFY,TCERG1,ARID1A,…
1	!	1.46e-26	1469	370	122	0.33	0.083	HPA:007010_12	hpa	32	cerebellum; Purkinje cells[Supported,Medium]	3	CDC27,LIG3,BAIAP2L1,POLR3B,CAPN1,AGPS,RFC1,CUL3,PNKP,NOP58,NTHL1,SMARCD1,JMJD6,POLB,XRCC1,SMARCE1,BCS1L,TOP2B,SMARCA2,CCNT2,PDS5B,RBM22,ANAPC5,SUPT16H,CBX5,H2AFY2,SMARCB1,PES1,ACIN1,PNN,ADNP,NOP56,NUCB1,NOVA2,GPI,TFAM,UBTF,CBX1,FTSJ3,CCDC86,GTF2H1,RFC5,NOP2,CHD4,SRSF9,CAP2,TCERG1,NRBP1,MSH6,ARID1A,RBM25,TMPO,PSPC1,USP22,GOT2,THOC2,SNRPD2,SMARCA4,CCNT1,RPL36,DKC1,CC2D1A,H3F3B,TERF2,SRRM1,CDK7,WDR3…
1	!	1.51e-26	797	370	88	0.238	0.11	HPA:013010_12	hpa	62	endometrium 2; cells in endometrial stroma[Supported,Medium]	4	LIG3,BAZ1B,POLR3B,CAPN1,CUL3,PNKP,MAP4,RSF1,NTHL1,SMARCD1,JMJD6,XRCC1,SMARCE1,TOP2B,SMARCA2,PDS5B,RBM22,RCOR1,SMARCB1,PABPN1,PNN,ADNP,UBTF,CBX1,GTF2H1,TCERG1,DBN1,NRBP1,SPTBN1,TMPO,NFYB,PSPC1,CBX3,LRP1,USP22,HIST1H1D,DEK,HP1BP3,SMARCA4,CCNT1,RPL36,DKC1,TOP2A,CC2D1A,H3F3B,SRSF1,ACTL6A,TRA2B,CDK9,NCBP1,MDC1,NUMA1,PNPT1,SMARCC2,GLYR1,BRD4,TAF1,TAF5,CPSF7,SMARCA5,ATP5J,HIST1H4H,LMNA,GNL3,H2AFZ,PSIP1,…
1	!	1.98e-26	535	370	72	0.195	0.135	HPA:008020_03	hpa	105	cerebral cortex; glial cells[Uncertain,High]	3	RFC1,MAP4,NTHL1,SMARCD1,JMJD6,SMARCE1,TOP2B,SMARCA2,CCNT2,PDS5B,CHERP,RBM22,ANAPC5,RCOR1,ACIN1,ADNP,UBTF,CBX1,CHD4,H2AFY,NFYB,THOC2,SNRPD2,HP1BP3,SMARCA4,RPL36,DKC1,H3F3B,DCTN4,MAP7,SRSF1,ACTL6A,TRA2B,CDK9,MDC1,NUMA1,SMARCC2,HMG20A,GLYR1,BRD4,TAF1,TAF5,CPSF7,MED21,ATP5J,HIST1H4H,LMNA,H2AFZ,PSIP1,TAF10,PHB,HIST1H1E,HIST2H2AC,HIST2H2AB,H1F0,HIST1H4C,HIST1H4J,HIST4H4,TOP1,HMGN1,EIF3CL,C17ORF49,HIST2…
1	!	1.99e-26	933	433	86	0.199	0.092	GO:0005730	CC	18	nucleolus	8	NUB1,AGPS,RFC1,PNKP,RRP12,MRTO4,NOP58,DNTTIP2,KIF2A,JMJD6,XRCC1,NLE1,GTF3C1,CPNE3,IPO11,DDX18,CBX5,SMARCB1,PES1,SRSF5,VRK1,ACIN1,NOP56,GTPBP4,UBTF,FTSJ3,CCDC86,NOP2,SRSF9,MDN1,BRIX1,H2AFY,SPTBN1,PNO1,ORC4,EBNA1BP2,GTF3C3,HEATR1,PSPC1,LRP1,MED1,SMARCA4,RPL36,EXOSC2,DKC1,TOP2A,CC2D1A,WDR36,NAT10,DDX56,DCTN3,WDR12,TP53,INTS3,RPL7L1,TAF1,MKI67,SSRP1,SMARCA5,CHD1,UTP14A,RRP1B,MED27,CHTOP,LRWD1,WDR43,G…
1	!	2.02e-26	946	370	96	0.259	0.101	HPA:034020_13	hpa	75	placenta; trophoblastic cells[Supported,High]	4	LIG3,POLR3B,CAPN1,RFC1,CUL3,PNKP,POLR2B,RSF1,NOP58,NTHL1,SMARCD1,JMJD6,XRCC1,BCS1L,TOP2B,SMARCA2,CCNT2,PDS5B,RBM22,ANAPC5,RCOR1,CBX5,SMARCB1,ACIN1,PABPN1,PNN,ADNP,UBTF,CBX1,GTF2H1,NOP2,CHD4,H2AFY,MSH6,ARID1A,RBM25,NFYB,PSPC1,USP22,HIST1H1D,THOC2,SNRPD2,HP1BP3,SMARCA4,CCNT1,RPL36,DNMT1,H3F3B,SRRM1,WDR36,MAP7,SRSF1,ACTL6A,TRA2B,CDK9,NCBP1,MDC1,NUMA1,SLTM,SMARCC2,HMG20A,GLYR1,BRD4,FIP1L1,TAF1,TAF5,C…
1	!	3.01e-26	508	370	70	0.189	0.138	HPA:006010_03	hpa	304	caudate; glial cells[Uncertain,High]	3	RFC1,NTHL1,SMARCD1,XRCC1,SMARCE1,TOP2B,CCNT2,PDS5B,CHERP,ANAPC5,RCOR1,SMARCB1,ACIN1,ADNP,UBTF,CBX1,H2AFY,HMGN3,NFYB,PSPC1,HIST1H1D,THOC2,SNRPD2,HP1BP3,SMARCA4,RPL36,DKC1,H3F3B,DCTN4,MAP7,SRSF1,ACTL6A,TRA2B,CDK9,MDC1,NUMA1,SMARCC2,HMG20A,GLYR1,BRD4,TAF1,TAF5,SAP18,ATP5J,HIST1H4H,LMNA,H2AFZ,PSIP1,TAF10,PHB,HIST1H1E,HIST2H2AC,HIST2H2AB,H1F0,HIST1H4C,HIST1H4J,HIST4H4,TOP1,HMGN1,C17ORF49,HIST2H4B,HIST…
1	!	3.43e-26	1107	370	104	0.281	0.094	HPA:036010_13	hpa	223	rectum; glandular cells[Supported,High]	4	CDC27,LIG3,BAIAP2L1,POLR3B,CAPN1,CUL3,PNKP,POLR2B,MAP4,NOP58,SMARCD1,JMJD6,XRCC1,SMARCE1,BCS1L,TOP2B,CCNT2,PDS5B,RBM22,ANAPC5,RCOR1,SMARCB1,PABPN1,PNN,ADNP,NUCB1,UBTF,CBX1,FTSJ3,CHD4,SRSF9,SPTBN1,SATB2,TMPO,NFYB,PSPC1,USP22,HIST1H1D,THOC2,SNRPD2,SMARCA4,CCNT1,RPL36,DKC1,H3F3B,SRRM1,DSC2,MAP7,SRSF1,ACTL6A,TRA2B,CDK9,NCBP1,RIPK1,MDC1,NUMA1,SLTM,PNPT1,SMARCC2,HMG20A,GLYR1,BRD4,FIP1L1,TAF1,TAF5,CPSF7…
1	!	3.9e-26	1918	370	141	0.381	0.074	HPA:007010_11	hpa	32	cerebellum; Purkinje cells[Supported,Low]	2	CDC27,LIG3,BAIAP2L1,POLR3B,CAPN1,AGPS,RFC1,CUL3,PNKP,RSF1,NOP58,NTHL1,SMARCD1,DNTTIP2,JMJD6,POLB,XRCC1,SMARCE1,BCS1L,TOP2B,RIF1,SMARCA2,CCNT2,PDS5B,RBM22,ANAPC5,RCOR1,SUPT16H,CBX5,H2AFY2,SMARCB1,PES1,ACIN1,PABPN1,PNN,ADNP,NOP56,NUCB1,NOVA2,GPI,TFAM,UBTF,CBX1,FTSJ3,CCDC86,GTF2H1,RFC5,NOP2,CHD4,SRSF9,CAP2,H2AFY,TCERG1,NRBP1,SPTBN1,MSH6,ATP5F1,ARID1A,RBM25,TMPO,PSPC1,LRP1,USP22,GOT2,THOC2,SNRPD2,HP1…
1	!	5.25e-26	1234	370	110	0.297	0.089	HPA:046010_11	hpa	195	soft tissue 1; adipocytes[Supported,Low]	2	CDC27,LIG3,BAIAP2L1,BAZ1B,POLR3B,RFC1,CUL3,MAP4,NOP58,NTHL1,SMARCD1,JMJD6,XRCC1,SMARCE1,TOP2B,RIF1,SMARCA2,CCNT2,RBM22,ANAPC5,RCOR1,SUPT16H,H2AFY2,SMARCB1,ACIN1,PABPN1,PNN,NOP56,GPI,UBTF,CBX1,GTF2H1,RFC5,NRBP1,SPTBN1,MSH6,RBM25,TMPO,NFYB,PSPC1,CBX3,LRP1,HIST1H1D,SNRPD2,HP1BP3,SMARCA4,RPL36,DKC1,H3F3B,TERF2,SRRM1,CDK7,NAT10,SRSF1,ACTL6A,TRA2B,CDK9,RIPK1,MDC1,TAF8,NUMA1,SLTM,SMARCC2,HMG20A,GLYR1,FI…
1	!	8.16e-26	3685	433	183	0.423	0.05	GO:1903506	BP	1	regulation of nucleic acid-templated transcription	8	MED24,BAZ1B,BRD9,RFC1,CUL3,MED17,RSF1,MTA3,MED29,CDK13,SMARCD1,DNTTIP2,JMJD6,CSNK2A2,ACTN1,SMARCE1,GTF3C1,RIF1,SMARCA2,CCNT2,RCOR1,SUPT16H,CBX5,H2AFY2,MED15,SMARCB1,CHD8,PNN,ZMYND8,ADNP,TH1L,RPRD1B,SMARCA1,SCML2,ERCC2,MED25,ASF1B,MED26,URI1,PIAS4,TAF6,TFAM,UBTF,CBX1,MED31,SMARCD2,UBE2D3,GTF2H1,GTF2H3,NOP2,CHD4,CCNC,MED23,H2AFY,TCERG1,ARID1A,HMGN3,GTF3C3,SATB2,HEATR1,HELLS,TMPO,NFYB,PSPC1,RNF2,CBX…
1	!	9.45e-26	4523	433	207	0.478	0.046	GO:0031326	BP	1	regulation of cellular biosynthetic process	5	LIG3,MED24,BAZ1B,BRD9,RFC1,CUL3,PNKP,MED17,POLR2B,RSF1,RFC2,MTA3,MED29,CDK13,SMARCD1,DNTTIP2,JMJD6,CSNK2A2,ACTN1,XRCC1,SMARCE1,GTF3C1,RIF1,SMARCA2,CCNT2,RCOR1,SUPT16H,CBX5,H2AFY2,MED15,SMARCB1,POLDIP3,CHD8,PNN,ZMYND8,ADNP,TH1L,RPRD1B,SMARCA1,SCML2,ERCC2,MED25,ASF1B,MED26,URI1,PIAS4,TAF6,GTPBP4,TFAM,UBTF,CBX1,MED31,SMARCD2,UBE2D3,GTF2H1,GTF2H3,RFC5,NOP2,CHD4,CAP2,CCNC,MED23,H2AFY,TCERG1,ARID1A,HMG…
1	!	1.03e-25	6238	433	252	0.582	0.04	GO:0031323	BP	1	regulation of cellular metabolic process	4	CDC27,LIG3,MED24,BAZ1B,CAPN1,BRD9,RFC1,CUL3,PNKP,MED17,POLR2B,RSF1,RFC2,ANAPC4,MTA3,MED29,CDK13,SMARCD1,DNTTIP2,JMJD6,CSNK2A2,ACTN1,XRCC1,NLE1,SMARCE1,GTF3C1,RIF1,SMARCA2,CCNT2,DIS3,RBM22,BAX,TPX2,ANAPC5,RCOR1,SUPT16H,CBX5,H2AFY2,MED15,SMARCB1,POLDIP3,SRSF5,PABPN1,CHD8,PNN,ZMYND8,ADNP,TH1L,RPRD1B,SMARCA1,SCML2,ERCC2,NOVA2,MED25,ASF1B,MED26,URI1,GPI,PIAS4,TAF6,GTPBP4,TFAM,UBTF,CBX1,MED31,SMARCD2,V…
1	!	1.08e-25	1349	370	115	0.311	0.085	HPA:004030_12	hpa	24	breast; myoepithelial cells[Supported,Medium]	3	LIG3,BAIAP2L1,BAZ1B,POLR3B,CAPN1,RFC1,CUL3,PNKP,POLR2B,MAP4,RSF1,NOP58,NTHL1,SMARCD1,JMJD6,POLB,XRCC1,SMARCE1,BCS1L,TOP2B,RIF1,SMARCA2,CCNT2,PDS5B,RBM22,ANAPC5,RCOR1,H2AFY2,ACIN1,PABPN1,PNN,ADNP,TFAM,UBTF,CBX1,CCDC86,GTF2H1,CHD4,H2AFY,TCERG1,NRBP1,MSH6,SCP2,RBM25,TMPO,NFYB,PSPC1,CBX3,USP22,HIST1H1D,DEK,THOC2,SNRPD2,HP1BP3,SMARCA4,KRT17,RPL36,DKC1,CC2D1A,H3F3B,SRRM1,CDK7,WDR36,MAP7,SRSF1,ACTL6A,TR…
1	!	1.09e-25	6200	433	251	0.58	0.04	GO:0060255	BP	1	regulation of macromolecule metabolic process	4	CDC27,LIG3,MED24,BAZ1B,BRD9,RFC1,CUL3,PNKP,MED17,POLR2B,RSF1,RFC2,MRTO4,ANAPC4,MTA3,MED29,CDK13,SMARCD1,DNTTIP2,JMJD6,CSNK2A2,ACTN1,XRCC1,NLE1,SMARCE1,GTF3C1,RIF1,SMARCA2,CCNT2,DIS3,RBM22,BAX,TPX2,ANAPC5,RCOR1,SUPT16H,CBX5,H2AFY2,MED15,SMARCB1,POLDIP3,SRSF5,PABPN1,CHD8,PNN,ZMYND8,ADNP,TH1L,RPRD1B,SMCHD1,SMARCA1,SCML2,ERCC2,NOVA2,MED25,ASF1B,MED26,URI1,GPI,PIAS4,TAF6,GTPBP4,TFAM,UBTF,CBX1,MED31,SM…
1	!	1.12e-25	3694	433	183	0.423	0.05	GO:2001141	BP	1	regulation of RNA biosynthetic process	7	MED24,BAZ1B,BRD9,RFC1,CUL3,MED17,RSF1,MTA3,MED29,CDK13,SMARCD1,DNTTIP2,JMJD6,CSNK2A2,ACTN1,SMARCE1,GTF3C1,RIF1,SMARCA2,CCNT2,RCOR1,SUPT16H,CBX5,H2AFY2,MED15,SMARCB1,CHD8,PNN,ZMYND8,ADNP,TH1L,RPRD1B,SMARCA1,SCML2,ERCC2,MED25,ASF1B,MED26,URI1,PIAS4,TAF6,TFAM,UBTF,CBX1,MED31,SMARCD2,UBE2D3,GTF2H1,GTF2H3,NOP2,CHD4,CCNC,MED23,H2AFY,TCERG1,ARID1A,HMGN3,GTF3C3,SATB2,HEATR1,HELLS,TMPO,NFYB,PSPC1,RNF2,CBX…
1	!	1.17e-25	550	370	72	0.195	0.131	HPA:007030_13	hpa	231	cerebellum; cells in molecular layer[Supported,High]	4	LIG3,POLR3B,PNKP,NOP58,NTHL1,SMARCD1,JMJD6,XRCC1,SMARCE1,TOP2B,CCNT2,PDS5B,RBM22,ANAPC5,CBX5,H2AFY2,SMARCB1,ACIN1,PNN,ADNP,NUCB1,UBTF,CBX1,GTF2H1,CHD4,SRSF9,H2AFY,ARID1A,NFYB,PSPC1,THOC2,SNRPD2,HP1BP3,SMARCA4,RPL36,DKC1,H3F3B,SRRM1,SRSF1,ACTL6A,TRA2B,CDK9,MDC1,NUMA1,SLTM,SMARCC2,HMG20A,GLYR1,BRD4,FIP1L1,TAF1,TAF5,CPSF7,SAP18,ATP5J,RRP1B,LMNA,H2AFZ,PSIP1,TAF10,TERF2IP,CDK12,HIST1H1E,POLR2A,HIST2H2…
1	!	1.26e-25	272	433	48	0.111	0.176	GO:0071824	BP	1	protein-DNA complex subunit organization	5	RSF1,SMARCD1,SMARCE1,SUPT16H,H2AFY2,SMARCB1,ERCC2,ASF1B,SMARCD2,GTF2H1,GTF2H3,H2AFY,ARID1A,HELLS,HIST1H1D,HP1BP3,SMARCA4,H3F3B,CDK7,SMARCC2,POGZ,TAF1,SMARCA5,HIST1H4H,CHAF1B,ERCC3,CHAF1A,HIST1H1E,SMARCC1,TAF7,TAF9B,H1F0,HIST1H4C,HIST1H4J,HIST4H4,DAXX,BRD2,GTF2H4,HIST2H4B,HIST2H4A,HIST1H4K,HIST1H4F,HIST1H4L,HIST1H4I,DACH1,HIST1H4E,HIST1H4D,HIST1H4B
1	!	1.28e-25	1226	370	109	0.295	0.089	HPA:007020_12	hpa	113	cerebellum; cells in granular layer[Supported,Medium]	3	BAZ1B,RFC1,CUL3,PNKP,NOP58,NTHL1,SMARCD1,JMJD6,POLB,XRCC1,SMARCE1,BCS1L,TOP2B,RIF1,SMARCA2,CCNT2,PDS5B,RBM22,ANAPC5,RCOR1,CBX5,H2AFY2,SMARCB1,ACIN1,PNN,ADNP,NOP56,TFAM,UBTF,CBX1,GTF2H1,SRSF9,CAP2,H2AFY,TCERG1,DBN1,NRBP1,SPTBN1,MSH6,ATP5F1,ARID1A,HMGN3,RBM25,TMPO,NFYB,PSPC1,USP22,HIST1H1D,GOT2,THOC2,SNRPD2,HP1BP3,SMARCA4,CCNT1,DKC1,CC2D1A,H3F3B,TERF2,SRRM1,CDK7,NAT10,MAP7,SRSF1,ACTL6A,TRA2B,CDK9,N…
1	!	1.69e-25	1377	370	116	0.314	0.084	HPA:006020_12	hpa	124	caudate; neuronal cells[Supported,Medium]	3	CDC27,LIG3,BAZ1B,POLR3B,CAPN1,ABCF2,RFC1,PNKP,POLR2B,NOP58,NTHL1,JMJD6,XRCC1,SMARCE1,BCS1L,TOP2B,RIF1,SMARCA2,CCNT2,PDS5B,RBM22,ANAPC5,RCOR1,SUPT16H,CBX5,H2AFY2,SMARCB1,PES1,ACIN1,PABPN1,PNN,NOP56,NUCB1,NOVA2,GPI,TFAM,UBTF,CBX1,FTSJ3,CCDC86,GTF2H1,NOP2,CHD4,SRSF9,CAP2,H2AFY,TCERG1,NRBP1,MSH6,ATP5F1,ARID1A,RBM25,PSPC1,LRP1,USP22,GOT2,THOC2,SNRPD2,SMARCA4,CCNT1,RPL36,DKC1,CC2D1A,H3F3B,TERF2,SRRM1,W…
1	!	1.98e-25	1466	370	120	0.324	0.082	HPA:006010_02	hpa	304	caudate; glial cells[Uncertain,Medium]	2	CDC27,CAPN1,BRD9,RFC1,PNKP,MAP4,NOP58,NTHL1,SMARCD1,JMJD6,XRCC1,SMARCE1,BCS1L,TOP2B,RIF1,SMARCA2,CCNT2,PDS5B,CHERP,RBM22,ANAPC5,RCOR1,CBX5,H2AFY2,SMARCB1,ACIN1,PNN,ADNP,NOP56,SMARCA1,NUCB1,TAF6,UBTF,CBX1,GTF2H1,CHD4,SRSF9,CCNC,H2AFY,ARID1A,HMGN3,RBM25,TMPO,NFYB,PSPC1,HIST1H1D,THOC2,SNRPD2,HP1BP3,SMARCA4,CCNT1,RPL36,DKC1,H3F3B,TERF2,DCTN4,SRRM1,CNDP2,CDK7,WDR36,MAP7,SRSF1,ACTL6A,TRA2B,CDK9,NCBP1,M…
1	!	2.14e-25	2422	370	160	0.432	0.066	HPA:055010_02	hpa	173	vagina; squamous epithelial cells[Uncertain,Medium]	2	CDC27,LIG3,BAIAP2L1,BAZ1B,POLR3B,CAPN1,BRD9,CUL3,PNKP,POLR2B,MAP4,RSF1,NOP58,NTHL1,CDK13,SMARCD1,JMJD6,XRCC1,SMARCE1,BCS1L,TOP2B,RIF1,SMARCA2,CCNT2,PDS5B,CHERP,RBM22,TPX2,ANAPC5,RCOR1,SUPT16H,DSP,H2AFY2,SMARCB1,PABPN1,PNN,ADNP,NOP56,GTPBP4,TFAM,UBTF,CBX1,FTSJ3,CCDC86,GTF2H1,GTF2H3,RFC5,CHD4,SRSF9,MDN1,CCNC,H2AFY,TCERG1,NRBP1,ARID1A,HMGN3,RBM25,HELLS,TMPO,NFYB,PSPC1,CBX3,NAGK,USP22,HIST1H1D,DEK,TH…
1	!	2.16e-25	1578	370	125	0.338	0.079	HPA:027020_12	hpa	118	lymph node; non-germinal center cells[Supported,Medium]	3	CDC27,BAIAP2L1,BAZ1B,POLR3B,CAPN1,ABCF2,RFC1,CUL3,PNKP,POLR2B,MAP4,NOP58,NTHL1,SMARCD1,JMJD6,POLB,XRCC1,SMARCE1,TOP2B,SMARCA2,CCNT2,PDS5B,RBM22,RCOR1,H2AFY2,SMARCB1,PABPN1,PNN,ADNP,TFAM,UBTF,CBX1,GTF2H1,CHD4,H2AFY,DBN1,NRBP1,SPTBN1,MSH6,ARID1A,RBM25,HELLS,TMPO,NFYB,PSPC1,CBX3,NAGK,USP22,HIST1H1D,DEK,GOT2,THOC2,SNRPD2,HP1BP3,SMARCA4,CCNT1,RPL36,DKC1,TOP2A,CC2D1A,H3F3B,TERF2,SRRM1,CNDP2,CDK7,MAP7,S…
1	!	2.17e-25	1172	370	106	0.286	0.09	HPA:042020_12	hpa	150	skin 1; fibroblasts[Supported,Medium]	3	CDC27,LIG3,BAZ1B,POLR3B,CAPN1,RFC1,CUL3,PNKP,POLR2B,MAP4,RSF1,NOP58,NTHL1,SMARCD1,JMJD6,XRCC1,SMARCE1,TOP2B,RIF1,SMARCA2,CCNT2,PDS5B,RBM22,ANAPC5,RCOR1,SUPT16H,H2AFY2,SMARCB1,ACIN1,PABPN1,PNN,ADNP,NUCB1,UBTF,CBX1,GTF2H1,RFC5,H2AFY,TCERG1,SPTBN1,RBM25,TMPO,NFYB,PSPC1,LRP1,USP22,HIST1H1D,THOC2,SNRPD2,SMARCA4,RPL36,DKC1,H3F3B,TERF2,SRRM1,CNDP2,NAT10,MAP7,SRSF1,ACTL6A,TRA2B,CDK9,MDC1,NUMA1,SLTM,SMARC…
1	!	2.5e-25	1383	370	116	0.314	0.084	HPA:020010_12	hpa	258	heart muscle; myocytes[Supported,Medium]	3	LIG3,BAIAP2L1,POLR3B,CUL3,MAP4,NOP58,NTHL1,SMARCD1,JMJD6,SMARCE1,BCS1L,TOP2B,RIF1,SMARCA2,CCNT2,PDS5B,RBM22,ANAPC5,RCOR1,DSP,H2AFY2,SMARCB1,ACIN1,PNN,GPI,TFAM,UBTF,CBX1,GTF2H1,RFC5,NOP2,CHD4,SRSF9,CAP2,H2AFY,TCERG1,TNNC1,NRBP1,SPTBN1,SCP2,ATP5F1,ARID1A,RBM25,NFYB,CBX3,USP22,HIST1H1D,GOT2,THOC2,SNRPD2,HP1BP3,SMARCA4,CCNT1,RPL36,DKC1,CC2D1A,H3F3B,CDK7,DSC2,WDR36,SRSF1,ACTL6A,TRA2B,CDK9,NCBP1,RIPK1,…
1	!	3.29e-25	992	433	87	0.201	0.088	GO:0006259	BP	1	DNA metabolic process	7	LIG3,BAZ1B,RFC1,PNKP,POLR2B,RFC2,NTHL1,POLB,XRCC1,TOP2B,KIF22,RIF1,PDS5B,BAX,SUPT16H,SMARCB1,SMARCA1,MPG,ERCC2,PIAS4,GTPBP4,TFAM,UBE2D3,GTF2H1,CDK2AP1,GTF2H3,RFC5,MSH3,ORC4,MSH6,HELLS,DEK,DNMT1,DKC1,TOP2A,TERF2,CDK7,NAT10,KAT7,ACTL6A,CDK9,MDC1,ARRB2,TP53,INTS3,POLR2D,C9ORF142,MKI67,SSRP1,TRIP12,HIST1H4H,CHAF1B,TONSL,LRWD1,ERCC3,RFC4,GNL3,TERF2IP,PHB,GATAD2A,CHAF1A,BANF1,POLR2L,DMAP1,POLR2A,GTF2H2…
1	!	3.46e-25	1792	370	134	0.362	0.075	HPA:031020_11	hpa	146	pancreas; islets of Langerhans[Supported,Low]	2	CDC27,LIG3,BAIAP2L1,CAPN1,ABCF2,RFC1,CUL3,PNKP,POLR2B,MAP4,RSF1,NOP58,NTHL1,DNTTIP2,JMJD6,POLB,XRCC1,SMARCE1,BCS1L,TOP2B,RIF1,SMARCA2,CCNT2,PDS5B,RBM22,ANAPC5,RCOR1,SUPT16H,CBX5,H2AFY2,SMARCB1,ACIN1,PABPN1,PNN,ADNP,NOP56,TJP1,NUCB1,GPI,TFAM,UBTF,CBX1,CCDC86,GTF2H1,CHD4,H2AFY,TCERG1,NRBP1,SPTBN1,MSH6,SCP2,ATP5F1,ARID1A,HMGN3,RBM25,TMPO,NFYB,PSPC1,CBX3,USP22,HIST1H1D,GOT2,THOC2,SNRPD2,HP1BP3,SMARCA…
1	!	3.69e-25	2996	370	181	0.489	0.06	HPA:015010_02	hpa	7	esophagus; squamous epithelial cells[Uncertain,Medium]	4	CDC27,LIG3,BAIAP2L1,BAZ1B,POLR3B,CAPN1,BRD9,ABCF2,RFC1,CUL3,PNKP,POLR2B,MAP4,RSF1,NOP58,NTHL1,SMARCD1,JMJD6,POLB,XRCC1,SMARCE1,BCS1L,TOP2B,RIF1,SMARCA2,CCNT2,MRPL22,PDS5B,CHERP,RBM22,TPX2,ANAPC5,RCOR1,SUPT16H,DSP,H2AFY2,SMARCB1,PES1,ACIN1,PABPN1,PNN,ADNP,NOP56,GPI,GTPBP4,TFAM,UBTF,CBX1,MED31,CCDC86,GTF2H1,GTF2H3,RFC5,NOP2,CHD4,SRSF9,MDN1,CCNC,H2AFY,TCERG1,NRBP1,MSH6,ATP5F1,ARID1A,HMGN3,RBM25,HELL…
1	!	3.93e-25	3663	433	181	0.418	0.049	GO:0006355	BP	1	regulation of transcription, DNA-templated	9	MED24,BAZ1B,BRD9,RFC1,CUL3,MED17,RSF1,MTA3,MED29,CDK13,SMARCD1,DNTTIP2,JMJD6,CSNK2A2,SMARCE1,GTF3C1,RIF1,SMARCA2,CCNT2,RCOR1,SUPT16H,CBX5,H2AFY2,MED15,SMARCB1,CHD8,PNN,ZMYND8,ADNP,TH1L,RPRD1B,SMARCA1,SCML2,ERCC2,MED25,ASF1B,MED26,URI1,PIAS4,TAF6,TFAM,UBTF,CBX1,MED31,SMARCD2,UBE2D3,GTF2H1,GTF2H3,NOP2,CHD4,CCNC,MED23,H2AFY,TCERG1,ARID1A,HMGN3,GTF3C3,SATB2,HEATR1,HELLS,TMPO,NFYB,PSPC1,RNF2,CBX3,USP2…
1	!	4.87e-25	6015	433	245	0.566	0.041	GO:0051171	BP	1	regulation of nitrogen compound metabolic process	4	CDC27,LIG3,MED24,BAZ1B,BRD9,RFC1,CUL3,PNKP,MED17,POLR2B,RSF1,RFC2,ANAPC4,MTA3,MED29,CDK13,SMARCD1,DNTTIP2,JMJD6,CSNK2A2,ACTN1,XRCC1,NLE1,SMARCE1,GTF3C1,RIF1,SMARCA2,CCNT2,DIS3,RBM22,BAX,TPX2,ANAPC5,RCOR1,SUPT16H,CBX5,H2AFY2,MED15,SMARCB1,POLDIP3,SRSF5,PABPN1,CHD8,PNN,ZMYND8,ADNP,TH1L,RPRD1B,SMARCA1,SCML2,ERCC2,NOVA2,MED25,ASF1B,MED26,URI1,GPI,PIAS4,TAF6,GTPBP4,TFAM,UBTF,CBX1,MED31,SMARCD2,VTN,UBE…
1	!	6.76e-25	1127	370	103	0.278	0.091	HPA:018010_13	hpa	36	gallbladder; glandular cells[Supported,High]	4	CDC27,LIG3,BAIAP2L1,POLR3B,CAPN1,POLR2B,NOP58,NTHL1,SMARCD1,POLB,XRCC1,SMARCE1,BCS1L,TOP2B,RIF1,SMARCA2,CCNT2,PDS5B,RBM22,ANAPC5,RCOR1,CBX5,SMARCB1,PABPN1,ADNP,NUCB1,UBTF,CBX1,GTF2H1,CHD4,SRSF9,NRBP1,SPTBN1,HMGN3,NFYB,PSPC1,USP22,THOC2,SNRPD2,SMARCA4,CCNT1,RPL36,DKC1,CC2D1A,H3F3B,SRRM1,CNDP2,MAP7,SRSF1,ACTL6A,TRA2B,CDK9,NCBP1,RIPK1,MDC1,NUMA1,SLTM,PNPT1,SMARCC2,HMG20A,GLYR1,BRD4,FIP1L1,TAF1,TAF5,…
1	!	7.9e-25	4591	433	207	0.478	0.045	GO:0009889	BP	1	regulation of biosynthetic process	4	LIG3,MED24,BAZ1B,BRD9,RFC1,CUL3,PNKP,MED17,POLR2B,RSF1,RFC2,MTA3,MED29,CDK13,SMARCD1,DNTTIP2,JMJD6,CSNK2A2,ACTN1,XRCC1,SMARCE1,GTF3C1,RIF1,SMARCA2,CCNT2,RCOR1,SUPT16H,CBX5,H2AFY2,MED15,SMARCB1,POLDIP3,CHD8,PNN,ZMYND8,ADNP,TH1L,RPRD1B,SMARCA1,SCML2,ERCC2,MED25,ASF1B,MED26,URI1,PIAS4,TAF6,GTPBP4,TFAM,UBTF,CBX1,MED31,SMARCD2,UBE2D3,GTF2H1,GTF2H3,RFC5,NOP2,CHD4,CAP2,CCNC,MED23,H2AFY,TCERG1,ARID1A,HMG…
1	!	1.06e-24	1427	370	117	0.316	0.082	HPA:046030_11	hpa	3	soft tissue 1; fibroblasts[Supported,Low]	3	CDC27,LIG3,BAIAP2L1,BAZ1B,POLR3B,CAPN1,RFC1,CUL3,PNKP,POLR2B,MAP4,RSF1,NOP58,NTHL1,SMARCD1,JMJD6,XRCC1,SMARCE1,BCS1L,TOP2B,RIF1,SMARCA2,CCNT2,PDS5B,RBM22,ANAPC5,RCOR1,SUPT16H,H2AFY2,SMARCB1,ACIN1,PABPN1,PNN,ADNP,NOP56,NUCB1,GPI,TFAM,UBTF,CBX1,GTF2H1,RFC5,CHD4,SRSF9,H2AFY,TCERG1,NRBP1,SPTBN1,RBM25,TMPO,NFYB,PSPC1,LRP1,USP22,THOC2,SNRPD2,SMARCA4,CCNT1,RPL36,DKC1,H3F3B,TERF2,SRRM1,CNDP2,CDK7,WDR36,S…
1	!	1.11e-24	1278	370	110	0.297	0.086	HPA:010010_12	hpa	26	colon; endothelial cells[Supported,Medium]	3	CDC27,LIG3,BAIAP2L1,BAZ1B,POLR3B,CAPN1,RFC1,CUL3,PNKP,MAP4,RSF1,NOP58,NTHL1,JMJD6,POLB,XRCC1,SMARCE1,BCS1L,RIF1,SMARCA2,PDS5B,RBM22,ANAPC5,RCOR1,SMARCB1,ACIN1,PABPN1,PNN,TJP1,GPI,UBTF,CBX1,GTF2H1,CHD4,CAP2,H2AFY,DBN1,NRBP1,SPTBN1,SCP2,RBM25,TMPO,NFYB,PSPC1,CBX3,USP22,HIST1H1D,GOT2,THOC2,HP1BP3,SMARCA4,RPL36,DKC1,CC2D1A,H3F3B,TERF2,SRRM1,CNDP2,CDK7,SRSF1,ACTL6A,TRA2B,CDK9,NCBP1,MDC1,TAF8,NUMA1,SLT…
1	!	1.13e-24	17875	428	404	0.944	0.023	TF:M00803_0	tf	206	Factor: E2F; motif: GGCGSG; match class: 0	1	SLC25A5,LIG3,AP2B1,BAIAP2L1,MED24,BAZ1B,NUB1,POLR3B,CAPN1,AGPS,BRD9,ABCF2,RFC1,CUL3,PNKP,MED17,POLR2B,MAP4,RSF1,LTBP1,RFC2,THOC3,RRP12,TTC17,MRTO4,ANAPC4,NOP58,KCNH2,MTA3,CROCC,MED29,HAGH,TNPO3,NTHL1,CDK13,MTHFD2,CTNNA2,SMARCD1,DNTTIP2,KIF2A,JMJD6,POLB,ASNS,CSNK2A2,ACTN1,NLE1,SMARCE1,BCS1L,TOP2B,GTF3C1,KIF22,RIF1,SMARCA2,CCNT2,PDS5B,CPNE3,CHERP,IPO11,RBM22,BAX,DDX18,TPX2,ANAPC5,TRMT6,RCOR1,SUPT16…
1	!	1.42e-24	960	370	94	0.254	0.098	HPA:046030_12	hpa	3	soft tissue 1; fibroblasts[Supported,Medium]	4	CDC27,LIG3,POLR3B,CAPN1,RFC1,CUL3,PNKP,POLR2B,MAP4,RSF1,NTHL1,SMARCD1,JMJD6,XRCC1,SMARCE1,RIF1,CCNT2,PDS5B,RBM22,ANAPC5,RCOR1,ACIN1,PABPN1,PNN,ADNP,NUCB1,UBTF,CBX1,GTF2H1,RFC5,CHD4,SRSF9,H2AFY,TCERG1,NRBP1,SPTBN1,RBM25,NFYB,PSPC1,LRP1,USP22,THOC2,SNRPD2,SMARCA4,CCNT1,RPL36,H3F3B,SRRM1,CDK7,SRSF1,ACTL6A,TRA2B,CDK9,RIPK1,MDC1,NUMA1,SLTM,SMARCC2,HMG20A,GLYR1,BRD4,FIP1L1,METTL14,TAF1,TAF5,CPSF7,SAP18…
1	!	1.51e-24	527	433	63	0.145	0.12	GO:0006281	BP	1	DNA repair	3	LIG3,BAZ1B,RFC1,PNKP,POLR2B,RFC2,NTHL1,POLB,XRCC1,KIF22,RIF1,PDS5B,SUPT16H,SMARCB1,MPG,ERCC2,PIAS4,UBE2D3,GTF2H1,GTF2H3,RFC5,MSH3,MSH6,DEK,TERF2,CDK7,ACTL6A,CDK9,MDC1,TP53,INTS3,POLR2D,C9ORF142,SSRP1,TRIP12,HIST1H4H,CHAF1B,TONSL,ERCC3,RFC4,TERF2IP,CHAF1A,POLR2L,DMAP1,POLR2A,GTF2H2C,MORF4L1,TRRAP,HIST1H4C,HIST1H4J,HIST4H4,HMGN1,GTF2H4,HIST2H4B,HIST2H4A,HIST1H4K,HIST1H4F,HIST1H4L,UHRF1,HIST1H4I,HIS…
1	!	2.08e-24	6718	433	261	0.603	0.039	GO:0019222	BP	1	regulation of metabolic process	3	CDC27,LIG3,MED24,BAZ1B,CAPN1,BRD9,RFC1,CUL3,PNKP,MED17,POLR2B,RSF1,RFC2,MRTO4,ANAPC4,MTA3,MED29,CDK13,SMARCD1,DNTTIP2,JMJD6,CSNK2A2,ACTN1,XRCC1,NLE1,SMARCE1,GTF3C1,RIF1,SMARCA2,CCNT2,DIS3,RBM22,BAX,TPX2,ANAPC5,RCOR1,SUPT16H,CBX5,H2AFY2,MED15,SMARCB1,POLDIP3,SRSF5,PABPN1,CHD8,PNN,ZMYND8,ADNP,TH1L,RPRD1B,SMCHD1,SMARCA1,SCML2,ERCC2,NOVA2,MED25,ASF1B,MED26,URI1,GPI,PIAS4,TAF6,GTPBP4,TFAM,UBTF,CBX1,ME…
1	!	2.33e-24	186	433	40	0.092	0.215	GO:0006333	BP	1	chromatin assembly or disassembly	5	BAZ1B,RSF1,SMARCD1,SMARCE1,SUPT16H,H2AFY2,SMARCB1,ASF1B,SMARCD2,H2AFY,ARID1A,HELLS,HIST1H1D,HP1BP3,SMARCA4,H3F3B,SMARCC2,TP53,SMARCA5,HIST1H4H,CHAF1B,CHAF1A,HIST1H1E,SMARCC1,NOC2L,H1F0,HIST1H4C,HIST1H4J,HIST4H4,DAXX,BRD2,HIST2H4B,HIST2H4A,HIST1H4K,HIST1H4F,HIST1H4L,HIST1H4I,HIST1H4E,HIST1H4D,HIST1H4B
1	!	2.37e-24	132	433	35	0.081	0.265	GO:0055029	CC	18	nuclear DNA-directed RNA polymerase complex	8	POLR3B,POLR2B,RPRD1B,INTS9,ERCC2,URI1,TAF6,MED31,GTF2H1,GTF2H3,MED10,CDK7,MED4,TAF8,TP53,INTS7,INTS3,POLR2D,TAF1,POLR3A,TAF5,ERCC3,TAF3,TAF10,POLR2L,TAF7,MED14,POLR2A,GTF2H2C,POLR3C,TAF9B,GTF2F2,TRRAP,GTF2E2,GTF2H4
1	!	2.76e-24	569	433	65	0.15	0.114	GO:0034660	BP	1	ncRNA metabolic process	8	POLR2B,MRTO4,NOP58,GTF3C1,CCNT2,DIS3,TRMT6,H2AFY2,SMARCB1,PES1,NOP56,RPRD1B,INTS9,TAF6,FTSJ3,NOP2,MDN1,H2AFY,GTF3C2,PNO1,EBNA1BP2,GTF3C3,HEATR1,SMARCA4,CCNT1,RPL36,EXOSC2,DKC1,CDK7,WDR36,NAT10,DDX56,CDK9,NCBP1,TAF8,PNPT1,WDR12,YARS2,INTS7,INTS3,POLR2D,RPL7L1,TAF5,UTP14A,RRP1B,WDR43,NOL6,BMS1,METTL3,NOLC1,TSEN34,PTRF,POLR2L,RRS1,POLR2A,RPL35A,TBL3,NOC4L,GTF2F2,GTF2E2,RPF2,RPS26,RPL10A,PWP2,BOP1
1	!	2.78e-24	6079	433	245	0.566	0.04	GO:0016043	BP	1	cellular component organization	3	CDC27,SLC25A5,LIG3,AP2B1,BAIAP2L1,MED24,BAZ1B,CAPN1,BRD9,RFC1,CUL3,PNKP,MAP4,RSF1,RFC2,TTC17,MRTO4,ANAPC4,MTA3,CROCC,CDK13,CTNNA2,SMARCD1,KIF2A,JMJD6,CSNK2A2,ACTN1,XRCC1,NLE1,SMARCE1,BCS1L,TOP2B,KIF22,RIF1,SMARCA2,MRPL22,PDS5B,CHMP2B,RBM22,BAX,TPX2,RCOR1,SUPT16H,DSP,H2AFY2,SMARCB1,PES1,SRSF5,VRK1,ACIN1,CHD8,ZMYND8,ADNP,SMCHD1,SMARCA1,KPNA3,TJP1,ERCC2,MED25,ASF1B,URI1,TFAM,SMARCD2,VTN,UBE2D3,GTF2H…
1	!	3.16e-24	133	433	35	0.081	0.263	GO:0000428	CC	18	DNA-directed RNA polymerase complex	5	POLR3B,POLR2B,RPRD1B,INTS9,ERCC2,URI1,TAF6,MED31,GTF2H1,GTF2H3,MED10,CDK7,MED4,TAF8,TP53,INTS7,INTS3,POLR2D,TAF1,POLR3A,TAF5,ERCC3,TAF3,TAF10,POLR2L,TAF7,MED14,POLR2A,GTF2H2C,POLR3C,TAF9B,GTF2F2,TRRAP,GTF2E2,GTF2H4
1	!	3.68e-24	1110	370	101	0.273	0.091	HPA:004010_11	hpa	134	breast; adipocytes[Supported,Low]	2	CDC27,LIG3,BAIAP2L1,POLR3B,RFC1,CUL3,PNKP,MAP4,RSF1,NOP58,NTHL1,SMARCD1,JMJD6,TOP2B,SMARCA2,CCNT2,PDS5B,RBM22,ANAPC5,RCOR1,SUPT16H,H2AFY2,SMARCB1,ACIN1,PABPN1,PNN,NOP56,GPI,UBTF,CBX1,CCDC86,GTF2H1,RFC5,CHD4,TCERG1,NRBP1,SPTBN1,RBM25,TMPO,NFYB,PSPC1,CBX3,LRP1,USP22,HIST1H1D,THOC2,SNRPD2,HP1BP3,SMARCA4,RPL36,DKC1,H3F3B,SRRM1,WDR36,SRSF1,ACTL6A,TRA2B,CDK9,RIPK1,MDC1,TAF8,NUMA1,SLTM,PNPT1,SMARCC2,HMG…
1	!	3.98e-24	1276	370	109	0.295	0.085	HPA:021010_02	hpa	139	hippocampus; glial cells[Uncertain,Medium]	2	CAPN1,BRD9,RFC1,PNKP,MAP4,NTHL1,SMARCD1,XRCC1,SMARCE1,BCS1L,TOP2B,RIF1,SMARCA2,CCNT2,PDS5B,CHERP,RBM22,ANAPC5,RCOR1,CBX5,H2AFY2,SMARCB1,ACIN1,PABPN1,PNN,ADNP,NOP56,SMARCA1,NUCB1,TAF6,UBTF,CBX1,GTF2H1,SRSF9,CCNC,H2AFY,ARID1A,HMGN3,RBM25,NFYB,HIST1H1D,THOC2,SNRPD2,HP1BP3,SMARCA4,CCNT1,RPL36,DKC1,H3F3B,TERF2,DCTN4,SRRM1,CNDP2,CDK7,WDR36,MAP7,SRSF1,ACTL6A,TRA2B,CDK9,MDC1,NUMA1,SMARCC2,HMG20A,GLYR1,BR…
1	!	4.94e-24	106	433	32	0.074	0.302	GO:0016591	CC	18	DNA-directed RNA polymerase II, holoenzyme	10	POLR2B,RPRD1B,INTS9,ERCC2,URI1,TAF6,MED31,GTF2H1,GTF2H3,MED10,CDK7,MED4,TAF8,TP53,INTS7,INTS3,POLR2D,TAF1,TAF5,ERCC3,TAF3,TAF10,POLR2L,TAF7,MED14,POLR2A,GTF2H2C,TAF9B,GTF2F2,TRRAP,GTF2E2,GTF2H4
1	!	5.54e-24	135	433	35	0.081	0.259	GO:0030880	CC	18	RNA polymerase complex	4	POLR3B,POLR2B,RPRD1B,INTS9,ERCC2,URI1,TAF6,MED31,GTF2H1,GTF2H3,MED10,CDK7,MED4,TAF8,TP53,INTS7,INTS3,POLR2D,TAF1,POLR3A,TAF5,ERCC3,TAF3,TAF10,POLR2L,TAF7,MED14,POLR2A,GTF2H2C,POLR3C,TAF9B,GTF2F2,TRRAP,GTF2E2,GTF2H4
1	!	7.09e-24	3947	370	211	0.57	0.053	HPA:015010_01	hpa	7	esophagus; squamous epithelial cells[Uncertain,Low]	3	CDC27,LIG3,BAIAP2L1,BAZ1B,POLR3B,CAPN1,AGPS,BRD9,ABCF2,RFC1,CUL3,PNKP,POLR2B,MAP4,RSF1,NOP58,NTHL1,CDK13,SMARCD1,DNTTIP2,JMJD6,POLB,XRCC1,SMARCE1,BCS1L,TOP2B,RIF1,SMARCA2,CCNT2,MRPL22,PDS5B,CHMP2B,CPNE3,CHERP,RBM22,TPX2,ANAPC5,RCOR1,SUPT16H,CBX5,DSP,H2AFY2,BCL7C,SMARCB1,PES1,ACIN1,PABPN1,PNN,ADNP,NOP56,SMARCA1,TJP1,NUCB1,GPI,TAF6,GTPBP4,TFAM,UBTF,CBX1,MED31,FTSJ3,CCDC86,GTF2H1,GTF2H3,RFC5,NOP2,CH…
1	!	8.78e-24	1417	370	115	0.311	0.081	HPA:025010_11	hpa	6	liver; bile duct cells[Supported,Low]	2	BAIAP2L1,POLR3B,CAPN1,CUL3,POLR2B,NOP58,NTHL1,SMARCD1,JMJD6,SMARCE1,BCS1L,TOP2B,RIF1,SMARCA2,CCNT2,PDS5B,RBM22,ANAPC5,RCOR1,SUPT16H,H2AFY2,SMARCB1,ACIN1,PABPN1,NOP56,TJP1,NUCB1,UBTF,CBX1,CCDC86,GTF2H1,SRSF9,NRBP1,SPTBN1,MSH6,ATP5F1,HMGN3,RBM25,TMPO,NFYB,PSPC1,USP22,HIST1H1D,DEK,GOT2,THOC2,SNRPD2,HP1BP3,SMARCA4,CCNT1,RPL36,DKC1,CC2D1A,H3F3B,TERF2,SRRM1,CNDP2,CDK7,MAP7,SRSF1,ACTL6A,TRA2B,CDK9,RIPK1…
1	!	9.1e-24	796	370	84	0.227	0.106	HPA:008030_13	hpa	280	cerebral cortex; neuronal cells[Supported,High]	4	LIG3,POLR3B,CAPN1,PNKP,RSF1,NOP58,NTHL1,SMARCD1,XRCC1,SMARCE1,TOP2B,SMARCA2,CCNT2,PDS5B,RBM22,ANAPC5,CBX5,SMARCB1,ACIN1,PNN,ADNP,NUCB1,UBTF,CBX1,GTF2H1,NOP2,CHD4,SRSF9,H2AFY,ATP5F1,ARID1A,SATB2,RBM25,TMPO,NFYB,PSPC1,GOT2,THOC2,SNRPD2,SMARCA4,CCNT1,RPL36,DKC1,H3F3B,SRRM1,CDK7,NAT10,SRSF1,ACTL6A,TRA2B,CDK9,NCBP1,MDC1,NUMA1,SLTM,SMARCC2,HMG20A,GLYR1,BRD4,FIP1L1,TAF1,TAF5,CPSF7,SAP18,ATP5J,RRP1B,LMNA…
1	!	9.79e-24	3446	370	194	0.524	0.056	HPA:054010_02	hpa	317	urinary bladder; urothelial cells[Uncertain,Medium]	2	CDC27,LIG3,BAIAP2L1,BAZ1B,POLR3B,CAPN1,BRD9,RFC1,CUL3,PNKP,POLR2B,MAP4,RSF1,NOP58,NTHL1,CDK13,SMARCD1,DNTTIP2,JMJD6,POLB,XRCC1,SMARCE1,BCS1L,TOP2B,RIF1,SMARCA2,CCNT2,MRPL22,PDS5B,CPNE3,CHERP,RBM22,TPX2,ANAPC5,RCOR1,SUPT16H,CBX5,H2AFY2,BCL7C,SMARCB1,PES1,ACIN1,PABPN1,PNN,ADNP,NOP56,NUCB1,GPI,TAF6,GTPBP4,TFAM,UBTF,CBX1,FTSJ3,UBE2D3,CCDC86,GTF2H1,GTF2H3,RFC5,NOP2,CHD4,SRSF9,MDN1,CCNC,H2AFY,TCERG1,DB…
1	!	2.83e-23	2473	433	140	0.323	0.057	GO:0003677	MF	47	DNA binding	5	LIG3,POLR3B,RFC1,PNKP,POLR2B,RFC2,MTA3,NTHL1,CDK13,POLB,XRCC1,SMARCE1,TOP2B,GTF3C1,KIF22,SMARCA2,PDS5B,RCOR1,H2AFY2,SMARCB1,HMGXB4,CHD8,PNN,ZMYND8,ADNP,SMARCA1,SCML2,MPG,NUCB1,ERCC2,PIAS4,TAF6,TFAM,UBTF,SMARCD2,GTF2H3,RFC5,CHD4,MSH3,H2AFY,GTF3C2,ORC4,MSH6,ARID1A,HMGN3,GTF3C3,SATB2,TMPO,NFYB,PSPC1,HIST1H1D,DEK,MED1,YEATS4,HP1BP3,SMARCA4,CCNT1,MAU2,DNMT1,TOP2A,CC2D1A,H3F3B,TERF2,SRRM1,DPF2,TFCP2,KA…
1	!	2.87e-23	1921	370	136	0.368	0.071	HPA:007030_02	hpa	231	cerebellum; cells in molecular layer[Uncertain,Medium]	2	CDC27,LIG3,BAZ1B,POLR3B,CAPN1,BRD9,RFC1,CUL3,PNKP,POLR2B,MAP4,NOP58,NTHL1,SMARCD1,JMJD6,XRCC1,SMARCE1,BCS1L,TOP2B,SMARCA2,CCNT2,PDS5B,CHERP,RBM22,ANAPC5,RCOR1,SUPT16H,CBX5,H2AFY2,SMARCB1,ACIN1,PABPN1,PNN,ADNP,NOP56,SMARCA1,NUCB1,NOVA2,GPI,TAF6,TFAM,UBTF,CBX1,MED31,GTF2H1,GTF2H3,CHD4,SRSF9,H2AFY,TCERG1,NRBP1,ARID1A,HMGN3,RBM25,TMPO,NFYB,PSPC1,CBX3,USP22,HIST1H1D,THOC2,SNRPD2,HP1BP3,SMARCA4,CCNT1,R…
1	!	2.99e-23	1393	370	113	0.305	0.081	HPA:047030_11	hpa	348	soft tissue 2; fibroblasts[Supported,Low]	2	CDC27,LIG3,BAIAP2L1,BAZ1B,POLR3B,RFC1,CUL3,PNKP,POLR2B,MAP4,RSF1,NOP58,NTHL1,SMARCD1,JMJD6,XRCC1,SMARCE1,TOP2B,RIF1,SMARCA2,CCNT2,PDS5B,RBM22,ANAPC5,RCOR1,SUPT16H,H2AFY2,SMARCB1,ACIN1,PABPN1,PNN,NOP56,GPI,TFAM,UBTF,CBX1,VTN,GTF2H1,H2AFY,TCERG1,NRBP1,SPTBN1,TMPO,NFYB,PSPC1,LRP1,USP22,DEK,THOC2,SNRPD2,SMARCA4,CCNT1,RPL36,DKC1,H3F3B,TERF2,SRRM1,CNDP2,CDK7,WDR36,NAT10,SRSF1,ACTL6A,TRA2B,CDK9,NCBP1,RI…
1	!	3.13e-23	1549	370	120	0.324	0.077	HPA:008010_11	hpa	171	cerebral cortex; endothelial cells[Supported,Low]	2	CDC27,LIG3,BAIAP2L1,POLR3B,CAPN1,RFC1,CUL3,PNKP,POLR2B,MAP4,NOP58,NTHL1,SMARCD1,JMJD6,POLB,SMARCE1,TOP2B,SMARCA2,CCNT2,PDS5B,RBM22,ANAPC5,RCOR1,SUPT16H,CBX5,H2AFY2,SMARCB1,ACIN1,PABPN1,PNN,ADNP,NOP56,TJP1,GPI,TFAM,UBTF,CBX1,VTN,GTF2H1,CHD4,TCERG1,DBN1,SPTBN1,SCP2,RBM25,TMPO,NFYB,PSPC1,CBX3,LRP1,NAGK,USP22,HIST1H1D,DEK,GOT2,THOC2,SNRPD2,SMARCA4,CCNT1,RPL36,DKC1,H3F3B,TERF2,SRRM1,CNDP2,CDK7,WDR36,S…
1	!	3.41e-23	2881	370	173	0.468	0.06	HPA:043010_02	hpa	296	skin 2; epidermal cells[Uncertain,Medium]	2	CDC27,LIG3,BAIAP2L1,BAZ1B,POLR3B,CAPN1,AGPS,BRD9,ABCF2,RFC1,CUL3,PNKP,POLR2B,MAP4,RSF1,NOP58,NTHL1,CDK13,SMARCD1,DNTTIP2,JMJD6,POLB,XRCC1,SMARCE1,BCS1L,TOP2B,RIF1,SMARCA2,CCNT2,MRPL22,PDS5B,CHERP,RBM22,TPX2,ANAPC5,RCOR1,SUPT16H,CBX5,H2AFY2,SMARCB1,PES1,ACIN1,PABPN1,PNN,ADNP,NOP56,GTPBP4,TFAM,UBTF,CBX1,FTSJ3,CCDC86,GTF2H1,GTF2H3,RFC5,NOP2,CHD4,SRSF9,MDN1,H2AFY,TCERG1,NRBP1,ATP5F1,ARID1A,HELLS,TMPO…
1	!	4.79e-23	18955	428	413	0.965	0.022	TF:M00716_1	tf	46	Factor: ZF5; motif: GSGCGCGR; match class: 1	2	SLC25A5,LIG3,AP2B1,BAIAP2L1,MED24,BAZ1B,NUB1,POLR3B,CAPN1,AGPS,BRD9,ABCF2,RFC1,CUL3,PNKP,MED17,POLR2B,MAP4,RSF1,LTBP1,RFC2,THOC3,RRP12,TTC17,MRTO4,ANAPC4,NOP58,KCNH2,MTA3,CROCC,MED29,HAGH,TNPO3,NTHL1,CDK13,MTHFD2,CTNNA2,SMARCD1,DNTTIP2,KIF2A,JMJD6,POLB,ASNS,CSNK2A2,ACTN1,NLE1,SMARCE1,BCS1L,TOP2B,GTF3C1,KIF22,RIF1,SMARCA2,CCNT2,MRPL22,DIS3,PDS5B,CHMP2B,CPNE3,CHERP,IPO11,RBM22,BAX,DDX18,TPX2,ANAPC5…
1	!	8.16e-23	3442	370	192	0.519	0.056	HPA:017010_02	hpa	89	fallopian tube; glandular cells[Uncertain,Medium]	2	CDC27,LIG3,BAIAP2L1,BAZ1B,POLR3B,CAPN1,BRD9,RFC1,CUL3,PNKP,POLR2B,MAP4,RSF1,NOP58,CROCC,NTHL1,CDK13,SMARCD1,JMJD6,POLB,XRCC1,SMARCE1,BCS1L,TOP2B,RIF1,SMARCA2,CCNT2,MRPL22,PDS5B,CPNE3,CHERP,RBM22,TPX2,ANAPC5,SUPT16H,H2AFY2,BCL7C,SMARCB1,ACIN1,PABPN1,PNN,ADNP,NOP56,TJP1,NUCB1,GPI,TAF6,GTPBP4,TFAM,UBTF,DHX40,CBX1,MED31,FTSJ3,UBE2D3,CCDC86,GTF2H1,GTF2H3,RFC5,CHD4,SRSF9,MDN1,CCNC,H2AFY,TCERG1,NRBP1,SP…
1	!	8.28e-23	6167	433	244	0.564	0.04	GO:0080090	BP	1	regulation of primary metabolic process	4	CDC27,LIG3,MED24,BAZ1B,BRD9,RFC1,CUL3,PNKP,MED17,POLR2B,RSF1,RFC2,ANAPC4,MTA3,MED29,CDK13,SMARCD1,DNTTIP2,JMJD6,CSNK2A2,ACTN1,XRCC1,NLE1,SMARCE1,GTF3C1,RIF1,SMARCA2,CCNT2,DIS3,RBM22,BAX,TPX2,ANAPC5,RCOR1,SUPT16H,CBX5,H2AFY2,MED15,SMARCB1,POLDIP3,SRSF5,PABPN1,CHD8,PNN,ZMYND8,ADNP,TH1L,RPRD1B,SMARCA1,SCML2,ERCC2,NOVA2,MED25,ASF1B,MED26,URI1,GPI,PIAS4,TAF6,GTPBP4,TFAM,UBTF,CBX1,MED31,SMARCD2,VTN,UBE…
1	!	8.33e-23	594	370	71	0.192	0.12	HPA:029010_13	hpa	136	oral mucosa; squamous epithelial cells[Supported,High]	6	CDC27,POLR3B,POLR2B,NTHL1,JMJD6,XRCC1,TOP2B,CCNT2,RBM22,ANAPC5,RCOR1,SMARCB1,PABPN1,ADNP,UBTF,GTF2H1,CHD4,TMPO,NFYB,USP22,HIST1H1D,THOC2,SNRPD2,SMARCA4,RPL36,DKC1,H3F3B,SRRM1,DSC2,SRSF1,ACTL6A,TRA2B,CDK9,MDC1,NUMA1,SMARCC2,HMG20A,GLYR1,BRD4,TAF1,TAF5,ATAD2,HIST1H4H,LMNA,GNL3,TAF10,PHB,CDK12,HIST1H1E,SMARCC1,POLR2A,H1F0,HIST1H4C,HIST1H4J,BAZ1A,TOP1,PPP1R10,SARNP,HMGN1,EIF3CL,DNAJC9,C17ORF49,HIST2H…
1	!	8.55e-23	1822	370	131	0.354	0.072	HPA:001040_12	hpa	129	adrenal gland; glandular cells[Supported,Medium]	3	CDC27,LIG3,BAIAP2L1,POLR3B,CAPN1,ABCF2,RFC1,CUL3,PNKP,POLR2B,MAP4,RSF1,NOP58,NTHL1,SMARCD1,JMJD6,POLB,XRCC1,SMARCE1,BCS1L,TOP2B,RIF1,CCNT2,PDS5B,RBM22,ANAPC5,RCOR1,SUPT16H,CBX5,SMARCB1,ACIN1,PABPN1,PNN,ADNP,GPI,TFAM,UBTF,CBX1,CCDC86,GTF2H1,RFC5,CHD4,SRSF9,H2AFY,TCERG1,NRBP1,SPTBN1,MSH6,SCP2,ATP5F1,ARID1A,HMGN3,RBM25,NFYB,PSPC1,CBX3,USP22,HIST1H1D,GOT2,THOC2,SNRPD2,HP1BP3,SMARCA4,CCNT1,RPL36,DKC1,…
1	!	1.55e-22	3547	370	195	0.527	0.055	HPA:055010_01	hpa	173	vagina; squamous epithelial cells[Uncertain,Low]	1	CDC27,LIG3,BAIAP2L1,BAZ1B,POLR3B,CAPN1,AGPS,BRD9,RFC1,CUL3,PNKP,POLR2B,MAP4,RSF1,NOP58,NTHL1,CDK13,SMARCD1,JMJD6,POLB,XRCC1,SMARCE1,BCS1L,TOP2B,RIF1,SMARCA2,CCNT2,PDS5B,CPNE3,CHERP,RBM22,TPX2,ANAPC5,RCOR1,SUPT16H,DSP,H2AFY2,SMARCB1,PES1,ACIN1,PABPN1,PNN,ADNP,NOP56,TJP1,NUCB1,GPI,TAF6,GTPBP4,TFAM,UBTF,CBX1,MED31,FTSJ3,CCDC86,GTF2H1,GTF2H3,RFC5,NOP2,CHD4,SRSF9,MDN1,CCNC,H2AFY,TCERG1,NRBP1,SPTBN1,MS…
1	!	1.6e-22	1002	370	93	0.251	0.093	HPA:049010_13	hpa	20	stomach 1; glandular cells[Supported,High]	4	BAIAP2L1,CAPN1,CUL3,PNKP,SMARCD1,JMJD6,XRCC1,SMARCE1,BCS1L,TOP2B,CCNT2,PDS5B,RBM22,ANAPC5,RCOR1,SMARCB1,PABPN1,ADNP,NUCB1,CBX1,CHD4,SRSF9,H2AFY,NRBP1,SPTBN1,ATP5F1,RBM25,TMPO,NFYB,PSPC1,USP22,HIST1H1D,THOC2,SNRPD2,SMARCA4,CCNT1,RPL36,DKC1,H3F3B,SRRM1,CNDP2,MAP7,SRSF1,ACTL6A,TRA2B,CDK9,RIPK1,NUMA1,SLTM,PNPT1,SMARCC2,HMG20A,GLYR1,BRD4,TAF1,TAF5,CPSF7,SMARCA5,ATP5J,HIST1H4H,LMNA,GNL3,H2AFZ,PHB,CDK12…
1	!	1.72e-22	148	326	38	0.117	0.257	REAC:504046	rea	84	RNA Polymerase I, RNA Polymerase III, and Mitochondrial Transcription	2	POLR3B,MTA3,GTF3C1,ERCC2,TFAM,UBTF,GTF2H1,GTF2H3,CHD4,GTF3C2,GTF3C3,CBX3,H3F3B,CDK7,GATAD2B,POLR3A,HIST1H4H,ERCC3,H2AFZ,GATAD2A,PTRF,POLR2L,HIST2H2AC,POLR3C,HIST1H4C,HIST1H4J,HIST4H4,GTF2H4,HIST2H4B,HIST2H4A,HIST2H2AA4,HIST1H4K,HIST1H4F,HIST1H4L,HIST1H4I,HIST1H4E,HIST1H4D,HIST1H4B
1	!	2.01e-22	3007	370	176	0.476	0.059	HPA:027010_01	hpa	255	lymph node; germinal center cells[Uncertain,Low]	1	CDC27,LIG3,BAIAP2L1,BAZ1B,POLR3B,CAPN1,BRD9,ABCF2,RFC1,PNKP,MAP4,NOP58,NTHL1,SMARCD1,JMJD6,POLB,XRCC1,SMARCE1,TOP2B,RIF1,SMARCA2,CCNT2,MRPL22,PDS5B,CHERP,RBM22,TPX2,ANAPC5,RCOR1,SUPT16H,CBX5,H2AFY2,BCL7C,SMARCB1,ACIN1,PABPN1,PNN,ADNP,NOP56,NUCB1,GPI,TAF6,GTPBP4,TFAM,UBTF,CBX1,MED31,FTSJ3,UBE2D3,CCDC86,GTF2H1,GTF2H3,RFC5,NOP2,CHD4,SRSF9,H2AFY,NRBP1,SPTBN1,MSH6,ARID1A,HMGN3,RBM25,HELLS,TMPO,NFYB,PS…
1	!	3.32e-22	1072	370	96	0.259	0.09	HPA:045010_12	hpa	42	smooth muscle; smooth muscle cells[Supported,Medium]	3	CDC27,POLR3B,CUL3,POLR2B,MAP4,RSF1,NTHL1,SMARCD1,JMJD6,XRCC1,SMARCE1,BCS1L,TOP2B,RIF1,SMARCA2,CCNT2,PDS5B,RBM22,ANAPC5,RCOR1,H2AFY2,SMARCB1,PABPN1,PNN,ADNP,UBTF,CBX1,GTF2H1,CHD4,SRSF9,CAP2,H2AFY,NRBP1,SCP2,HMGN3,NFYB,PSPC1,USP22,DEK,THOC2,SNRPD2,HP1BP3,SMARCA4,RPL36,DKC1,H3F3B,SRRM1,SRSF1,ACTL6A,TRA2B,CDK9,NCBP1,RIPK1,MDC1,TAF8,NUMA1,SLTM,SMARCC2,GLYR1,BRD4,FIP1L1,METTL14,TAF1,TAF5,CPSF7,SAP18,SM…
1	!	4.74e-22	1903	370	133	0.359	0.07	HPA:002020_02	hpa	238	appendix; lymphoid tissue[Uncertain,Medium]	2	CDC27,BAIAP2L1,BAZ1B,POLR3B,CAPN1,BRD9,RFC1,CUL3,PNKP,POLR2B,MAP4,NOP58,NTHL1,XRCC1,SMARCE1,BCS1L,TOP2B,RIF1,SMARCA2,CCNT2,MRPL22,PDS5B,RBM22,ANAPC5,RCOR1,SUPT16H,H2AFY2,BCL7C,SMARCB1,ACIN1,PABPN1,PNN,ADNP,NOP56,TAF6,CBX1,GTF2H1,RFC5,CHD4,H2AFY,SPTBN1,MSH6,ATP5F1,ARID1A,HELLS,TMPO,NFYB,PSPC1,CBX3,USP22,HIST1H1D,DEK,GOT2,THOC2,SNRPD2,SMARCA4,CCNT1,RPL36,DNMT1,DKC1,TOP2A,H3F3B,TERF2,CNDP2,SRSF1,ACT…
1	!	5.64e-22	1141	370	99	0.268	0.087	HPA:048020_12	hpa	29	spleen; cells in white pulp[Supported,Medium]	3	CDC27,BAZ1B,CAPN1,CUL3,MAP4,NOP58,NTHL1,SMARCD1,SMARCE1,BCS1L,TOP2B,SMARCA2,CCNT2,PDS5B,RBM22,ANAPC5,RCOR1,SMARCB1,ACIN1,PABPN1,PNN,NOP56,TFAM,UBTF,CBX1,GTF2H1,CHD4,TCERG1,NRBP1,ATP5F1,ARID1A,RBM25,TMPO,NFYB,PSPC1,USP22,HIST1H1D,GOT2,THOC2,SNRPD2,SMARCA4,CCNT1,RPL36,DKC1,TOP2A,H3F3B,TERF2,CNDP2,SRSF1,ACTL6A,TRA2B,CDK9,NCBP1,MDC1,NUMA1,SLTM,PNPT1,SMARCC2,HMG20A,GLYR1,BRD4,TAF1,TAF5,CPSF7,SMARCA5,A…
1	!	6.88e-22	495	433	58	0.134	0.117	GO:0006397	BP	1	mRNA processing	9	POLR2B,THOC3,CDK13,JMJD6,CHERP,RBM22,POLDIP3,SRSF5,ACIN1,PABPN1,PNN,ERCC2,NOVA2,DHX40,GTF2H1,GTF2H3,SRSF9,PRPF4B,PRPF3,RBM25,PSPC1,THOC2,SNRPD2,CCNT1,THOC6,SRRM1,CDK7,SRSF1,TRA2B,CDK9,NCBP1,SLTM,PNPT1,DHX38,TXNL4B,POLR2D,FIP1L1,METTL14,CPSF7,SAP18,CHTOP,ERCC3,TRA2A,PSIP1,METTL3,NUDT21,CDK12,USP39,TSEN34,PPIH,DDX23,POLR2L,POLR2A,SNRPE,GTF2F2,PRPF40A,SARNP,GTF2H4
1	!	7.02e-22	189	433	38	0.088	0.201	GO:0006367	BP	1	transcription initiation from RNA polymerase II promoter	8	MED24,MED17,POLR2B,MED15,ERCC2,MED25,MED26,TAF6,MED31,GTF2H1,GTF2H3,CCNC,MED23,NRBP1,MED20,MED1,MED10,CDK7,MED4,CDK9,POLR2D,TAF1,TAF5,MED27,ERCC3,MED30,TAF3,TAF10,MED16,POLR2L,TAF7,MED14,POLR2A,TAF9B,GTF2F2,GTF2E2,GTF2H4,DACH1
1	!	7.4e-22	1985	370	136	0.368	0.069	HPA:042010_02	hpa	215	skin 1; Langerhans[Uncertain,Medium]	2	CDC27,LIG3,BAZ1B,POLR3B,CAPN1,BRD9,RFC1,CUL3,PNKP,POLR2B,MAP4,RSF1,NOP58,NTHL1,SMARCD1,JMJD6,POLB,XRCC1,SMARCE1,TOP2B,RIF1,SMARCA2,CCNT2,PDS5B,CHERP,RBM22,ANAPC5,RCOR1,SUPT16H,DSP,PES1,ACIN1,PABPN1,PNN,ADNP,NOP56,NUCB1,GTPBP4,TFAM,UBTF,CBX1,MED31,UBE2D3,CCDC86,GTF2H1,GTF2H3,RFC5,CHD4,H2AFY,TCERG1,SPTBN1,ARID1A,RBM25,TMPO,NFYB,PSPC1,CBX3,USP22,HIST1H1D,THOC2,SNRPD2,SMARCA4,CCNT1,RPL36,DKC1,H3F3B,T…
1	!	8.75e-22	3683	370	198	0.535	0.054	HPA:042030_01	hpa	144	skin 1; keratinocytes[Uncertain,Low]	1	CDC27,LIG3,BAIAP2L1,BAZ1B,POLR3B,CAPN1,AGPS,BRD9,ABCF2,RFC1,CUL3,PNKP,POLR2B,MAP4,RSF1,NOP58,NTHL1,SMARCD1,DNTTIP2,JMJD6,POLB,XRCC1,SMARCE1,TOP2B,RIF1,SMARCA2,CCNT2,MRPL22,PDS5B,CPNE3,CHERP,RBM22,TPX2,ANAPC5,RCOR1,SUPT16H,CBX5,DSP,H2AFY2,BCL7C,SMARCB1,PES1,ACIN1,PABPN1,PNN,ADNP,NOP56,TJP1,NUCB1,GPI,TAF6,GTPBP4,TFAM,UBTF,CBX1,FTSJ3,UBE2D3,CCDC86,GTF2H1,GTF2H3,RFC5,NOP2,CHD4,SRSF9,MDN1,CCNC,H2AFY,T…
1	!	1.38e-21	3055	370	176	0.476	0.058	HPA:026020_01	hpa	160	lung; pneumocytes[Uncertain,Low]	1	CDC27,LIG3,BAIAP2L1,BAZ1B,POLR3B,CAPN1,BRD9,RFC1,CUL3,PNKP,POLR2B,MAP4,RSF1,NOP58,NTHL1,SMARCD1,POLB,XRCC1,SMARCE1,BCS1L,TOP2B,RIF1,SMARCA2,CCNT2,MRPL22,PDS5B,CPNE3,CHERP,RBM22,TPX2,ANAPC5,RCOR1,SUPT16H,CBX5,H2AFY2,SMARCB1,PES1,ACIN1,PABPN1,PNN,ADNP,NOP56,SMARCA1,TJP1,NUCB1,GPI,TAF6,GTPBP4,UBTF,CBX1,MED31,CCDC86,GTF2H1,GTF2H3,CHD4,SRSF9,CCNC,H2AFY,TCERG1,NRBP1,SPTBN1,MSH6,SCP2,ARID1A,HMGN3,RBM25,…
1	!	1.48e-21	79	433	27	0.062	0.342	GO:0043044	BP	1	ATP-dependent chromatin remodeling	6	RSF1,SMARCE1,SMARCB1,CHD8,SMARCA1,SMARCD2,CHD4,ARID1A,SMARCA4,ACTL6A,SMARCC2,GATAD2B,SMARCA5,HIST1H4H,SMARCC1,HIST1H4C,HIST1H4J,HIST4H4,HIST2H4B,HIST2H4A,HIST1H4K,HIST1H4F,HIST1H4L,HIST1H4I,HIST1H4E,HIST1H4D,HIST1H4B
1	!	2.1e-21	148	326	37	0.113	0.25	REAC:212165	rea	84	Epigenetic regulation of gene expression	2	BAZ1B,MTA3,ERCC2,UBTF,GTF2H1,GTF2H3,CHD4,CBX3,DEK,DNMT1,H3F3B,CDK7,GATAD2B,SAP18,SMARCA5,HIST1H4H,ERCC3,H2AFZ,GATAD2A,POLR2L,SUZ12,HIST2H2AC,HIST1H4C,HIST1H4J,HIST4H4,GTF2H4,HIST2H4B,HIST2H4A,HIST2H2AA4,HIST1H4K,HIST1H4F,HIST1H4L,UHRF1,HIST1H4I,HIST1H4E,HIST1H4D,HIST1H4B
1	!	2.21e-21	679	370	74	0.2	0.109	HPA:007030_03	hpa	231	cerebellum; cells in molecular layer[Uncertain,High]	3	LIG3,POLR3B,PNKP,NOP58,NTHL1,SMARCD1,JMJD6,XRCC1,SMARCE1,TOP2B,CCNT2,PDS5B,CHERP,RBM22,ANAPC5,CBX5,H2AFY2,SMARCB1,ACIN1,PNN,ADNP,NUCB1,UBTF,CBX1,GTF2H1,CHD4,SRSF9,H2AFY,ARID1A,NFYB,PSPC1,THOC2,SNRPD2,HP1BP3,SMARCA4,RPL36,DKC1,H3F3B,DCTN4,SRRM1,SRSF1,ACTL6A,TRA2B,CDK9,MDC1,NUMA1,SLTM,SMARCC2,HMG20A,GLYR1,BRD4,FIP1L1,TAF1,TAF5,CPSF7,SAP18,ATP5J,RRP1B,LMNA,H2AFZ,PSIP1,TAF10,TERF2IP,CDK12,HIST1H1E,PO…
1	!	2.8e-21	263	433	43	0.099	0.163	GO:0061695	CC	18	transferase complex, transferring phosphorus-containing groups	4	POLR3B,POLR2B,CDK13,CCNT2,RPRD1B,INTS9,ERCC2,URI1,TAF6,MED31,GTF2H1,GTF2H3,CCNC,CCNT1,MED10,CDK7,MED4,CDK9,TAF8,TP53,INTS7,INTS3,POLR2D,TAF1,PRPS1,POLR3A,TAF5,ERCC3,TAF3,TAF10,CDK12,POLR2L,TAF7,MED14,POLR2A,GTF2H2C,POLR3C,TAF9B,GTF2F2,TRRAP,GTF2E2,MAP3K5,GTF2H4
1	!	3.84e-21	173	433	36	0.083	0.208	GO:0034728	BP	1	nucleosome organization	5	RSF1,SMARCD1,SMARCE1,SUPT16H,H2AFY2,SMARCB1,ASF1B,SMARCD2,H2AFY,ARID1A,HIST1H1D,HP1BP3,SMARCA4,H3F3B,SMARCC2,SMARCA5,HIST1H4H,CHAF1B,CHAF1A,HIST1H1E,SMARCC1,H1F0,HIST1H4C,HIST1H4J,HIST4H4,DAXX,BRD2,HIST2H4B,HIST2H4A,HIST1H4K,HIST1H4F,HIST1H4L,HIST1H4I,HIST1H4E,HIST1H4D,HIST1H4B
1	!	4.29e-21	66	433	25	0.058	0.379	GO:0031491	MF	47	nucleosome binding	4	SMARCE1,SUPT16H,SMARCB1,VRK1,SMARCA1,SMARCD2,CHD4,H2AFY,ARID1A,HMGN3,HP1BP3,SMARCA4,H3F3B,ACTL6A,SMARCC2,GATAD2B,SMARCA5,H2AFZ,SMARCC1,RCC1,HMGN4,NOC2L,HMGN5,HMGN1,UHRF1
1	!	4.39e-21	1168	326	101	0.31	0.086	REAC:212436	rea	84	Generic Transcription Pathway	2	MED24,MED17,POLR2B,RFC2,CDK13,SMARCD1,CSNK2A2,SMARCE1,SMARCA2,CCNT2,BAX,TPX2,SUPT16H,CBX5,MED15,SMARCB1,TH1L,TJP1,ERCC2,MED25,MED26,GPI,TAF6,MED31,SMARCD2,UBE2D3,GTF2H1,GTF2H3,RFC5,NOP2,CHD4,CCNC,MED23,NRBP1,ARID1A,SATB2,RNF2,CBX3,MED20,DEK,MED1,YEATS4,SMARCA4,CCNT1,H3F3B,MED10,CDK7,MED4,ACTL6A,CDK9,MDC1,SMARCC2,TP53,GATAD2B,POLR2D,TAF1,TAF5,SSRP1,ATAD2,HIST1H4H,MED27,ERCC3,RFC4,PBRM1,H2AFZ,MED30…
1	!	4.48e-21	929	370	87	0.235	0.094	HPA:017010_13	hpa	89	fallopian tube; glandular cells[Supported,High]	4	LIG3,POLR3B,CAPN1,PNKP,POLR2B,MAP4,CROCC,XRCC1,SMARCE1,BCS1L,TOP2B,SMARCA2,CCNT2,PDS5B,RBM22,ANAPC5,SMARCB1,PABPN1,PNN,ADNP,UBTF,CCDC86,CHD4,H2AFY,SPTBN1,HMGN3,TMPO,NFYB,PSPC1,USP22,THOC2,SNRPD2,SMARCA4,CCNT1,RPL36,DKC1,H3F3B,TERF2,SRRM1,CNDP2,MAP7,SRSF1,ACTL6A,TRA2B,CDK9,NUMA1,SLTM,SMARCC2,HMG20A,GLYR1,BRD4,FIP1L1,TAF1,TAF5,CPSF7,SMARCA5,ATP5J,HIST1H4H,RRP1B,LMNA,GNL3,TAF10,PHB,CDK12,HIST1H1E,RC…
1	!	5.08e-21	1663	370	121	0.327	0.073	HPA:008020_02	hpa	105	cerebral cortex; glial cells[Uncertain,Medium]	2	CDC27,POLR3B,CAPN1,BRD9,RFC1,CUL3,PNKP,MAP4,RSF1,NOP58,NTHL1,SMARCD1,JMJD6,SMARCE1,TOP2B,RIF1,SMARCA2,CCNT2,PDS5B,CHERP,RBM22,ANAPC5,RCOR1,H2AFY2,ACIN1,PABPN1,PNN,ADNP,NOP56,SMARCA1,TAF6,UBTF,CBX1,CCDC86,GTF2H1,CHD4,SRSF9,CAP2,CCNC,H2AFY,HMGN3,RBM25,TMPO,NFYB,PSPC1,USP22,HIST1H1D,DEK,THOC2,SNRPD2,HP1BP3,SMARCA4,RPL36,DKC1,THOC6,H3F3B,TERF2,DCTN4,SRRM1,MAP7,SRSF1,ACTL6A,TRA2B,CDK9,NCBP1,MDC1,NUMA1…
1	!	5.93e-21	340	370	52	0.141	0.153	HPA:021010_13	hpa	139	hippocampus; glial cells[Supported,High]	4	RFC1,NTHL1,SMARCD1,XRCC1,SMARCE1,TOP2B,CCNT2,PDS5B,ANAPC5,RCOR1,CBX5,SMARCB1,ACIN1,ADNP,UBTF,CBX1,H2AFY,HMGN3,NFYB,THOC2,SNRPD2,SMARCA4,RPL36,DKC1,H3F3B,MAP7,SRSF1,ACTL6A,TRA2B,CDK9,NUMA1,SMARCC2,HMG20A,GLYR1,BRD4,TAF1,TAF5,ATP5J,RRP1B,LMNA,H2AFZ,PSIP1,TAF10,HIST1H1E,POLR2A,HIST2H2AC,HIST2H2AB,H1F0,HIST4H4,TOP1,HMGN1,HIST2H2AA4
1	!	6.91e-21	1200	370	100	0.27	0.083	HPA:034010_12	hpa	205	placenta; decidual cells[Supported,Medium]	3	CDC27,LIG3,BAIAP2L1,BAZ1B,POLR3B,CAPN1,AGPS,CUL3,PNKP,RSF1,NOP58,JMJD6,XRCC1,TOP2B,RIF1,ANAPC5,RCOR1,SUPT16H,SMARCB1,ACIN1,PNN,ADNP,NUCB1,UBTF,GTF2H1,CHD4,SRSF9,TCERG1,SPTBN1,SCP2,ATP5F1,HMGN3,RBM25,PSPC1,CBX3,LRP1,NAGK,THOC2,HP1BP3,SMARCA4,RPL36,DKC1,TOP2A,H3F3B,TERF2,SRRM1,CNDP2,CDK7,SRSF1,ACTL6A,TRA2B,CDK9,NCBP1,RIPK1,MDC1,NUMA1,PNPT1,SMARCC2,HMG20A,GLYR1,BRD4,FIP1L1,TAF1,TAF5,SAP18,TRIP12,ATP…
1	!	7.52e-21	1647	370	120	0.324	0.073	HPA:035010_12	hpa	272	prostate; glandular cells[Supported,Medium]	3	LIG3,BAIAP2L1,BAZ1B,POLR3B,CAPN1,CUL3,PNKP,POLR2B,MAP4,NTHL1,SMARCD1,JMJD6,POLB,XRCC1,SMARCE1,BCS1L,TOP2B,RIF1,SMARCA2,CCNT2,PDS5B,RBM22,ANAPC5,RCOR1,H2AFY2,SMARCB1,ACIN1,PABPN1,PNN,ADNP,NUCB1,GPI,UBTF,CBX1,CCDC86,GTF2H1,SRSF9,NRBP1,SPTBN1,MSH6,SCP2,ATP5F1,ARID1A,RBM25,TMPO,NFYB,PSPC1,CBX3,USP22,HIST1H1D,DEK,GOT2,THOC2,SNRPD2,HP1BP3,SMARCA4,KRT17,CCNT1,RPL36,DKC1,TOP2A,H3F3B,TERF2,SRRM1,CNDP2,CDK…
1	!	8.02e-21	1814	370	127	0.343	0.07	HPA:023010_02	hpa	225	kidney; cells in glomeruli[Uncertain,Medium]	2	CDC27,LIG3,BAZ1B,POLR3B,CAPN1,BRD9,PNKP,POLR2B,MAP4,RSF1,NTHL1,SMARCD1,JMJD6,XRCC1,SMARCE1,TOP2B,RIF1,SMARCA2,CCNT2,PDS5B,CHERP,RBM22,ANAPC5,RCOR1,CBX5,BCL7C,SMARCB1,PES1,PABPN1,PNN,ADNP,TJP1,NUCB1,TAF6,UBTF,CBX1,GTF2H1,CHD4,H2AFY,TCERG1,SPTBN1,ARID1A,RBM25,TMPO,NFYB,CBX3,USP22,HIST1H1D,DEK,THOC2,SNRPD2,HP1BP3,SMARCA4,CCNT1,RPL36,DKC1,VPS25,CC2D1A,H3F3B,TERF2,DCTN4,SRRM1,SRSF1,ACTL6A,TRA2B,CDK9,N…
1	!	8.17e-21	2160	370	141	0.381	0.065	HPA:013010_01	hpa	62	endometrium 2; cells in endometrial stroma[Uncertain,Low]	2	CDC27,LIG3,BAZ1B,POLR3B,CAPN1,BRD9,RFC1,CUL3,PNKP,POLR2B,MAP4,RSF1,NOP58,NTHL1,SMARCD1,JMJD6,XRCC1,SMARCE1,TOP2B,RIF1,SMARCA2,CCNT2,PDS5B,CPNE3,CHERP,RBM22,RCOR1,SUPT16H,H2AFY2,SMARCB1,ACIN1,PABPN1,PNN,ADNP,NOP56,TAF6,UBTF,CBX1,CCDC86,GTF2H1,CHD4,CCNC,TCERG1,DBN1,GTF3C2,NRBP1,SPTBN1,ARID1A,RBM25,TMPO,NFYB,PSPC1,CBX3,LRP1,USP22,HIST1H1D,DEK,THOC2,SNRPD2,HP1BP3,SMARCA4,CCNT1,RPL36,DKC1,VPS25,THOC6,…
1	!	8.49e-21	2445	370	152	0.411	0.062	HPA:012010_01	hpa	76	endometrium 1; cells in endometrial stroma[Uncertain,Low]	1	CDC27,LIG3,POLR3B,CAPN1,BRD9,RFC1,CUL3,PNKP,POLR2B,MAP4,RSF1,NOP58,NTHL1,SMARCD1,JMJD6,XRCC1,SMARCE1,TOP2B,RIF1,SMARCA2,CCNT2,PDS5B,CPNE3,CHERP,RBM22,TPX2,ANAPC5,RCOR1,SUPT16H,CBX5,H2AFY2,BCL7C,SMARCB1,ACIN1,PABPN1,PNN,ADNP,NOP56,GPI,TAF6,GTPBP4,UBTF,CBX1,CCDC86,GTF2H1,RFC5,CHD4,SRSF9,CCNC,H2AFY,TCERG1,DBN1,NRBP1,SPTBN1,ARID1A,RBM25,HELLS,TMPO,NFYB,PSPC1,CBX3,LRP1,USP22,HIST1H1D,DEK,THOC2,SNRPD2,…
1	!	9.28e-21	3218	370	180	0.486	0.056	HPA:034020_02	hpa	75	placenta; trophoblastic cells[Uncertain,Medium]	2	CDC27,LIG3,BAIAP2L1,BAZ1B,POLR3B,CAPN1,BRD9,ABCF2,RFC1,CUL3,PNKP,POLR2B,MAP4,RSF1,NOP58,NTHL1,SMARCD1,JMJD6,POLB,XRCC1,SMARCE1,BCS1L,TOP2B,RIF1,SMARCA2,CCNT2,PDS5B,CPNE3,CHERP,RBM22,TPX2,ANAPC5,RCOR1,SUPT16H,CBX5,H2AFY2,BCL7C,SMARCB1,ACIN1,PABPN1,PNN,ADNP,TAF6,TFAM,UBTF,CBX1,MED31,UBE2D3,CCDC86,GTF2H1,GTF2H3,RFC5,NOP2,CHD4,SRSF9,MDN1,CCNC,H2AFY,TCERG1,NRBP1,MSH6,ARID1A,HMGN3,RBM25,HELLS,TMPO,NFYB…
1	!	1.14e-20	36	433	20	0.046	0.556	GO:0016592	CC	18	mediator complex	10	MED24,MED17,MED29,MED15,MED26,MED31,CCNC,MED20,MED1,MED10,MED4,MED9,MED22,MED21,MED19,MED27,MED11,MED30,MED16,MED14
1	!	1.18e-20	806	433	72	0.166	0.089	GO:0006974	BP	1	cellular response to DNA damage stimulus	2	LIG3,BAZ1B,RFC1,PNKP,POLR2B,RFC2,NTHL1,POLB,XRCC1,KIF22,RIF1,PDS5B,BAX,SUPT16H,SMARCB1,MPG,ERCC2,PIAS4,UBE2D3,GTF2H1,GTF2H3,RFC5,MSH3,MSH6,DEK,TOP2A,TERF2,CDK7,RNASEH2B,ACTL6A,CDK9,MDC1,TP53,BRD4,INTS7,INTS3,POLR2D,TAF1,C9ORF142,SSRP1,TRIP12,HIST1H4H,CHAF1B,TONSL,ERCC3,RFC4,NIPBL,TERF2IP,CHAF1A,POLR2L,DMAP1,POLR2A,CNOT10,GTF2H2C,MORF4L1,TAF9B,TRRAP,HIST1H4C,HIST1H4J,HIST4H4,HMGN1,GTF2H4,HIST2H4B,…
1	!	1.66e-20	3119	370	176	0.476	0.056	HPA:031010_02	hpa	4	pancreas; exocrine glandular cells[Uncertain,Medium]	2	CDC27,LIG3,BAZ1B,POLR3B,CAPN1,BRD9,ABCF2,RFC1,CUL3,PNKP,POLR2B,MAP4,RSF1,NOP58,NTHL1,SMARCD1,JMJD6,POLB,XRCC1,SMARCE1,BCS1L,TOP2B,RIF1,SMARCA2,CCNT2,MRPL22,PDS5B,CPNE3,CHERP,RBM22,ANAPC5,RCOR1,SUPT16H,CBX5,H2AFY2,BCL7C,SMARCB1,PES1,ACIN1,PABPN1,PNN,ADNP,NOP56,TJP1,TAF6,GTPBP4,TFAM,UBTF,DHX40,CBX1,MED31,FTSJ3,CCDC86,GTF2H1,GTF2H3,RFC5,NOP2,CHD4,SRSF9,MDN1,CCNC,H2AFY,TCERG1,GTF3C2,NRBP1,SPTBN1,SCP2…
1	!	2.01e-20	79	326	28	0.086	0.354	REAC:3214858	rea	292	RMTs methylate histone arginines	3	SMARCD1,SMARCE1,SMARCA2,SMARCB1,SMARCD2,ARID1A,SMARCA4,ACTL6A,SMARCC2,HIST1H4H,PBRM1,H2AFZ,SMARCC1,HIST2H2AC,HIST2H2AB,HIST1H4C,HIST1H4J,HIST4H4,HIST2H4B,HIST2H4A,HIST2H2AA4,HIST1H4K,HIST1H4F,HIST1H4L,HIST1H4I,HIST1H4E,HIST1H4D,HIST1H4B
1	!	2.26e-20	1327	370	105	0.284	0.079	HPA:048010_12	hpa	92	spleen; cells in red pulp[Supported,Medium]	3	CDC27,LIG3,BAZ1B,CAPN1,RFC1,CUL3,PNKP,MAP4,RSF1,NOP58,NTHL1,SMARCD1,JMJD6,POLB,XRCC1,SMARCE1,TOP2B,SMARCA2,CCNT2,PDS5B,RBM22,ANAPC5,RCOR1,SMARCB1,ACIN1,PABPN1,PNN,ADNP,NOP56,NUCB1,GPI,TFAM,UBTF,CBX1,H2AFY,DBN1,NRBP1,SCP2,ARID1A,RBM25,HELLS,TMPO,NFYB,PSPC1,NAGK,USP22,HIST1H1D,DEK,THOC2,SNRPD2,SMARCA4,CCNT1,RPL36,DKC1,TOP2A,H3F3B,TERF2,SRRM1,CDK7,WDR36,SRSF1,ACTL6A,TRA2B,CDK9,NCBP1,RIPK1,MDC1,NUMA1…
1	!	2.67e-20	3450	370	187	0.505	0.054	HPA:002010_02	hpa	242	appendix; glandular cells[Uncertain,Medium]	2	CDC27,LIG3,BAIAP2L1,BAZ1B,POLR3B,CAPN1,AGPS,BRD9,CUL3,PNKP,POLR2B,MAP4,RSF1,NOP58,NTHL1,SMARCD1,DNTTIP2,JMJD6,XRCC1,SMARCE1,BCS1L,TOP2B,RIF1,SMARCA2,CCNT2,MRPL22,PDS5B,CHMP2B,CPNE3,CHERP,RBM22,TPX2,ANAPC5,RCOR1,SUPT16H,CBX5,H2AFY2,BCL7C,SMARCB1,PES1,ACIN1,PABPN1,PNN,ADNP,NOP56,NUCB1,GPI,TAF6,GTPBP4,TFAM,CBX1,MED31,CCDC86,GTF2H1,GTF2H3,RFC5,CHD4,SRSF9,MDN1,CCNC,H2AFY,NRBP1,SPTBN1,SCP2,ATP5F1,ARID1…
1	!	2.89e-20	1159	370	97	0.262	0.084	HPA:047040_11	hpa	12	soft tissue 2; peripheral nerve[Supported,Low]	2	CDC27,LIG3,BAIAP2L1,CUL3,POLR2B,MAP4,NOP58,NTHL1,POLB,XRCC1,SMARCE1,TOP2B,CCNT2,RBM22,ANAPC5,RCOR1,SUPT16H,H2AFY2,SMARCB1,PABPN1,PNN,NOP56,CBX1,GTF2H1,H2AFY,DBN1,NRBP1,SPTBN1,RBM25,TMPO,NFYB,PSPC1,CBX3,NAGK,USP22,HIST1H1D,DEK,GOT2,SNRPD2,HP1BP3,SMARCA4,DKC1,H3F3B,TERF2,SRRM1,SRSF1,TRA2B,CDK9,TAF8,NUMA1,SLTM,SMARCC2,GLYR1,BRD4,TAF1,TAF5,SAP18,SMARCA5,ATP5J,HIST1H4H,LMNA,RFC4,GNL3,H2AFZ,PSIP1,GATAD…
1	!	3.94e-20	474	370	60	0.162	0.127	HPA:007020_13	hpa	113	cerebellum; cells in granular layer[Supported,High]	4	CUL3,SMARCD1,JMJD6,POLB,XRCC1,SMARCE1,SMARCA2,PDS5B,RBM22,ANAPC5,SMARCB1,ACIN1,PNN,ADNP,UBTF,CBX1,SRSF9,H2AFY,ARID1A,HMGN3,NFYB,PSPC1,USP22,HIST1H1D,GOT2,SNRPD2,DKC1,H3F3B,SRSF1,ACTL6A,TRA2B,CDK9,NUMA1,SLTM,SMARCC2,HMG20A,GLYR1,BRD4,TAF1,TAF5,CPSF7,ATP5J,RRP1B,LMNA,H2AFZ,PSIP1,TTC7B,TAF10,TERF2IP,CDK12,ATP5H,HIST1H1E,POLR2A,HIST2H2AC,HIST2H2AB,H1F0,HIST4H4,TOP1,HMGN1,HIST2H2AA4
1	!	4.23e-20	3671	370	194	0.524	0.053	HPA:050010_02	hpa	68	stomach 2; glandular cells[Uncertain,Medium]	2	CDC27,LIG3,BAIAP2L1,BAZ1B,POLR3B,CAPN1,BRD9,ABCF2,RFC1,CUL3,PNKP,POLR2B,MAP4,NOP58,NTHL1,CDK13,SMARCD1,DNTTIP2,JMJD6,POLB,XRCC1,SMARCE1,BCS1L,TOP2B,RIF1,SMARCA2,CCNT2,MRPL22,PDS5B,CPNE3,CHERP,RBM22,TPX2,ANAPC5,RCOR1,SUPT16H,CBX5,H2AFY2,BCL7C,SMARCB1,PES1,ACIN1,PABPN1,PNN,ADNP,TJP1,NUCB1,GPI,TAF6,GTPBP4,TFAM,UBTF,CBX1,MED31,CCDC86,GTF2H1,GTF2H3,RFC5,CHD4,SRSF9,MDN1,CCNC,H2AFY,DBN1,NRBP1,SPTBN1,MSH…
1	!	4.25e-20	3201	370	178	0.481	0.056	HPA:009020_01	hpa	108	cervix, uterine; squamous epithelial cells[Uncertain,Low]	1	CDC27,LIG3,BAIAP2L1,BAZ1B,POLR3B,CAPN1,AGPS,BRD9,RFC1,CUL3,POLR2B,MAP4,RSF1,NOP58,NTHL1,SMARCD1,DNTTIP2,POLB,XRCC1,SMARCE1,BCS1L,TOP2B,RIF1,SMARCA2,CCNT2,MRPL22,PDS5B,CHERP,TPX2,ANAPC5,RCOR1,SUPT16H,H2AFY2,SMARCB1,PES1,ACIN1,PABPN1,NOP56,TJP1,NUCB1,GPI,TAF6,GTPBP4,TFAM,UBTF,DHX40,CBX1,CCDC86,GTF2H1,GTF2H3,RFC5,NOP2,CHD4,MDN1,CCNC,H2AFY,TCERG1,NRBP1,SPTBN1,MSH6,SCP2,ATP5F1,ARID1A,HMGN3,HELLS,TMPO,…
1	!	5.16e-20	1126	370	95	0.257	0.084	HPA:011010_13	hpa	59	duodenum; glandular cells[Supported,High]	4	CDC27,BAIAP2L1,POLR3B,CAPN1,SMARCD1,JMJD6,SMARCE1,BCS1L,TOP2B,CCNT2,PDS5B,RBM22,RCOR1,SMARCB1,PABPN1,PNN,ADNP,NUCB1,UBTF,CBX1,CHD4,H2AFY,NRBP1,SPTBN1,SCP2,RBM25,TMPO,NFYB,PSPC1,USP22,HIST1H1D,THOC2,SNRPD2,SMARCA4,RPL36,DKC1,CC2D1A,H3F3B,SRRM1,MAP7,SRSF1,ACTL6A,TRA2B,CDK9,NCBP1,RIPK1,NUMA1,SLTM,PNPT1,SMARCC2,HMG20A,GLYR1,BRD4,FIP1L1,TAF1,TAF5,CPSF7,SMARCA5,ATP5J,HIST1H4H,LMNA,RFC4,H2AFZ,PSIP1,TAF1…
1	!	5.75e-20	3923	370	202	0.546	0.051	HPA:004020_01	hpa	70	breast; glandular cells[Uncertain,Low]	1	CDC27,LIG3,BAIAP2L1,BAZ1B,POLR3B,CAPN1,BRD9,ABCF2,RFC1,CUL3,PNKP,POLR2B,MAP4,RSF1,NOP58,NTHL1,SMARCD1,JMJD6,POLB,XRCC1,SMARCE1,BCS1L,TOP2B,RIF1,SMARCA2,CCNT2,MRPL22,PDS5B,CPNE3,CHERP,RBM22,TPX2,ANAPC5,RCOR1,SUPT16H,CBX5,H2AFY2,BCL7C,SMARCB1,PES1,ACIN1,PABPN1,PNN,ADNP,NOP56,SMARCA1,TJP1,NUCB1,GPI,TAF6,GTPBP4,TFAM,UBTF,CBX1,MED31,FTSJ3,UBE2D3,CCDC86,GTF2H1,GTF2H3,RFC5,NOP2,CHD4,SRSF9,MDN1,CCNC,H2AF…
1	!	5.9e-20	2733	370	161	0.435	0.059	HPA:006010_01	hpa	304	caudate; glial cells[Uncertain,Low]	1	CDC27,BAIAP2L1,BAZ1B,POLR3B,CAPN1,BRD9,RFC1,PNKP,POLR2B,MAP4,RSF1,NOP58,NTHL1,SMARCD1,DNTTIP2,JMJD6,POLB,XRCC1,SMARCE1,BCS1L,TOP2B,RIF1,SMARCA2,CCNT2,PDS5B,CPNE3,CHERP,RBM22,TPX2,ANAPC5,RCOR1,SUPT16H,CBX5,H2AFY2,SMARCB1,ACIN1,PABPN1,PNN,ADNP,NOP56,SMARCA1,NUCB1,GPI,TAF6,UBTF,CBX1,CCDC86,GTF2H1,CHD4,SRSF9,CAP2,CCNC,H2AFY,NRBP1,SPTBN1,MSH6,ATP5F1,ARID1A,HMGN3,RBM25,TMPO,NFYB,PSPC1,CBX3,LRP1,HIST1H1…
1	!	6.89e-20	2207	370	141	0.381	0.064	HPA:009020_02	hpa	108	cervix, uterine; squamous epithelial cells[Uncertain,Medium]	2	CDC27,LIG3,BAIAP2L1,BAZ1B,POLR3B,CAPN1,BRD9,RFC1,CUL3,POLR2B,MAP4,RSF1,NOP58,NTHL1,SMARCD1,XRCC1,SMARCE1,BCS1L,TOP2B,RIF1,SMARCA2,CCNT2,MRPL22,PDS5B,CHERP,TPX2,ANAPC5,SUPT16H,H2AFY2,SMARCB1,PES1,ACIN1,PABPN1,TAF6,TFAM,UBTF,CBX1,CCDC86,GTF2H1,GTF2H3,RFC5,CHD4,MDN1,H2AFY,TCERG1,MSH6,ARID1A,TMPO,PSPC1,HIST1H1D,DEK,THOC2,SNRPD2,RPL36,DKC1,THOC6,TOP2A,H3F3B,TERF2,DCTN4,CNDP2,CDK7,DSC2,NAT10,MAP7,SRSF1…
1	!	7.31e-20	665	370	71	0.192	0.107	HPA:043010_13	hpa	296	skin 2; epidermal cells[Supported,High]	4	CDC27,LIG3,POLR3B,CUL3,PNKP,POLR2B,MAP4,NOP58,SMARCD1,XRCC1,SMARCE1,TOP2B,CCNT2,PDS5B,RBM22,ANAPC5,RCOR1,SMARCB1,PES1,PNN,UBTF,GTF2H1,CHD4,SRSF9,TMPO,NFYB,USP22,HIST1H1D,THOC2,SNRPD2,SMARCA4,RPL36,DKC1,H3F3B,SRRM1,DSC2,MAP7,SRSF1,ACTL6A,TRA2B,CDK9,NCBP1,NUMA1,SLTM,SMARCC2,GLYR1,BRD4,FIP1L1,TAF1,TAF5,CPSF7,SMARCA5,ATP5J,RRP1B,LMNA,GNL3,PHB,CDK12,GATAD2A,HIST1H1E,POLR2A,GTF2F2,H1F0,HIST4H4,BAZ1A,TO…
1	!	7.82e-20	403	370	55	0.149	0.136	HPA:021010_03	hpa	139	hippocampus; glial cells[Uncertain,High]	3	RFC1,NTHL1,SMARCD1,XRCC1,SMARCE1,TOP2B,CCNT2,PDS5B,ANAPC5,RCOR1,CBX5,SMARCB1,ACIN1,ADNP,UBTF,CBX1,CCNC,H2AFY,HMGN3,NFYB,THOC2,SNRPD2,SMARCA4,RPL36,DKC1,H3F3B,DCTN4,MAP7,SRSF1,ACTL6A,TRA2B,CDK9,NUMA1,SMARCC2,HMG20A,GLYR1,BRD4,TAF1,TAF5,ATP5J,RRP1B,LMNA,H2AFZ,PSIP1,TAF10,HIST1H1E,MED16,POLR2A,HIST2H2AC,HIST2H2AB,H1F0,HIST4H4,TOP1,HMGN1,HIST2H2AA4
1	!	8.16e-20	3019	370	171	0.462	0.057	HPA:023010_01	hpa	225	kidney; cells in glomeruli[Uncertain,Low]	1	CDC27,LIG3,BAIAP2L1,BAZ1B,POLR3B,CAPN1,BRD9,RFC1,PNKP,POLR2B,MAP4,RSF1,NOP58,NTHL1,SMARCD1,JMJD6,POLB,XRCC1,SMARCE1,BCS1L,TOP2B,RIF1,SMARCA2,CCNT2,PDS5B,CPNE3,CHERP,RBM22,ANAPC5,RCOR1,SUPT16H,CBX5,H2AFY2,BCL7C,SMARCB1,PES1,PABPN1,PNN,ADNP,NOP56,TJP1,NUCB1,TAF6,UBTF,CBX1,MED31,CCDC86,GTF2H1,GTF2H3,RFC5,CHD4,SRSF9,H2AFY,TCERG1,DBN1,NRBP1,SPTBN1,MSH6,ARID1A,HMGN3,RBM25,TMPO,NFYB,PSPC1,RNF2,CBX3,USP2…
1	!	1.04e-19	3757	370	196	0.53	0.052	HPA:010020_02	hpa	126	colon; glandular cells[Uncertain,Medium]	2	CDC27,LIG3,BAIAP2L1,BAZ1B,POLR3B,CAPN1,AGPS,BRD9,ABCF2,RFC1,CUL3,PNKP,POLR2B,MAP4,RSF1,NOP58,NTHL1,SMARCD1,JMJD6,POLB,XRCC1,SMARCE1,BCS1L,TOP2B,RIF1,SMARCA2,CCNT2,MRPL22,PDS5B,CHMP2B,CPNE3,CHERP,RBM22,TPX2,ANAPC5,RCOR1,SUPT16H,CBX5,BCL7C,SMARCB1,PES1,ACIN1,PABPN1,ADNP,TJP1,NUCB1,GPI,TAF6,GTPBP4,TFAM,UBTF,CBX1,MED31,FTSJ3,UBE2D3,CCDC86,GTF2H1,GTF2H3,RFC5,CHD4,SRSF9,MDN1,CCNC,H2AFY,TCERG1,DBN1,NRBP…
1	!	1.08e-19	1698	370	120	0.324	0.071	HPA:051010_12	hpa	301	testis; Leydig cells[Supported,Medium]	3	BAZ1B,POLR3B,CAPN1,PNKP,MAP4,RSF1,NOP58,NTHL1,SMARCD1,DNTTIP2,JMJD6,XRCC1,SMARCE1,BCS1L,TOP2B,RIF1,SMARCA2,CCNT2,PDS5B,RBM22,ANAPC5,RCOR1,SUPT16H,CBX5,SMARCB1,ACIN1,PABPN1,PNN,ADNP,NOP56,GPI,TFAM,UBTF,CBX1,FTSJ3,CCDC86,GTF2H1,NOP2,CHD4,SRSF9,TCERG1,NRBP1,SPTBN1,MSH6,SCP2,ATP5F1,HMGN3,RBM25,NFYB,PSPC1,CBX3,LRP1,USP22,HIST1H1D,DEK,GOT2,THOC2,SNRPD2,HP1BP3,SMARCA4,KRT17,CCNT1,RPL36,DKC1,CC2D1A,H3F3B…
1	!	1.1e-19	2015	370	133	0.359	0.066	HPA:027010_02	hpa	255	lymph node; germinal center cells[Uncertain,Medium]	2	CDC27,BAIAP2L1,BAZ1B,POLR3B,CAPN1,BRD9,RFC1,PNKP,NOP58,NTHL1,SMARCD1,JMJD6,XRCC1,SMARCE1,TOP2B,RIF1,SMARCA2,CCNT2,MRPL22,PDS5B,CHERP,RBM22,RCOR1,SUPT16H,H2AFY2,SMARCB1,ACIN1,PABPN1,PNN,ADNP,NUCB1,TAF6,TFAM,UBTF,CBX1,GTF2H1,RFC5,CHD4,H2AFY,SPTBN1,MSH6,ARID1A,HMGN3,RBM25,HELLS,TMPO,NFYB,PSPC1,CBX3,NAGK,USP22,HIST1H1D,DEK,GOT2,THOC2,SNRPD2,SMARCA4,CCNT1,RPL36,DNMT1,DKC1,VPS25,TOP2A,CC2D1A,H3F3B,TERF…
1	!	1.17e-19	288	433	43	0.099	0.149	GO:0071103	BP	1	DNA conformation change	6	RSF1,TOP2B,H2AFY2,ACIN1,CHD8,SMARCA1,ERCC2,ASF1B,GTF2H1,GTF2H3,CHD4,H2AFY,HELLS,HIST1H1D,HP1BP3,TOP2A,H3F3B,TP53,SMARCA5,CHD1,HIST1H4H,CHAF1B,ERCC3,CHAF1A,HIST1H1E,NOC2L,H1F0,HIST1H4C,HIST1H4J,HIST4H4,TOP1,DAXX,BRD2,GTF2H4,HIST2H4B,HIST2H4A,HIST1H4K,HIST1H4F,HIST1H4L,HIST1H4I,HIST1H4E,HIST1H4D,HIST1H4B
1	!	1.17e-19	131	433	31	0.072	0.237	GO:0000784	CC	18	nuclear chromosome, telomeric region	10	POLR2B,THOC3,XRCC1,CBX5,H2AFY2,SMCHD1,CBX1,H2AFY,ORC4,CBX3,THOC2,THOC6,H3F3B,TERF2,NAT10,HIST1H4H,TERF2IP,PPP1CA,HIST1H4C,HIST1H4J,HIST4H4,PPP1R10,HIST2H4B,HIST2H4A,HIST1H4K,HIST1H4F,HIST1H4L,HIST1H4I,HIST1H4E,HIST1H4D,HIST1H4B
1	!	1.2e-19	3822	370	198	0.535	0.052	HPA:036010_02	hpa	223	rectum; glandular cells[Uncertain,Medium]	2	CDC27,LIG3,BAIAP2L1,BAZ1B,POLR3B,CAPN1,AGPS,BRD9,ABCF2,RFC1,CUL3,PNKP,POLR2B,MAP4,RSF1,NOP58,NTHL1,CDK13,SMARCD1,JMJD6,POLB,XRCC1,SMARCE1,BCS1L,TOP2B,RIF1,SMARCA2,CCNT2,MRPL22,PDS5B,CPNE3,CHERP,RBM22,TPX2,ANAPC5,RCOR1,SUPT16H,CBX5,H2AFY2,SMARCB1,PES1,PABPN1,PNN,ADNP,NOP56,TJP1,NUCB1,GPI,TAF6,GTPBP4,TFAM,UBTF,CBX1,MED31,FTSJ3,CCDC86,GTF2H1,GTF2H3,RFC5,NOP2,CHD4,SRSF9,MDN1,CCNC,H2AFY,TCERG1,NRBP1,S…
1	!	1.32e-19	3406	370	184	0.497	0.054	HPA:004030_01	hpa	24	breast; myoepithelial cells[Uncertain,Low]	1	CDC27,LIG3,BAIAP2L1,BAZ1B,POLR3B,CAPN1,BRD9,ABCF2,RFC1,CUL3,PNKP,POLR2B,MAP4,RSF1,NOP58,NTHL1,SMARCD1,JMJD6,POLB,XRCC1,SMARCE1,BCS1L,TOP2B,RIF1,SMARCA2,CCNT2,MRPL22,PDS5B,CPNE3,CHERP,RBM22,TPX2,ANAPC5,RCOR1,SUPT16H,H2AFY2,BCL7C,SMARCB1,PES1,ACIN1,PABPN1,PNN,ADNP,NOP56,SMARCA1,GPI,TAF6,GTPBP4,TFAM,UBTF,CBX1,UBE2D3,CCDC86,GTF2H1,GTF2H3,RFC5,CHD4,SRSF9,CCNC,H2AFY,TCERG1,DBN1,GTF3C2,NRBP1,SPTBN1,MSH6…
1	!	1.39e-19	1358	370	105	0.284	0.077	HPA:034020_03	hpa	75	placenta; trophoblastic cells[Uncertain,High]	3	LIG3,POLR3B,CAPN1,BRD9,RFC1,CUL3,PNKP,POLR2B,RSF1,NOP58,NTHL1,SMARCD1,JMJD6,XRCC1,BCS1L,TOP2B,SMARCA2,CCNT2,PDS5B,RBM22,ANAPC5,RCOR1,CBX5,SMARCB1,ACIN1,PABPN1,PNN,ADNP,UBTF,CBX1,MED31,GTF2H1,GTF2H3,NOP2,CHD4,H2AFY,MSH6,ARID1A,RBM25,NFYB,PSPC1,USP22,HIST1H1D,THOC2,SNRPD2,HP1BP3,SMARCA4,CCNT1,RPL36,DNMT1,H3F3B,SRRM1,WDR36,MAP7,SRSF1,ACTL6A,TRA2B,CDK9,NCBP1,MDC1,NUMA1,SLTM,WDR12,SMARCC2,HMG20A,GLYR1…
1	!	1.62e-19	803	370	78	0.211	0.097	HPA:052010_13	hpa	276	thyroid gland; glandular cells[Supported,High]	4	CDC27,LIG3,POLR3B,CAPN1,CUL3,PNKP,POLR2B,RSF1,NOP58,SMARCD1,JMJD6,XRCC1,SMARCE1,PDS5B,RBM22,ANAPC5,RCOR1,H2AFY2,SMARCB1,PNN,ADNP,UBTF,CBX1,GTF2H1,CHD4,SRSF9,H2AFY,SPTBN1,RBM25,NFYB,PSPC1,USP22,HIST1H1D,THOC2,SNRPD2,HP1BP3,SMARCA4,CCNT1,RPL36,DKC1,H3F3B,CNDP2,SRSF1,ACTL6A,TRA2B,CDK9,MDC1,NUMA1,SLTM,SMARCC2,HMG20A,GLYR1,BRD4,FIP1L1,TAF1,TAF5,CPSF7,ATP5J,RRP1B,LMNA,GNL3,H2AFZ,TAF10,TERF2IP,PHB,CDK12…
1	!	1.63e-19	1102	370	93	0.251	0.084	HPA:008030_03	hpa	280	cerebral cortex; neuronal cells[Uncertain,High]	3	LIG3,POLR3B,CAPN1,BRD9,PNKP,RSF1,NOP58,NTHL1,SMARCD1,XRCC1,SMARCE1,TOP2B,SMARCA2,CCNT2,PDS5B,CHERP,RBM22,ANAPC5,CBX5,SMARCB1,ACIN1,PNN,ADNP,NUCB1,UBTF,CBX1,GTF2H1,GTF2H3,NOP2,CHD4,SRSF9,H2AFY,ATP5F1,ARID1A,SATB2,RBM25,TMPO,NFYB,PSPC1,GOT2,THOC2,SNRPD2,SMARCA4,CCNT1,RPL36,DKC1,H3F3B,DCTN4,SRRM1,CDK7,NAT10,SRSF1,ACTL6A,TRA2B,CDK9,NCBP1,MDC1,NUMA1,SLTM,SMARCC2,HMG20A,GLYR1,DHX38,BRD4,FIP1L1,TAF1,TAF…
1	!	2.32e-19	2934	370	167	0.451	0.057	HPA:004020_02	hpa	70	breast; glandular cells[Uncertain,Medium]	2	CDC27,LIG3,BAIAP2L1,BAZ1B,POLR3B,CAPN1,BRD9,RFC1,CUL3,PNKP,POLR2B,MAP4,RSF1,NOP58,NTHL1,SMARCD1,JMJD6,POLB,XRCC1,SMARCE1,TOP2B,RIF1,SMARCA2,CCNT2,MRPL22,PDS5B,CPNE3,CHERP,RBM22,TPX2,ANAPC5,RCOR1,SUPT16H,CBX5,H2AFY2,SMARCB1,ACIN1,PABPN1,PNN,ADNP,NOP56,SMARCA1,GTPBP4,TFAM,UBTF,CBX1,MED31,UBE2D3,CCDC86,GTF2H1,GTF2H3,RFC5,CHD4,SRSF9,MDN1,H2AFY,TCERG1,NRBP1,SPTBN1,MSH6,ARID1A,HMGN3,RBM25,TMPO,NFYB,PSP…
1	!	2.77e-19	3908	370	200	0.541	0.051	HPA:011010_02	hpa	59	duodenum; glandular cells[Uncertain,Medium]	2	CDC27,LIG3,BAIAP2L1,BAZ1B,POLR3B,CAPN1,AGPS,BRD9,ABCF2,RFC1,CUL3,PNKP,POLR2B,MAP4,RSF1,NOP58,NTHL1,CDK13,SMARCD1,JMJD6,XRCC1,SMARCE1,BCS1L,TOP2B,RIF1,SMARCA2,CCNT2,MRPL22,PDS5B,CHMP2B,CPNE3,CHERP,RBM22,TPX2,ANAPC5,RCOR1,CBX5,H2AFY2,BCL7C,SMARCB1,PES1,ACIN1,PABPN1,PNN,ADNP,NOP56,TJP1,NUCB1,GPI,TAF6,GTPBP4,TFAM,UBTF,CBX1,MED31,FTSJ3,VTN,CCDC86,GTF2H1,GTF2H3,RFC5,CHD4,SRSF9,MDN1,CCNC,H2AFY,TCERG1,GT…
1	!	3.14e-19	111	326	31	0.095	0.279	REAC:73864	rea	84	RNA Polymerase I Transcription	3	MTA3,ERCC2,UBTF,GTF2H1,GTF2H3,CHD4,CBX3,H3F3B,CDK7,GATAD2B,HIST1H4H,ERCC3,H2AFZ,GATAD2A,PTRF,POLR2L,HIST2H2AC,HIST1H4C,HIST1H4J,HIST4H4,GTF2H4,HIST2H4B,HIST2H4A,HIST2H2AA4,HIST1H4K,HIST1H4F,HIST1H4L,HIST1H4I,HIST1H4E,HIST1H4D,HIST1H4B
1	!	3.36e-19	104	433	28	0.065	0.269	GO:0006368	BP	1	transcription elongation from RNA polymerase II promoter	8	POLR2B,CDK13,CCNT2,SUPT16H,ERCC2,TAF6,GTF2H1,GTF2H3,CCNT1,CDK7,CDK9,NCBP1,BRD4,POLR2D,TAF1,TAF5,SSRP1,ERCC3,TAF3,TAF10,CDK12,POLR2L,TAF7,POLR2A,TAF9B,GTF2F2,GTF2E2,GTF2H4
1	!	3.41e-19	1556	370	113	0.305	0.073	HPA:026010_12	hpa	77	lung; macrophages[Supported,Medium]	3	LIG3,POLR3B,CAPN1,CUL3,PNKP,POLR2B,RSF1,NOP58,NTHL1,SMARCD1,JMJD6,XRCC1,SMARCE1,BCS1L,TOP2B,RIF1,SMARCA2,CCNT2,PDS5B,RBM22,ANAPC5,RCOR1,H2AFY2,SMARCB1,PES1,PABPN1,PNN,ADNP,NUCB1,GPI,UBTF,CBX1,GTF2H1,CHD4,H2AFY,TCERG1,NRBP1,SCP2,ARID1A,HMGN3,RBM25,NFYB,CBX3,LRP1,NAGK,USP22,HIST1H1D,DEK,THOC2,SNRPD2,SMARCA4,CCNT1,RPL36,DKC1,CC2D1A,H3F3B,TERF2,SRRM1,CNDP2,CDK7,WDR36,NAT10,SRSF1,ACTL6A,TRA2B,CDK9,NCB…
1	!	3.76e-19	2616	370	155	0.419	0.059	HPA:048020_01	hpa	29	spleen; cells in white pulp[Uncertain,Low]	1	CDC27,BAIAP2L1,BAZ1B,CAPN1,BRD9,RFC1,CUL3,POLR2B,MAP4,RSF1,NOP58,NTHL1,SMARCD1,DNTTIP2,JMJD6,POLB,XRCC1,SMARCE1,BCS1L,TOP2B,RIF1,SMARCA2,CCNT2,MRPL22,PDS5B,CHERP,RBM22,ANAPC5,RCOR1,SUPT16H,CBX5,H2AFY2,BCL7C,SMARCB1,ACIN1,PABPN1,PNN,NOP56,GPI,TAF6,GTPBP4,TFAM,UBTF,CBX1,UBE2D3,CCDC86,GTF2H1,RFC5,CHD4,TCERG1,GTF3C2,NRBP1,SPTBN1,MSH6,ATP5F1,ARID1A,RBM25,TMPO,NFYB,PSPC1,NAGK,USP22,HIST1H1D,DEK,GOT2,TH…
1	!	5.36e-19	1163	370	95	0.257	0.082	HPA:013010_02	hpa	62	endometrium 2; cells in endometrial stroma[Uncertain,Medium]	3	LIG3,BAZ1B,POLR3B,CAPN1,BRD9,CUL3,PNKP,MAP4,RSF1,NTHL1,SMARCD1,JMJD6,XRCC1,SMARCE1,TOP2B,SMARCA2,PDS5B,CPNE3,CHERP,RBM22,RCOR1,SMARCB1,PABPN1,PNN,ADNP,TAF6,UBTF,CBX1,GTF2H1,TCERG1,DBN1,NRBP1,SPTBN1,TMPO,NFYB,PSPC1,CBX3,LRP1,USP22,HIST1H1D,DEK,HP1BP3,SMARCA4,CCNT1,RPL36,DKC1,TOP2A,CC2D1A,H3F3B,DCTN4,SRSF1,ACTL6A,TRA2B,CDK9,NCBP1,MDC1,NUMA1,PNPT1,SMARCC2,GLYR1,DHX38,BRD4,TAF1,PRPS1,TAF5,CPSF7,SMARC…
1	!	5.85e-19	240	433	39	0.09	0.163	GO:0065004	BP	1	protein-DNA complex assembly	7	RSF1,H2AFY2,ERCC2,ASF1B,GTF2H1,GTF2H3,H2AFY,HELLS,HIST1H1D,HP1BP3,H3F3B,CDK7,POGZ,TAF1,SMARCA5,HIST1H4H,CHAF1B,ERCC3,CHAF1A,HIST1H1E,TAF7,TAF9B,H1F0,HIST1H4C,HIST1H4J,HIST4H4,DAXX,BRD2,GTF2H4,HIST2H4B,HIST2H4A,HIST1H4K,HIST1H4F,HIST1H4L,HIST1H4I,DACH1,HIST1H4E,HIST1H4D,HIST1H4B
1	!	6.44e-19	73	326	26	0.08	0.356	REAC:167172	rea	80	Transcription of the HIV genome	6	POLR2B,CCNT2,SUPT16H,TH1L,ERCC2,TAF6,GTF2H1,GTF2H3,CCNT1,CDK7,CDK9,NCBP1,POLR2D,TAF1,TAF5,SSRP1,ERCC3,TAF3,TAF10,POLR2L,TAF7,POLR2A,TAF9B,GTF2F2,GTF2E2,GTF2H4
1	!	7.12e-19	920	370	83	0.224	0.09	HPA:047030_12	hpa	348	soft tissue 2; fibroblasts[Supported,Medium]	3	CDC27,LIG3,BAZ1B,POLR3B,RFC1,CUL3,PNKP,POLR2B,MAP4,RSF1,NTHL1,SMARCD1,JMJD6,XRCC1,SMARCE1,CCNT2,PDS5B,RBM22,ANAPC5,RCOR1,ACIN1,PABPN1,PNN,GPI,UBTF,CBX1,GTF2H1,H2AFY,TCERG1,NRBP1,SPTBN1,TMPO,NFYB,PSPC1,LRP1,USP22,THOC2,SNRPD2,SMARCA4,RPL36,H3F3B,SRRM1,CDK7,SRSF1,ACTL6A,TRA2B,CDK9,RIPK1,MDC1,NUMA1,SLTM,SMARCC2,HMG20A,GLYR1,BRD4,METTL14,TAF1,TAF5,CPSF7,SAP18,RNF219,ATP5J,RFC4,GNL3,PSIP1,TAF10,PHB,CD…
1	!	7.84e-19	4032	370	203	0.549	0.05	HPA:043010_01	hpa	296	skin 2; epidermal cells[Uncertain,Low]	1	CDC27,LIG3,BAIAP2L1,BAZ1B,POLR3B,CAPN1,AGPS,BRD9,ABCF2,RFC1,CUL3,PNKP,POLR2B,MAP4,RSF1,NOP58,NTHL1,CDK13,SMARCD1,DNTTIP2,JMJD6,POLB,XRCC1,SMARCE1,BCS1L,TOP2B,RIF1,SMARCA2,CCNT2,MRPL22,PDS5B,CHMP2B,CPNE3,CHERP,RBM22,TPX2,ANAPC5,RCOR1,SUPT16H,CBX5,DSP,H2AFY2,BCL7C,SMARCB1,PES1,ACIN1,PABPN1,PNN,ADNP,NOP56,SMARCA1,TJP1,GPI,TAF6,GTPBP4,TFAM,UBTF,DHX40,CBX1,MED31,FTSJ3,UBE2D3,CCDC86,GTF2H1,GTF2H3,RFC5,…
1	!	9.31e-19	1055	433	80	0.185	0.076	GO:0034622	BP	1	cellular macromolecular complex assembly	6	AP2B1,BAIAP2L1,RSF1,TTC17,MRTO4,NLE1,BCS1L,RBM22,H2AFY2,SRSF5,ERCC2,MED25,ASF1B,TFAM,VTN,GTF2H1,GTF2H3,NOP2,SRSF9,MDN1,BRIX1,H2AFY,SPTBN1,PRPF3,HELLS,HIST1H1D,SNRPD2,HP1BP3,SNX9,H3F3B,CDK7,SRSF1,NCBP1,NUMA1,TXNL4B,POGZ,POLR2D,TAF1,SMARCA5,HIST1H4H,CHAF1B,ARPC5,ERCC3,PSIP1,BMS1,TAF10,HDGFRP3,CHAF1A,HIST1H1E,USP39,DDX23,BAIAP2,TAF7,RRS1,SNRPE,PSMG1,TAF9B,H1F0,HIST1H4C,HIST1H4J,RPF2,HIST4H4,DAXX,BRD…
1	!	1.02e-18	1047	370	89	0.241	0.085	HPA:010020_13	hpa	126	colon; glandular cells[Supported,High]	4	CDC27,LIG3,BAIAP2L1,POLR3B,CAPN1,CUL3,MAP4,SMARCD1,JMJD6,XRCC1,SMARCE1,BCS1L,CCNT2,RBM22,ANAPC5,RCOR1,SMARCB1,ADNP,NUCB1,UBTF,CBX1,CHD4,SRSF9,SPTBN1,SATB2,TMPO,NFYB,PSPC1,USP22,HIST1H1D,THOC2,SNRPD2,SMARCA4,RPL36,DKC1,CC2D1A,H3F3B,SRRM1,MAP7,SRSF1,ACTL6A,TRA2B,CDK9,NCBP1,RIPK1,MDC1,NUMA1,SLTM,PNPT1,SMARCC2,HMG20A,GLYR1,BRD4,FIP1L1,TAF1,TAF5,CPSF7,SMARCA5,ATP5J,HIST1H4H,LMNA,GNL3,TAF10,PHB,CDK12,G…
1	!	1.04e-18	129	433	30	0.069	0.233	GO:0006354	BP	1	DNA-templated transcription, elongation	7	POLR2B,CDK13,CCNT2,SUPT16H,ERCC2,TAF6,UBTF,GTF2H1,GTF2H3,CCNT1,CDK7,CDK9,NCBP1,BRD4,POLR2D,TAF1,TAF5,SSRP1,ERCC3,TAF3,TAF10,CDK12,POLR2L,TAF7,POLR2A,TAF9B,GTF2F2,GTF2E2,HMGN1,GTF2H4
1	!	1.09e-18	926	370	83	0.224	0.09	HPA:028010_13	hpa	166	nasopharynx; respiratory epithelial cells[Supported,High]	4	CDC27,LIG3,POLR3B,CAPN1,RFC1,PNKP,RSF1,NOP58,SMARCD1,XRCC1,SMARCE1,TOP2B,SMARCA2,CCNT2,RBM22,ANAPC5,RCOR1,SMARCB1,PES1,PABPN1,PNN,ADNP,UBTF,CBX1,GTF2H1,CHD4,SRSF9,ARID1A,HMGN3,RBM25,TMPO,NFYB,PSPC1,USP22,HIST1H1D,THOC2,SNRPD2,SMARCA4,CCNT1,RPL36,DKC1,H3F3B,SRRM1,MAP7,SRSF1,ACTL6A,TRA2B,CDK9,NCBP1,MDC1,NUMA1,SLTM,PNPT1,SMARCC2,HMG20A,GLYR1,BRD4,FIP1L1,TAF1,TAF5,CPSF7,SAP18,SMARCA5,ATP5J,RRP1B,LMNA…
1	!	1.34e-18	165	433	33	0.076	0.2	GO:0000781	CC	18	chromosome, telomeric region	8	POLR2B,THOC3,XRCC1,RIF1,CBX5,H2AFY2,SMCHD1,CBX1,H2AFY,ORC4,CBX3,THOC2,THOC6,H3F3B,TERF2,NAT10,HIST1H4H,LRWD1,TERF2IP,PPP1CA,HIST1H4C,HIST1H4J,HIST4H4,PPP1R10,HIST2H4B,HIST2H4A,HIST1H4K,HIST1H4F,HIST1H4L,HIST1H4I,HIST1H4E,HIST1H4D,HIST1H4B
1	!	1.37e-18	4269	370	210	0.568	0.049	HPA:054010_01	hpa	317	urinary bladder; urothelial cells[Uncertain,Low]	1	CDC27,LIG3,BAIAP2L1,BAZ1B,POLR3B,CAPN1,BRD9,ABCF2,RFC1,CUL3,PNKP,POLR2B,MAP4,RSF1,NOP58,NTHL1,CDK13,SMARCD1,DNTTIP2,JMJD6,POLB,XRCC1,SMARCE1,BCS1L,TOP2B,RIF1,SMARCA2,CCNT2,MRPL22,PDS5B,CPNE3,CHERP,RBM22,TPX2,ANAPC5,RCOR1,SUPT16H,CBX5,DSP,H2AFY2,BCL7C,SMARCB1,PES1,ACIN1,PABPN1,PNN,ADNP,NOP56,TJP1,NUCB1,GPI,TAF6,GTPBP4,TFAM,UBTF,DHX40,CBX1,MED31,FTSJ3,UBE2D3,CCDC86,GTF2H1,GTF2H3,RFC5,NOP2,CHD4,SRSF…
1	!	1.43e-18	910	370	82	0.222	0.09	HPA:054010_13	hpa	317	urinary bladder; urothelial cells[Supported,High]	4	LIG3,BAIAP2L1,CAPN1,PNKP,POLR2B,NTHL1,SMARCD1,POLB,XRCC1,SMARCE1,TOP2B,SMARCA2,CCNT2,PDS5B,RBM22,ANAPC5,RCOR1,SMARCB1,PABPN1,PNN,ADNP,NUCB1,UBTF,CBX1,GTF2H1,CHD4,ARID1A,NFYB,PSPC1,USP22,GOT2,THOC2,SNRPD2,SMARCA4,KRT17,CCNT1,RPL36,DKC1,H3F3B,SRRM1,CNDP2,MAP7,SRSF1,ACTL6A,TRA2B,CDK9,NCBP1,RIPK1,MDC1,NUMA1,SLTM,SMARCC2,HMG20A,GLYR1,BRD4,FIP1L1,TAF1,TAF5,CPSF7,SAP18,SMARCA5,ATP5J,RRP1B,LMNA,GNL3,TAF1…
1	!	1.5e-18	756	370	74	0.2	0.098	HPA:015010_13	hpa	7	esophagus; squamous epithelial cells[Supported,High]	6	CDC27,CAPN1,PNKP,RSF1,NOP58,XRCC1,SMARCE1,BCS1L,TOP2B,CCNT2,PDS5B,RBM22,RCOR1,SMARCB1,ADNP,TFAM,UBTF,GTF2H1,CHD4,TMPO,NFYB,PSPC1,USP22,HIST1H1D,THOC2,SNRPD2,SMARCA4,RPL36,DKC1,H3F3B,SRRM1,DSC2,MAP7,SRSF1,ACTL6A,TRA2B,CDK9,MDC1,NUMA1,SLTM,SMARCC2,HMG20A,GLYR1,BRD4,FIP1L1,TAF1,TAF5,CPSF7,SMARCA5,ATP5J,RRP1B,LMNA,GNL3,H2AFZ,PSIP1,TAF10,PHB,GATAD2A,ATP5H,HIST1H1E,SMARCC1,RCC1,POLR2A,GTF2F2,H1F0,HIST4…
1	!	1.5e-18	756	370	74	0.2	0.098	HPA:047010_12	hpa	16	soft tissue 2; adipocytes[Supported,Medium]	3	CDC27,LIG3,POLR3B,CUL3,PNKP,MAP4,NOP58,NTHL1,JMJD6,SMARCE1,SMARCA2,CCNT2,PDS5B,RBM22,ANAPC5,RCOR1,SMARCB1,PES1,ACIN1,PABPN1,PNN,GPI,UBTF,CBX1,GTF2H1,CHD4,H2AFY,NRBP1,SPTBN1,MSH6,RBM25,NFYB,PSPC1,CBX3,USP22,HIST1H1D,SNRPD2,H3F3B,SRRM1,CDK7,SRSF1,ACTL6A,TRA2B,CDK9,NCBP1,RIPK1,MDC1,NUMA1,SLTM,SMARCC2,HMG20A,GLYR1,BRD4,METTL14,TAF5,CPSF7,SAP18,LMNA,PSIP1,TAF10,PHB,CDK12,HIST1H1E,PTRF,POLR2A,HIST2H2AC…
1	!	1.52e-18	13276	428	331	0.773	0.025	TF:M07380_1	tf	347	Factor: E2F-4; motif: NTTTCSCGCC; match class: 1	2	SLC25A5,LIG3,BAIAP2L1,BAZ1B,NUB1,CAPN1,AGPS,BRD9,RFC1,CUL3,PNKP,POLR2B,MAP4,RSF1,LTBP1,RFC2,MRTO4,ANAPC4,NOP58,KCNH2,MTA3,CROCC,MED29,TNPO3,NTHL1,CDK13,CTNNA2,SMARCD1,KIF2A,JMJD6,CSNK2A2,ACTN1,NLE1,SMARCE1,BCS1L,TOP2B,GTF3C1,KIF22,RIF1,SMARCA2,MRPL22,DIS3,PDS5B,CPNE3,CHERP,IPO11,RBM22,BAX,TPX2,ANAPC5,TRMT6,RCOR1,SUPT16H,CBX5,DSP,H2AFY2,MYO9B,BCL7C,MED15,SMARCB1,PES1,POLDIP3,HMGXB4,VRK1,ACIN1,PABP…
1	!	1.59e-18	2957	370	166	0.449	0.056	HPA:007030_01	hpa	231	cerebellum; cells in molecular layer[Uncertain,Low]	1	CDC27,LIG3,BAIAP2L1,BAZ1B,POLR3B,CAPN1,BRD9,RFC1,CUL3,PNKP,POLR2B,MAP4,RSF1,NOP58,NTHL1,SMARCD1,DNTTIP2,JMJD6,POLB,XRCC1,SMARCE1,BCS1L,TOP2B,RIF1,SMARCA2,CCNT2,PDS5B,CHERP,RBM22,TPX2,ANAPC5,RCOR1,SUPT16H,CBX5,H2AFY2,SMARCB1,ACIN1,PABPN1,PNN,ADNP,NOP56,SMARCA1,NUCB1,NOVA2,GPI,TAF6,TFAM,UBTF,CBX1,MED31,CCDC86,GTF2H1,GTF2H3,CHD4,SRSF9,H2AFY,TCERG1,NRBP1,SPTBN1,MSH6,ATP5F1,ARID1A,HMGN3,RBM25,TMPO,NFY…
1	!	1.66e-18	2958	370	166	0.449	0.056	HPA:008020_01	hpa	105	cerebral cortex; glial cells[Uncertain,Low]	1	CDC27,LIG3,BAIAP2L1,BAZ1B,POLR3B,CAPN1,BRD9,ABCF2,RFC1,CUL3,PNKP,POLR2B,MAP4,RSF1,NOP58,NTHL1,SMARCD1,JMJD6,XRCC1,SMARCE1,BCS1L,TOP2B,RIF1,SMARCA2,CCNT2,PDS5B,CPNE3,CHERP,RBM22,TPX2,ANAPC5,RCOR1,SUPT16H,CBX5,H2AFY2,SMARCB1,ACIN1,PABPN1,PNN,ADNP,NOP56,SMARCA1,NUCB1,TAF6,TFAM,UBTF,CBX1,MED31,CCDC86,GTF2H1,GTF2H3,NOP2,CHD4,SRSF9,CAP2,CCNC,H2AFY,NRBP1,SPTBN1,MSH6,ATP5F1,ARID1A,HMGN3,RBM25,TMPO,NFYB,P…
1	!	1.69e-18	292	433	42	0.097	0.144	GO:0016072	BP	1	rRNA metabolic process	9	MRTO4,NOP58,GTF3C1,DIS3,H2AFY2,SMARCB1,PES1,NOP56,FTSJ3,NOP2,MDN1,H2AFY,GTF3C2,PNO1,EBNA1BP2,GTF3C3,HEATR1,SMARCA4,RPL36,EXOSC2,DKC1,WDR36,NAT10,DDX56,WDR12,RPL7L1,UTP14A,RRP1B,WDR43,NOL6,BMS1,NOLC1,PTRF,RRS1,RPL35A,TBL3,NOC4L,RPF2,RPS26,RPL10A,PWP2,BOP1
1	!	2.2e-18	2392	370	145	0.392	0.061	HPA:053010_02	hpa	107	tonsil; germinal center cells[Uncertain,Medium]	2	CDC27,LIG3,BAIAP2L1,BAZ1B,POLR3B,CAPN1,BRD9,RFC1,PNKP,POLR2B,MAP4,RSF1,NOP58,NTHL1,SMARCD1,JMJD6,XRCC1,SMARCE1,TOP2B,RIF1,CCNT2,MRPL22,CHERP,RBM22,RCOR1,SUPT16H,CBX5,H2AFY2,SMARCB1,ACIN1,PNN,ADNP,NOP56,GTPBP4,TFAM,UBTF,CBX1,CCDC86,GTF2H1,RFC5,CHD4,H2AFY,NRBP1,SPTBN1,MSH6,ATP5F1,ARID1A,RBM25,HELLS,TMPO,NFYB,PSPC1,CBX3,NAGK,USP22,HIST1H1D,DEK,GOT2,THOC2,SNRPD2,SMARCA4,CCNT1,RPL36,DNMT1,DKC1,VPS25,T…
1	!	2.32e-18	3458	370	183	0.495	0.053	HPA:053010_01	hpa	107	tonsil; germinal center cells[Uncertain,Low]	1	CDC27,LIG3,BAIAP2L1,BAZ1B,POLR3B,CAPN1,BRD9,ABCF2,RFC1,CUL3,PNKP,POLR2B,MAP4,RSF1,NOP58,NTHL1,CDK13,SMARCD1,DNTTIP2,JMJD6,XRCC1,SMARCE1,BCS1L,TOP2B,RIF1,SMARCA2,CCNT2,MRPL22,CHERP,RBM22,ANAPC5,RCOR1,SUPT16H,CBX5,H2AFY2,BCL7C,SMARCB1,ACIN1,PNN,ADNP,NOP56,NUCB1,GPI,TAF6,GTPBP4,TFAM,UBTF,CBX1,UBE2D3,CCDC86,GTF2H1,RFC5,NOP2,CHD4,SRSF9,H2AFY,TCERG1,NRBP1,SPTBN1,MSH6,ATP5F1,ARID1A,HMGN3,RBM25,HELLS,TMP…
1	!	2.41e-18	2856	370	162	0.438	0.057	HPA:013020_02	hpa	19	endometrium 2; glandular cells[Uncertain,Medium]	2	CDC27,LIG3,BAIAP2L1,BAZ1B,POLR3B,CAPN1,BRD9,RFC1,CUL3,PNKP,POLR2B,MAP4,RSF1,NOP58,NTHL1,JMJD6,POLB,XRCC1,SMARCE1,TOP2B,RIF1,SMARCA2,CCNT2,PDS5B,CPNE3,CHERP,RBM22,ANAPC5,RCOR1,SUPT16H,CBX5,H2AFY2,BCL7C,SMARCB1,PES1,ACIN1,PABPN1,PNN,ADNP,TJP1,NUCB1,GPI,TAF6,TFAM,UBTF,CBX1,MED31,CCDC86,GTF2H1,GTF2H3,RFC5,CHD4,CCNC,TCERG1,DBN1,NRBP1,SPTBN1,MSH6,SCP2,ATP5F1,ARID1A,RBM25,TMPO,NFYB,PSPC1,CBX3,USP22,HIST…
1	!	2.44e-18	564	370	63	0.17	0.112	HPA:055010_13	hpa	173	vagina; squamous epithelial cells[Supported,High]	4	POLR3B,CAPN1,PNKP,POLR2B,RSF1,NOP58,XRCC1,SMARCE1,TOP2B,CCNT2,PDS5B,RBM22,ANAPC5,RCOR1,DSP,SMARCB1,PNN,ADNP,UBTF,GTF2H1,CHD4,TMPO,NFYB,HIST1H1D,THOC2,RPL36,DKC1,H3F3B,SRRM1,DSC2,MAP7,SRSF1,ACTL6A,TRA2B,CDK9,NCBP1,NUMA1,SLTM,HMG20A,GLYR1,BRD4,TAF1,TAF5,CPSF7,ATP5J,RRP1B,LMNA,TAF10,PHB,CDK12,HIST1H1E,SMARCC1,POLR2A,H1F0,HIST4H4,BAZ1A,TOP1,PPP1R10,SARNP,HMGN1,EIF3CL,DNAJC9,C17ORF49
1	!	2.61e-18	4069	370	203	0.549	0.05	HPA:034020_01	hpa	75	placenta; trophoblastic cells[Uncertain,Low]	1	CDC27,LIG3,BAIAP2L1,BAZ1B,POLR3B,CAPN1,BRD9,ABCF2,RFC1,CUL3,PNKP,POLR2B,MAP4,RSF1,NOP58,NTHL1,CDK13,SMARCD1,JMJD6,POLB,XRCC1,SMARCE1,BCS1L,TOP2B,RIF1,SMARCA2,CCNT2,MRPL22,PDS5B,CPNE3,CHERP,RBM22,TPX2,ANAPC5,RCOR1,SUPT16H,CBX5,DSP,H2AFY2,BCL7C,SMARCB1,PES1,ACIN1,PABPN1,PNN,ADNP,NOP56,NUCB1,GPI,TAF6,GTPBP4,TFAM,UBTF,CBX1,MED31,UBE2D3,CCDC86,GTF2H1,GTF2H3,RFC5,NOP2,CHD4,SRSF9,MDN1,CCNC,H2AFY,TCERG1,…
1	!	2.63e-18	1388	370	104	0.281	0.075	HPA:012010_02	hpa	76	endometrium 1; cells in endometrial stroma[Uncertain,Medium]	2	LIG3,CAPN1,BRD9,CUL3,PNKP,MAP4,RSF1,NOP58,NTHL1,SMARCD1,XRCC1,SMARCE1,TOP2B,RIF1,SMARCA2,CCNT2,PDS5B,TPX2,ANAPC5,RCOR1,CBX5,H2AFY2,BCL7C,SMARCB1,PABPN1,PNN,ADNP,TAF6,UBTF,CBX1,GTF2H1,CHD4,SRSF9,CCNC,DBN1,SPTBN1,ARID1A,RBM25,TMPO,NFYB,PSPC1,CBX3,LRP1,USP22,HIST1H1D,THOC2,SNRPD2,HP1BP3,SMARCA4,CCNT1,RPL36,DKC1,THOC6,CC2D1A,H3F3B,TERF2,DCTN4,SRRM1,SRSF1,ACTL6A,TRA2B,CDK9,MDC1,NUMA1,PNPT1,SMARCC2,HMG…
1	!	2.88e-18	18417	428	401	0.937	0.022	TF:M07380_0	tf	347	Factor: E2F-4; motif: NTTTCSCGCC; match class: 0	1	CDC27,SLC25A5,LIG3,AP2B1,BAIAP2L1,BAZ1B,NUB1,CAPN1,AGPS,BRD9,RFC1,CUL3,PNKP,MED17,POLR2B,MAP4,RSF1,LTBP1,RFC2,RRP12,TTC17,MRTO4,ANAPC4,NOP58,KCNH2,MTA3,CROCC,MED29,HAGH,TNPO3,NTHL1,CDK13,MTHFD2,CTNNA2,SMARCD1,DNTTIP2,KIF2A,JMJD6,POLB,CSNK2A2,ACTN1,NLE1,SMARCE1,BCS1L,TOP2B,GTF3C1,KIF22,RIF1,SMARCA2,MRPL22,DIS3,PDS5B,CHMP2B,CPNE3,CHERP,IPO11,RBM22,BAX,DDX18,TPX2,ANAPC5,TRMT6,RCOR1,SUPT16H,CBX5,DSP,…
1	!	2.9e-18	1621	370	114	0.308	0.07	HPA:010030_11	hpa	315	colon; peripheral nerve/ganglion[Supported,Low]	2	CDC27,BAIAP2L1,CAPN1,ABCF2,RFC1,CUL3,POLR2B,MAP4,RSF1,NOP58,NTHL1,JMJD6,POLB,XRCC1,SMARCE1,BCS1L,TOP2B,SMARCA2,ANAPC5,CBX5,H2AFY2,SMARCB1,ACIN1,PABPN1,ADNP,NOP56,TJP1,GPI,CBX1,CHD4,CAP2,H2AFY,DBN1,NRBP1,SPTBN1,MSH6,SCP2,ATP5F1,RBM25,TMPO,NFYB,PSPC1,CBX3,NAGK,USP22,DEK,GOT2,THOC2,HP1BP3,SMARCA4,CCNT1,RPL36,DKC1,CC2D1A,H3F3B,TERF2,SRRM1,CNDP2,CDK7,WDR36,SRSF1,ACTL6A,TRA2B,CDK9,NCBP1,RIPK1,MDC1,TAF8…
1	!	3.06e-18	1790	370	121	0.327	0.068	HPA:026020_02	hpa	160	lung; pneumocytes[Uncertain,Medium]	2	CDC27,LIG3,BAZ1B,POLR3B,CAPN1,BRD9,RFC1,CUL3,PNKP,POLR2B,MAP4,RSF1,NOP58,NTHL1,SMARCD1,XRCC1,SMARCE1,BCS1L,TOP2B,RIF1,SMARCA2,CCNT2,PDS5B,CHERP,RBM22,ANAPC5,RCOR1,H2AFY2,SMARCB1,ACIN1,PABPN1,PNN,ADNP,SMARCA1,NUCB1,TAF6,UBTF,CBX1,MED31,GTF2H1,GTF2H3,CHD4,H2AFY,TCERG1,SPTBN1,SCP2,ARID1A,HMGN3,RBM25,TMPO,NFYB,PSPC1,CBX3,USP22,HIST1H1D,DEK,THOC2,SNRPD2,HP1BP3,SMARCA4,CCNT1,DKC1,THOC6,CC2D1A,H3F3B,TER…
1	!	3.09e-18	2269	370	140	0.378	0.062	HPA:042040_02	hpa	213	skin 1; melanocytes[Uncertain,Medium]	2	CDC27,LIG3,BAZ1B,POLR3B,CAPN1,BRD9,ABCF2,RFC1,CUL3,PNKP,POLR2B,MAP4,RSF1,NOP58,NTHL1,SMARCD1,JMJD6,POLB,XRCC1,SMARCE1,TOP2B,SMARCA2,CCNT2,MRPL22,PDS5B,RBM22,TPX2,ANAPC5,RCOR1,SUPT16H,SMARCB1,ACIN1,PABPN1,PNN,ADNP,NOP56,NUCB1,GTPBP4,TFAM,UBTF,CBX1,CCDC86,GTF2H1,NOP2,CHD4,H2AFY,TCERG1,SPTBN1,ATP5F1,ARID1A,HMGN3,RBM25,TMPO,NFYB,PSPC1,RNF2,USP22,HIST1H1D,DEK,THOC2,SNRPD2,SMARCA4,CCNT1,RPL36,DKC1,THOC…
1	!	3.1e-18	1346	370	102	0.276	0.076	HPA:030020_02	hpa	51	ovary; ovarian stroma cells[Uncertain,Medium]	2	LIG3,BAZ1B,POLR3B,CAPN1,CUL3,MAP4,RSF1,NOP58,NTHL1,SMARCD1,JMJD6,POLB,XRCC1,SMARCE1,TOP2B,RIF1,SMARCA2,PDS5B,CPNE3,CHERP,ANAPC5,RCOR1,SUPT16H,CBX5,H2AFY2,SMARCB1,PABPN1,PNN,ADNP,TAF6,UBTF,CBX1,GTF2H1,CHD4,H2AFY,TCERG1,NRBP1,SPTBN1,RBM25,TMPO,NFYB,LRP1,USP22,HIST1H1D,DEK,THOC2,SNRPD2,HP1BP3,SMARCA4,CCNT1,DKC1,THOC6,CC2D1A,H3F3B,TERF2,DCTN4,SRRM1,CDK7,SRSF1,ACTL6A,TRA2B,CDK9,NCBP1,MDC1,NUMA1,SMARCC…
1	!	3.71e-18	4237	370	208	0.562	0.049	HPA:002010_01	hpa	242	appendix; glandular cells[Uncertain,Low]	1	CDC27,LIG3,BAIAP2L1,BAZ1B,POLR3B,CAPN1,AGPS,BRD9,ABCF2,RFC1,CUL3,PNKP,POLR2B,MAP4,RSF1,NOP58,NTHL1,SMARCD1,DNTTIP2,JMJD6,POLB,XRCC1,SMARCE1,BCS1L,TOP2B,RIF1,SMARCA2,CCNT2,MRPL22,PDS5B,CHMP2B,CPNE3,CHERP,RBM22,TPX2,ANAPC5,RCOR1,SUPT16H,CBX5,H2AFY2,BCL7C,SMARCB1,PES1,ACIN1,PABPN1,PNN,ADNP,NOP56,TJP1,NUCB1,GPI,TAF6,GTPBP4,TFAM,UBTF,CBX1,MED31,FTSJ3,CCDC86,GTF2H1,GTF2H3,RFC5,NOP2,CHD4,SRSF9,MDN1,CCNC…
1	!	4.25e-18	3535	370	185	0.5	0.052	HPA:027020_01	hpa	118	lymph node; non-germinal center cells[Uncertain,Low]	1	CDC27,LIG3,BAIAP2L1,BAZ1B,POLR3B,CAPN1,BRD9,ABCF2,RFC1,CUL3,PNKP,POLR2B,MAP4,RSF1,NOP58,NTHL1,SMARCD1,JMJD6,POLB,XRCC1,SMARCE1,TOP2B,RIF1,SMARCA2,CCNT2,MRPL22,PDS5B,CHMP2B,CHERP,RBM22,ANAPC5,RCOR1,SUPT16H,CBX5,H2AFY2,SMARCB1,ACIN1,PABPN1,PNN,ADNP,NOP56,NUCB1,GPI,TAF6,GTPBP4,TFAM,UBTF,CBX1,MED31,UBE2D3,CCDC86,GTF2H1,GTF2H3,RFC5,CHD4,H2AFY,TCERG1,DBN1,GTF3C2,NRBP1,SPTBN1,MSH6,ATP5F1,ARID1A,HMGN3,RB…
1	!	5.01e-18	4310	370	210	0.568	0.049	HPA:017010_01	hpa	89	fallopian tube; glandular cells[Uncertain,Low]	1	CDC27,LIG3,BAIAP2L1,BAZ1B,POLR3B,CAPN1,AGPS,BRD9,ABCF2,RFC1,CUL3,PNKP,POLR2B,MAP4,RSF1,NOP58,CROCC,NTHL1,CDK13,SMARCD1,DNTTIP2,JMJD6,POLB,XRCC1,SMARCE1,BCS1L,TOP2B,RIF1,SMARCA2,CCNT2,MRPL22,PDS5B,CHMP2B,CPNE3,CHERP,RBM22,TPX2,ANAPC5,SUPT16H,CBX5,H2AFY2,BCL7C,SMARCB1,PES1,ACIN1,PABPN1,PNN,ADNP,NOP56,TJP1,NUCB1,GPI,TAF6,GTPBP4,TFAM,UBTF,DHX40,CBX1,MED31,FTSJ3,UBE2D3,CCDC86,GTF2H1,GTF2H3,RFC5,NOP2,C…
1	!	5.86e-18	475	433	52	0.12	0.109	GO:0022613	BP	1	ribonucleoprotein complex biogenesis	4	MRTO4,NOP58,NLE1,DIS3,RBM22,PES1,SRSF5,NOP56,GTPBP4,FTSJ3,NOP2,SRSF9,MDN1,BRIX1,PNO1,PRPF3,EBNA1BP2,HEATR1,SNRPD2,RPL36,EXOSC2,DKC1,WDR36,NAT10,DDX56,SRSF1,NCBP1,WDR12,TXNL4B,POLR2D,RPL7L1,UTP14A,RRP1B,WDR43,GNL3,PSIP1,NOL6,BMS1,NOLC1,USP39,DDX23,RRS1,SNRPE,RPL35A,TBL3,NOC4L,NOC2L,RPF2,RPS26,RPL10A,PWP2,BOP1
1	!	7.81e-18	3553	370	185	0.5	0.052	HPA:005010_02	hpa	63	bronchus; respiratory epithelial cells[Uncertain,Medium]	2	CDC27,LIG3,BAIAP2L1,BAZ1B,POLR3B,CAPN1,AGPS,BRD9,RFC1,CUL3,PNKP,POLR2B,MAP4,RSF1,NOP58,CROCC,NTHL1,SMARCD1,JMJD6,POLB,XRCC1,SMARCE1,TOP2B,RIF1,SMARCA2,CCNT2,MRPL22,PDS5B,CHMP2B,CPNE3,CHERP,RBM22,TPX2,ANAPC5,RCOR1,SUPT16H,CBX5,DSP,H2AFY2,BCL7C,SMARCB1,ACIN1,PABPN1,PNN,ADNP,NOP56,TJP1,GPI,TAF6,GTPBP4,TFAM,UBTF,DHX40,CBX1,MED31,CCDC86,GTF2H1,GTF2H3,RFC5,CHD4,SRSF9,MDN1,CAP2,CCNC,H2AFY,TCERG1,NRBP1,S…
1	!	8.29e-18	3888	370	196	0.53	0.05	HPA:012020_01	hpa	93	endometrium 1; glandular cells[Uncertain,Low]	1	CDC27,LIG3,BAIAP2L1,BAZ1B,POLR3B,CAPN1,AGPS,BRD9,ABCF2,RFC1,CUL3,PNKP,POLR2B,MAP4,RSF1,NOP58,NTHL1,SMARCD1,JMJD6,POLB,XRCC1,SMARCE1,BCS1L,TOP2B,RIF1,SMARCA2,CCNT2,MRPL22,PDS5B,CPNE3,CHERP,RBM22,TPX2,ANAPC5,RCOR1,SUPT16H,CBX5,H2AFY2,BCL7C,SMARCB1,PES1,ACIN1,PABPN1,PNN,ADNP,NOP56,TJP1,NUCB1,GPI,TAF6,GTPBP4,TFAM,DHX40,CBX1,MED31,UBE2D3,CCDC86,GTF2H1,GTF2H3,RFC5,CHD4,SRSF9,CCNC,H2AFY,TCERG1,DBN1,NRBP…
1	!	8.58e-18	3437	370	181	0.489	0.053	HPA:028010_02	hpa	166	nasopharynx; respiratory epithelial cells[Uncertain,Medium]	2	CDC27,LIG3,BAIAP2L1,BAZ1B,POLR3B,CAPN1,BRD9,RFC1,PNKP,POLR2B,MAP4,RSF1,NOP58,CROCC,SMARCD1,JMJD6,POLB,XRCC1,SMARCE1,BCS1L,TOP2B,SMARCA2,CCNT2,CHERP,RBM22,TPX2,ANAPC5,RCOR1,SUPT16H,H2AFY2,BCL7C,SMARCB1,PES1,ACIN1,PABPN1,PNN,ADNP,NOP56,TJP1,NUCB1,TAF6,GTPBP4,TFAM,UBTF,CBX1,MED31,CCDC86,GTF2H1,GTF2H3,RFC5,CHD4,SRSF9,MDN1,CCNC,H2AFY,TCERG1,NRBP1,SPTBN1,MSH6,SCP2,ATP5F1,ARID1A,HMGN3,RBM25,TMPO,NFYB,PS…
1	!	8.83e-18	201	433	35	0.081	0.174	GO:0032993	CC	18	protein-DNA complex	2	H2AFY2,GTF2H3,CHD4,H2AFY,NFYB,HIST1H1D,MED1,HP1BP3,H3F3B,TERF2,GLYR1,HIST1H4H,TONSL,H2AFZ,TERF2IP,HIST1H1E,SUZ12,HIST2H2AC,HIST2H2AB,GTF2F2,H1F0,HIST1H4C,HIST1H4J,HIST4H4,TOP1,HIST2H4B,HIST2H4A,HIST2H2AA4,HIST1H4K,HIST1H4F,HIST1H4L,HIST1H4I,HIST1H4E,HIST1H4D,HIST1H4B
1	!	8.87e-18	4521	370	216	0.584	0.048	HPA:036010_01	hpa	223	rectum; glandular cells[Uncertain,Low]	1	CDC27,LIG3,BAIAP2L1,BAZ1B,POLR3B,CAPN1,AGPS,BRD9,ABCF2,RFC1,CUL3,PNKP,POLR2B,MAP4,RSF1,NOP58,NTHL1,CDK13,SMARCD1,DNTTIP2,JMJD6,POLB,XRCC1,SMARCE1,BCS1L,TOP2B,RIF1,SMARCA2,CCNT2,MRPL22,PDS5B,CHMP2B,CPNE3,CHERP,RBM22,TPX2,ANAPC5,RCOR1,SUPT16H,CBX5,DSP,H2AFY2,BCL7C,SMARCB1,PES1,ACIN1,PABPN1,PNN,ADNP,NOP56,TJP1,NUCB1,GPI,TAF6,GTPBP4,TFAM,UBTF,CBX1,MED31,FTSJ3,VTN,UBE2D3,CCDC86,GTF2H1,GTF2H3,RFC5,NOP2…
1	!	9.01e-18	2507	370	148	0.4	0.059	HPA:021010_01	hpa	139	hippocampus; glial cells[Uncertain,Low]	1	CDC27,BAIAP2L1,POLR3B,CAPN1,BRD9,RFC1,CUL3,PNKP,MAP4,RSF1,NOP58,NTHL1,SMARCD1,JMJD6,XRCC1,SMARCE1,BCS1L,TOP2B,RIF1,SMARCA2,CCNT2,PDS5B,CHERP,RBM22,TPX2,ANAPC5,RCOR1,SUPT16H,CBX5,H2AFY2,SMARCB1,ACIN1,PABPN1,PNN,ADNP,NOP56,SMARCA1,NUCB1,GPI,TAF6,UBTF,CBX1,UBE2D3,CCDC86,GTF2H1,CHD4,SRSF9,CAP2,CCNC,H2AFY,NRBP1,SPTBN1,MSH6,ARID1A,HMGN3,RBM25,TMPO,NFYB,PSPC1,HIST1H1D,GOT2,THOC2,SNRPD2,HP1BP3,SMARCA4,CC…
1	!	9.5e-18	780	370	74	0.2	0.095	HPA:029010_03	hpa	136	oral mucosa; squamous epithelial cells[Uncertain,High]	5	CDC27,POLR3B,POLR2B,NTHL1,JMJD6,XRCC1,TOP2B,CCNT2,CPNE3,CHERP,RBM22,ANAPC5,RCOR1,SMARCB1,PABPN1,ADNP,UBTF,GTF2H1,CHD4,MDN1,TMPO,NFYB,USP22,HIST1H1D,THOC2,SNRPD2,SMARCA4,RPL36,DKC1,H3F3B,SRRM1,DSC2,SRSF1,ACTL6A,TRA2B,CDK9,MDC1,NUMA1,SMARCC2,HMG20A,GLYR1,BRD4,TAF1,TAF5,ATAD2,HIST1H4H,LMNA,GNL3,TAF10,PHB,CDK12,HIST1H1E,SMARCC1,POLR2A,H1F0,HIST1H4C,HIST1H4J,BAZ1A,TOP1,PPP1R10,SARNP,HMGN1,EIF3CL,DNAJC…
1	!	1.29e-17	107	433	27	0.062	0.252	GO:0006353	BP	1	DNA-templated transcription, termination	7	THOC3,POLDIP3,SRSF5,PABPN1,ERCC2,UBTF,GTF2H1,GTF2H3,SRSF9,THOC2,THOC6,SRRM1,CDK7,SRSF1,NCBP1,DHX38,FIP1L1,CPSF7,CHTOP,ERCC3,NUDT21,PTRF,POLR2L,POLR2A,SNRPE,SARNP,GTF2H4
1	!	1.34e-17	3274	370	175	0.473	0.053	HPA:052010_02	hpa	276	thyroid gland; glandular cells[Uncertain,Medium]	2	CDC27,LIG3,BAZ1B,POLR3B,CAPN1,AGPS,BRD9,RFC1,CUL3,PNKP,POLR2B,MAP4,RSF1,NOP58,NTHL1,SMARCD1,JMJD6,POLB,XRCC1,SMARCE1,BCS1L,TOP2B,RIF1,SMARCA2,CCNT2,MRPL22,PDS5B,CPNE3,CHERP,RBM22,TPX2,ANAPC5,RCOR1,SUPT16H,CBX5,H2AFY2,BCL7C,SMARCB1,ACIN1,PABPN1,PNN,ADNP,TJP1,NUCB1,GPI,TAF6,GTPBP4,TFAM,UBTF,CBX1,MED31,CCDC86,GTF2H1,GTF2H3,RFC5,CHD4,SRSF9,CCNC,H2AFY,TCERG1,NRBP1,SPTBN1,MSH6,SCP2,HMGN3,RBM25,NFYB,PSP…
1	!	1.37e-17	4121	370	203	0.549	0.049	HPA:031010_01	hpa	4	pancreas; exocrine glandular cells[Uncertain,Low]	1	CDC27,LIG3,BAIAP2L1,BAZ1B,POLR3B,CAPN1,AGPS,BRD9,ABCF2,RFC1,CUL3,PNKP,POLR2B,MAP4,RSF1,NOP58,NTHL1,SMARCD1,DNTTIP2,JMJD6,POLB,XRCC1,SMARCE1,BCS1L,TOP2B,RIF1,SMARCA2,CCNT2,MRPL22,PDS5B,CHMP2B,CPNE3,CHERP,RBM22,ANAPC5,RCOR1,SUPT16H,CBX5,DSP,H2AFY2,BCL7C,SMARCB1,PES1,ACIN1,PABPN1,PNN,ADNP,NOP56,SMARCA1,TJP1,GPI,TAF6,GTPBP4,TFAM,UBTF,DHX40,CBX1,MED31,FTSJ3,CCDC86,GTF2H1,GTF2H3,RFC5,NOP2,CHD4,SRSF9,MD…
1	!	1.42e-17	818	433	68	0.157	0.083	GO:0016071	BP	1	mRNA metabolic process	8	POLR2B,THOC3,MRTO4,CDK13,JMJD6,DIS3,CHERP,RBM22,POLDIP3,SRSF5,ACIN1,PABPN1,PNN,ERCC2,NOVA2,DHX40,GTF2H1,GTF2H3,SRSF9,PRPF4B,PRPF3,RBM25,PSPC1,THOC2,MED1,SNRPD2,CCNT1,RPL36,EXOSC2,DKC1,THOC6,SRRM1,CDK7,SRSF1,TRA2B,CDK9,NCBP1,SLTM,PNPT1,DHX38,TXNL4B,POLR2D,FIP1L1,METTL14,CPSF7,SAP18,CHTOP,ERCC3,TRA2A,PSIP1,METTL3,NUDT21,CDK12,USP39,TSEN34,PPIH,DDX23,POLR2L,POLR2A,SNRPE,RPL35A,CNOT10,GTF2F2,PRPF40A,…
1	!	1.45e-17	1026	370	86	0.232	0.084	HPA:051020_13	hpa	27	testis; cells in seminiferous ducts[Supported,High]	4	LIG3,CUL3,PNKP,MAP4,SMARCD1,JMJD6,POLB,XRCC1,SMARCE1,TOP2B,RIF1,SMARCA2,CCNT2,PDS5B,RCOR1,SUPT16H,SMARCB1,PABPN1,PNN,ADNP,CBX1,GTF2H1,RFC5,CHD4,SRSF9,H2AFY,MSH6,RBM25,NFYB,PSPC1,USP22,THOC2,SNRPD2,SMARCA4,DNMT1,DKC1,TOP2A,H3F3B,SRRM1,SRSF1,ACTL6A,TRA2B,CDK9,NCBP1,MDC1,NUMA1,SLTM,SMARCC2,HMG20A,GLYR1,BRD4,FIP1L1,METTL14,TAF1,TAF5,CPSF7,SAP18,TRIP12,ATP5J,ATAD2,RRP1B,LMNA,LRWD1,RFC4,H2AFZ,PSIP1,TAF…
1	!	1.52e-17	584	370	63	0.17	0.108	HPA:009010_13	hpa	22	cervix, uterine; glandular cells[Supported,High]	4	CDC27,LIG3,POLR3B,CAPN1,PNKP,POLR2B,SMARCD1,JMJD6,XRCC1,SMARCE1,TOP2B,CCNT2,PDS5B,ANAPC5,RCOR1,SMARCB1,PABPN1,UBTF,CBX1,CHD4,ARID1A,RBM25,TMPO,NFYB,HIST1H1D,THOC2,SNRPD2,SMARCA4,RPL36,DKC1,H3F3B,SRRM1,SRSF1,ACTL6A,TRA2B,CDK9,NCBP1,NUMA1,SLTM,SMARCC2,HMG20A,GLYR1,BRD4,TAF1,TAF5,CPSF7,SMARCA5,ATP5J,RRP1B,LMNA,H2AFZ,TAF10,PHB,CDK12,ATP5H,HIST1H1E,RCC1,POLR2A,H1F0,HIST4H4,SARNP,HMGN1,C17ORF49
1	!	1.89e-17	1201	370	94	0.254	0.078	HPA:010030_12	hpa	315	colon; peripheral nerve/ganglion[Supported,Medium]	3	CDC27,CAPN1,CUL3,MAP4,RSF1,NOP58,NTHL1,JMJD6,POLB,XRCC1,SMARCE1,TOP2B,SMARCA2,ANAPC5,CBX5,H2AFY2,SMARCB1,ACIN1,PABPN1,ADNP,CBX1,CHD4,H2AFY,DBN1,NRBP1,SPTBN1,ATP5F1,RBM25,NFYB,PSPC1,CBX3,USP22,DEK,GOT2,THOC2,SMARCA4,CCNT1,RPL36,DKC1,CC2D1A,H3F3B,SRRM1,CDK7,WDR36,SRSF1,ACTL6A,TRA2B,CDK9,NCBP1,MDC1,TAF8,NUMA1,SLTM,PNPT1,SMARCC2,GLYR1,BRD4,FIP1L1,METTL14,TAF1,TAF5,SAP18,RNF219,SMARCA5,ATP5J,LMNA,RFC4…
1	!	2.03e-17	3885	370	195	0.527	0.05	HPA:044010_02	hpa	235	small intestine; glandular cells[Uncertain,Medium]	2	CDC27,LIG3,BAIAP2L1,BAZ1B,POLR3B,CAPN1,AGPS,BRD9,RFC1,CUL3,PNKP,POLR2B,MAP4,NOP58,NTHL1,CDK13,SMARCD1,JMJD6,XRCC1,SMARCE1,BCS1L,TOP2B,RIF1,SMARCA2,CCNT2,MRPL22,PDS5B,CHMP2B,CPNE3,CHERP,RBM22,ANAPC5,RCOR1,SUPT16H,CBX5,H2AFY2,BCL7C,SMARCB1,PES1,ACIN1,PABPN1,PNN,ADNP,TJP1,NUCB1,GPI,TAF6,GTPBP4,TFAM,UBTF,CBX1,MED31,FTSJ3,VTN,CCDC86,GTF2H1,GTF2H3,RFC5,CHD4,SRSF9,MDN1,CCNC,H2AFY,TCERG1,GTF3C2,NRBP1,SPT…
1	!	2.41e-17	3527	370	183	0.495	0.052	HPA:040010_01	hpa	209	skeletal muscle; myocytes[Uncertain,Low]	1	CDC27,LIG3,BAIAP2L1,BAZ1B,POLR3B,CAPN1,AGPS,BRD9,CUL3,PNKP,POLR2B,MAP4,RSF1,NOP58,NTHL1,SMARCD1,JMJD6,POLB,XRCC1,SMARCE1,BCS1L,TOP2B,RIF1,SMARCA2,CCNT2,PDS5B,CPNE3,CHERP,RBM22,TPX2,ANAPC5,RCOR1,SUPT16H,H2AFY2,BCL7C,SMARCB1,ACIN1,PABPN1,PNN,NOP56,TJP1,NUCB1,GPI,TAF6,GTPBP4,TFAM,UBTF,CBX1,FTSJ3,UBE2D3,CCDC86,GTF2H1,GTF2H3,RFC5,CHD4,SRSF9,CAP2,CCNC,H2AFY,TCERG1,TNNC1,GTF3C2,NRBP1,SPTBN1,MSH6,SCP2,AT…
1	!	2.58e-17	2561	370	149	0.403	0.058	HPA:003010_02	hpa	43	bone marrow; hematopoietic cells[Uncertain,Medium]	2	CDC27,LIG3,BAZ1B,POLR3B,CAPN1,BRD9,RFC1,CUL3,PNKP,POLR2B,RSF1,NOP58,NTHL1,SMARCD1,JMJD6,XRCC1,SMARCE1,TOP2B,RIF1,SMARCA2,CCNT2,PDS5B,CHMP2B,CHERP,RBM22,TPX2,ANAPC5,RCOR1,SUPT16H,CBX5,H2AFY2,SMARCB1,ACIN1,PABPN1,PNN,ADNP,NUCB1,GPI,UBTF,CBX1,MED31,UBE2D3,CCDC86,GTF2H1,RFC5,CHD4,H2AFY,NRBP1,MSH6,SCP2,ATP5F1,ARID1A,RBM25,HELLS,TMPO,NFYB,PSPC1,HIST1H1D,DEK,THOC2,SNRPD2,SMARCA4,CCNT1,RPL36,DNMT1,DKC1,T…
1	!	2.62e-17	4492	370	214	0.578	0.048	HPA:050010_01	hpa	68	stomach 2; glandular cells[Uncertain,Low]	1	CDC27,LIG3,BAIAP2L1,BAZ1B,POLR3B,CAPN1,AGPS,BRD9,ABCF2,RFC1,CUL3,PNKP,POLR2B,MAP4,RSF1,NOP58,NTHL1,CDK13,SMARCD1,DNTTIP2,JMJD6,POLB,XRCC1,SMARCE1,BCS1L,TOP2B,RIF1,SMARCA2,CCNT2,MRPL22,PDS5B,CPNE3,CHERP,RBM22,TPX2,ANAPC5,RCOR1,SUPT16H,CBX5,H2AFY2,BCL7C,SMARCB1,PES1,ACIN1,PABPN1,PNN,ADNP,NOP56,SMARCA1,TJP1,NUCB1,GPI,TAF6,GTPBP4,TFAM,UBTF,DHX40,CBX1,MED31,FTSJ3,UBE2D3,CCDC86,GTF2H1,GTF2H3,RFC5,NOP2,…
1	!	2.75e-17	83	326	26	0.08	0.313	REAC:674695	rea	84	RNA Polymerase II Pre-transcription Events	3	POLR2B,CCNT2,SUPT16H,TH1L,ERCC2,TAF6,GTF2H1,GTF2H3,CCNT1,CDK7,CDK9,NCBP1,POLR2D,TAF1,TAF5,SSRP1,ERCC3,TAF3,TAF10,POLR2L,TAF7,POLR2A,TAF9B,GTF2F2,GTF2E2,GTF2H4
1	!	2.96e-17	456	370	55	0.149	0.121	HPA:026020_13	hpa	160	lung; pneumocytes[Supported,High]	4	CAPN1,PNKP,POLR2B,RSF1,XRCC1,SMARCE1,CCNT2,PDS5B,ANAPC5,RCOR1,SMARCB1,ADNP,UBTF,GTF2H1,H2AFY,SPTBN1,TMPO,NFYB,PSPC1,USP22,HIST1H1D,THOC2,SNRPD2,SMARCA4,DKC1,H3F3B,ACTL6A,TRA2B,CDK9,MDC1,NUMA1,SLTM,SMARCC2,HMG20A,GLYR1,BRD4,TAF1,TAF5,CPSF7,ATP5J,LMNA,H2AFZ,TAF10,PHB,CDK12,HIST1H1E,HIST2H2AC,HIST2H2AB,H1F0,HIST4H4,BAZ1A,SARNP,HMGN1,C17ORF49,HIST2H2AA4
1	!	3.07e-17	109	326	29	0.089	0.266	REAC:73854	rea	84	RNA Polymerase I Promoter Clearance	4	MTA3,ERCC2,UBTF,GTF2H1,GTF2H3,CHD4,H3F3B,CDK7,GATAD2B,HIST1H4H,ERCC3,H2AFZ,GATAD2A,POLR2L,HIST2H2AC,HIST1H4C,HIST1H4J,HIST4H4,GTF2H4,HIST2H4B,HIST2H4A,HIST2H2AA4,HIST1H4K,HIST1H4F,HIST1H4L,HIST1H4I,HIST1H4E,HIST1H4D,HIST1H4B
1	!	3.41e-17	16567	433	426	0.984	0.026	GO:0044464	CC	18	cell part	1	CDC27,SLC25A5,LIG3,AP2B1,BAIAP2L1,MED24,BAZ1B,NUB1,POLR3B,CAPN1,AGPS,ABCF2,RFC1,CUL3,PNKP,MED17,POLR2B,MAP4,RSF1,LTBP1,RFC2,THOC3,RRP12,TTC17,MRTO4,ANAPC4,NOP58,KCNH2,MTA3,CROCC,MED29,HAGH,TNPO3,NTHL1,CDK13,MTHFD2,CTNNA2,SMARCD1,DNTTIP2,KIF2A,JMJD6,POLB,ASNS,CSNK2A2,ACTN1,XRCC1,NLE1,SMARCE1,BCS1L,TOP2B,GTF3C1,KIF22,RIF1,SMARCA2,CCNT2,MRPL22,DIS3,PDS5B,CHMP2B,CPNE3,CHERP,IPO11,RBM22,BAX,DDX18,TPX2…
1	!	3.64e-17	666	370	67	0.181	0.101	HPA:004010_12	hpa	134	breast; adipocytes[Supported,Medium]	3	CDC27,LIG3,POLR3B,RFC1,CUL3,PNKP,MAP4,NTHL1,SMARCD1,JMJD6,SMARCA2,CCNT2,PDS5B,RBM22,ANAPC5,RCOR1,ACIN1,PABPN1,PNN,UBTF,GTF2H1,CHD4,NRBP1,NFYB,PSPC1,CBX3,USP22,THOC2,SNRPD2,HP1BP3,SMARCA4,DKC1,H3F3B,SRRM1,SRSF1,ACTL6A,TRA2B,CDK9,MDC1,NUMA1,SLTM,SMARCC2,HMG20A,GLYR1,BRD4,METTL14,TAF5,CPSF7,SAP18,LMNA,RFC4,GNL3,PSIP1,TAF10,PHB,CDK12,GATAD2A,HIST1H1E,PTRF,RCC1,POLR2A,GTF2F2,H1F0,HIST4H4,TOP1,SARNP,HM…
1	!	3.94e-17	350	433	44	0.102	0.126	GO:0098687	CC	18	chromosomal region	7	BAZ1B,POLR2B,THOC3,XRCC1,KIF22,RIF1,PDS5B,CBX5,H2AFY2,SMCHD1,CBX1,H2AFY,ORC4,HELLS,CBX3,THOC2,DNMT1,THOC6,H3F3B,TERF2,NAT10,DCTN3,KIF2C,DYNC1LI1,MKI67,HIST1H4H,LRWD1,ANAPC16,TERF2IP,PPP1CA,HIST1H4C,HIST1H4J,HIST4H4,DAXX,PPP1R10,HIST2H4B,HIST2H4A,HIST1H4K,HIST1H4F,HIST1H4L,HIST1H4I,HIST1H4E,HIST1H4D,HIST1H4B
1	!	3.95e-17	667	370	67	0.181	0.1	HPA:007010_13	hpa	32	cerebellum; Purkinje cells[Supported,High]	4	LIG3,POLR3B,NOP58,SMARCD1,XRCC1,SMARCE1,TOP2B,SMARCA2,CCNT2,PDS5B,RBM22,ANAPC5,SMARCB1,ACIN1,PNN,NUCB1,UBTF,CBX1,FTSJ3,GTF2H1,NOP2,CHD4,SRSF9,CAP2,ARID1A,PSPC1,USP22,GOT2,THOC2,SNRPD2,SMARCA4,RPL36,DKC1,SRRM1,WDR36,NAT10,SRSF1,ACTL6A,TRA2B,CDK9,MDC1,NUMA1,SLTM,SMARCC2,HMG20A,GLYR1,BRD4,FIP1L1,TAF1,INA,TAF5,CPSF7,SAP18,ATP5J,RRP1B,LMNA,GNL3,PSIP1,TAF10,PHB,CDK12,ATP5H,BANF1,POLR2A,TBL3,GTF2F2,EIF3…
1	!	4.03e-17	4474	370	213	0.576	0.048	HPA:010020_01	hpa	126	colon; glandular cells[Uncertain,Low]	1	CDC27,LIG3,BAIAP2L1,BAZ1B,POLR3B,CAPN1,AGPS,BRD9,ABCF2,RFC1,CUL3,PNKP,POLR2B,MAP4,RSF1,NOP58,NTHL1,SMARCD1,DNTTIP2,JMJD6,POLB,XRCC1,SMARCE1,BCS1L,TOP2B,RIF1,SMARCA2,CCNT2,MRPL22,PDS5B,CHMP2B,CPNE3,CHERP,RBM22,TPX2,ANAPC5,RCOR1,SUPT16H,CBX5,H2AFY2,BCL7C,SMARCB1,PES1,ACIN1,PABPN1,ADNP,NOP56,TJP1,NUCB1,GPI,TAF6,GTPBP4,TFAM,UBTF,CBX1,MED31,FTSJ3,VTN,UBE2D3,CCDC86,GTF2H1,GTF2H3,RFC5,NOP2,CHD4,SRSF9,MD…
1	!	4.97e-17	2854	370	159	0.43	0.056	HPA:042010_01	hpa	215	skin 1; Langerhans[Uncertain,Low]	1	CDC27,LIG3,BAIAP2L1,BAZ1B,POLR3B,CAPN1,BRD9,RFC1,CUL3,PNKP,POLR2B,MAP4,RSF1,NOP58,NTHL1,SMARCD1,JMJD6,POLB,XRCC1,SMARCE1,BCS1L,TOP2B,RIF1,SMARCA2,CCNT2,MRPL22,PDS5B,CPNE3,CHERP,RBM22,ANAPC5,RCOR1,SUPT16H,DSP,H2AFY2,BCL7C,SMARCB1,PES1,ACIN1,PABPN1,PNN,ADNP,NOP56,NUCB1,GPI,TAF6,GTPBP4,TFAM,UBTF,CBX1,MED31,UBE2D3,CCDC86,GTF2H1,GTF2H3,RFC5,CHD4,CCNC,H2AFY,TCERG1,SPTBN1,MSH6,ARID1A,RBM25,TMPO,NFYB,PSP…
1	!	4.98e-17	3283	370	174	0.47	0.053	HPA:042040_01	hpa	213	skin 1; melanocytes[Uncertain,Low]	1	CDC27,LIG3,BAIAP2L1,BAZ1B,POLR3B,CAPN1,AGPS,BRD9,ABCF2,RFC1,CUL3,PNKP,POLR2B,MAP4,RSF1,NOP58,NTHL1,SMARCD1,JMJD6,POLB,XRCC1,SMARCE1,BCS1L,TOP2B,RIF1,SMARCA2,CCNT2,MRPL22,PDS5B,CPNE3,CHERP,RBM22,TPX2,ANAPC5,RCOR1,SUPT16H,DSP,H2AFY2,BCL7C,SMARCB1,PES1,ACIN1,PABPN1,PNN,ADNP,NOP56,NUCB1,GPI,TAF6,GTPBP4,TFAM,UBTF,CBX1,UBE2D3,CCDC86,GTF2H1,GTF2H3,RFC5,NOP2,CHD4,CCNC,H2AFY,TCERG1,NRBP1,SPTBN1,MSH6,SCP2,…
1	!	5.44e-17	4040	370	199	0.538	0.049	HPA:039010_01	hpa	127	seminal vesicle; glandular cells[Uncertain,Low]	1	CDC27,LIG3,BAIAP2L1,BAZ1B,POLR3B,CAPN1,AGPS,BRD9,ABCF2,RFC1,CUL3,PNKP,POLR2B,MAP4,RSF1,NOP58,NTHL1,SMARCD1,JMJD6,POLB,XRCC1,SMARCE1,BCS1L,TOP2B,RIF1,SMARCA2,CCNT2,MRPL22,PDS5B,CHMP2B,CPNE3,CHERP,RBM22,TPX2,ANAPC5,RCOR1,SUPT16H,CBX5,H2AFY2,BCL7C,SMARCB1,PES1,ACIN1,PABPN1,PNN,ADNP,NOP56,TJP1,NUCB1,GPI,TAF6,GTPBP4,TFAM,UBTF,CBX1,MED31,FTSJ3,UBE2D3,CCDC86,GTF2H1,GTF2H3,RFC5,CHD4,SRSF9,MDN1,CCNC,H2AFY…
1	!	6.05e-17	2094	433	115	0.266	0.055	GO:0043933	BP	1	macromolecular complex subunit organization	4	AP2B1,BAIAP2L1,MED24,CUL3,RSF1,TTC17,MRTO4,SMARCD1,NLE1,SMARCE1,BCS1L,MRPL22,CHMP2B,RBM22,BAX,SUPT16H,H2AFY2,SMARCB1,SRSF5,KPNA3,ERCC2,MED25,ASF1B,TFAM,SMARCD2,VTN,GTF2H1,GTF2H3,NOP2,SRSF9,MDN1,BRIX1,H2AFY,SPTBN1,PRPF3,ARID1A,HELLS,HIST1H1D,SNRPD2,HP1BP3,SMARCA4,SNX9,H3F3B,CDK7,SRSF1,TRA2B,TOR1A,NCBP1,RIPK1,NUMA1,PNPT1,SMARCC2,VPS33A,TXNL4B,TP53,KIF2C,POGZ,POLR2D,TAF1,CPSF7,SMARCA5,HIST1H4H,CHAF1…
1	!	6.9e-17	16597	433	426	0.984	0.026	GO:0005623	CC	18	cell	1	CDC27,SLC25A5,LIG3,AP2B1,BAIAP2L1,MED24,BAZ1B,NUB1,POLR3B,CAPN1,AGPS,ABCF2,RFC1,CUL3,PNKP,MED17,POLR2B,MAP4,RSF1,LTBP1,RFC2,THOC3,RRP12,TTC17,MRTO4,ANAPC4,NOP58,KCNH2,MTA3,CROCC,MED29,HAGH,TNPO3,NTHL1,CDK13,MTHFD2,CTNNA2,SMARCD1,DNTTIP2,KIF2A,JMJD6,POLB,ASNS,CSNK2A2,ACTN1,XRCC1,NLE1,SMARCE1,BCS1L,TOP2B,GTF3C1,KIF22,RIF1,SMARCA2,CCNT2,MRPL22,DIS3,PDS5B,CHMP2B,CPNE3,CHERP,IPO11,RBM22,BAX,DDX18,TPX2…
1	!	7.39e-17	1314	370	98	0.265	0.075	HPA:031020_12	hpa	146	pancreas; islets of Langerhans[Supported,Medium]	3	BAIAP2L1,CAPN1,ABCF2,PNKP,POLR2B,MAP4,RSF1,NOP58,NTHL1,JMJD6,XRCC1,SMARCE1,BCS1L,TOP2B,RIF1,SMARCA2,CCNT2,PDS5B,RBM22,ANAPC5,RCOR1,CBX5,H2AFY2,SMARCB1,PABPN1,PNN,ADNP,NOP56,NUCB1,GPI,UBTF,CBX1,CCDC86,GTF2H1,CHD4,H2AFY,NRBP1,ARID1A,HMGN3,RBM25,NFYB,PSPC1,USP22,GOT2,THOC2,SNRPD2,HP1BP3,SMARCA4,CCNT1,DKC1,H3F3B,TERF2,MAP7,SRSF1,ACTL6A,TRA2B,CDK9,NCBP1,NUMA1,SLTM,PNPT1,SMARCC2,HMG20A,GLYR1,BRD4,FIP1L…
1	!	8.13e-17	2114	370	131	0.354	0.062	HPA:047010_01	hpa	16	soft tissue 2; adipocytes[Uncertain,Low]	1	CDC27,LIG3,BAIAP2L1,POLR3B,BRD9,RFC1,CUL3,PNKP,MAP4,NOP58,NTHL1,SMARCD1,JMJD6,SMARCE1,TOP2B,SMARCA2,CCNT2,PDS5B,CPNE3,RBM22,ANAPC5,RCOR1,CBX5,H2AFY2,SMARCB1,PES1,ACIN1,PABPN1,PNN,TJP1,GPI,TAF6,GTPBP4,UBTF,CBX1,UBE2D3,GTF2H1,CHD4,CCNC,H2AFY,NRBP1,SPTBN1,MSH6,RBM25,TMPO,NFYB,PSPC1,CBX3,USP22,HIST1H1D,THOC2,SNRPD2,HP1BP3,SMARCA4,RPL36,DKC1,VPS25,H3F3B,TERF2,DCTN4,SRRM1,CDK7,NAT10,SRSF1,ACTL6A,TRA2B,…
1	!	8.61e-17	75	433	23	0.053	0.307	GO:0070603	CC	18	SWI/SNF superfamily-type complex	10	RSF1,SMARCD1,SMARCE1,SMARCA2,SMARCB1,HMGXB4,SMARCA1,SMARCD2,CHD4,ARID1A,SMARCA4,ACTL6A,SMARCC2,SMARCA5,PBRM1,GATAD2A,BPTF,SMARCC1,SUZ12,TRRAP,BAZ1A,DAXX,C17ORF49
1	!	9.12e-17	104	433	26	0.06	0.25	GO:0098781	BP	1	ncRNA transcription	7	POLR2B,GTF3C1,CCNT2,H2AFY2,SMARCB1,RPRD1B,INTS9,TAF6,H2AFY,GTF3C2,GTF3C3,SMARCA4,CCNT1,CDK7,CDK9,NCBP1,TAF8,INTS7,INTS3,POLR2D,TAF5,PTRF,POLR2L,POLR2A,GTF2F2,GTF2E2
1	!	1.01e-16	115	433	27	0.062	0.235	GO:0006342	BP	1	chromatin silencing	11	RIF1,H2AFY2,H2AFY,ARID1A,HELLS,DNMT1,H3F3B,ATAD2,HIST1H4H,H2AFZ,HIST2H2AC,HIST2H2AB,MORF4L1,HIST1H4C,HIST1H4J,HIST4H4,HIST2H4B,HIST2H4A,HIST2H2AA4,HIST1H4K,HIST1H4F,HIST1H4L,UHRF1,HIST1H4I,HIST1H4E,HIST1H4D,HIST1H4B
1	!	1.08e-16	3017	370	164	0.443	0.054	HPA:002020_01	hpa	238	appendix; lymphoid tissue[Uncertain,Low]	1	CDC27,LIG3,BAIAP2L1,BAZ1B,POLR3B,CAPN1,BRD9,RFC1,CUL3,PNKP,POLR2B,MAP4,RSF1,NOP58,NTHL1,CDK13,SMARCD1,DNTTIP2,XRCC1,SMARCE1,BCS1L,TOP2B,RIF1,SMARCA2,CCNT2,MRPL22,PDS5B,RBM22,ANAPC5,RCOR1,SUPT16H,H2AFY2,BCL7C,SMARCB1,PES1,ACIN1,PABPN1,PNN,ADNP,NOP56,TAF6,UBTF,CBX1,CCDC86,GTF2H1,RFC5,CHD4,H2AFY,SPTBN1,MSH6,SCP2,ATP5F1,ARID1A,HMGN3,RBM25,HELLS,TMPO,NFYB,PSPC1,CBX3,NAGK,USP22,HIST1H1D,DEK,GOT2,THOC2,…
1	!	1.17e-16	2906	370	160	0.432	0.055	HPA:012020_02	hpa	93	endometrium 1; glandular cells[Uncertain,Medium]	2	LIG3,BAIAP2L1,POLR3B,CAPN1,AGPS,BRD9,CUL3,PNKP,POLR2B,MAP4,RSF1,NOP58,NTHL1,SMARCD1,JMJD6,XRCC1,SMARCE1,BCS1L,TOP2B,RIF1,SMARCA2,CCNT2,MRPL22,PDS5B,CPNE3,CHERP,RBM22,TPX2,ANAPC5,RCOR1,SUPT16H,CBX5,H2AFY2,BCL7C,SMARCB1,ACIN1,PABPN1,PNN,ADNP,TJP1,NUCB1,GPI,TAF6,CBX1,MED31,GTF2H1,GTF2H3,RFC5,CHD4,SRSF9,CCNC,H2AFY,TCERG1,NRBP1,SPTBN1,MSH6,SCP2,ATP5F1,ARID1A,HMGN3,RBM25,HELLS,TMPO,NFYB,PSPC1,CBX3,USP2…
1	!	1.26e-16	275	326	43	0.132	0.156	REAC:4839726	rea	292	Chromatin organization	1	MTA3,SMARCD1,JMJD6,SMARCE1,SMARCA2,RCOR1,SMARCB1,SMARCD2,CHD4,ARID1A,USP22,YEATS4,SMARCA4,KAT7,ACTL6A,SMARCC2,GATAD2B,SAP18,HIST1H4H,PBRM1,H2AFZ,TAF10,GATAD2A,SMARCC1,DMAP1,SUZ12,HIST2H2AC,HIST2H2AB,MORF4L1,TRRAP,HIST1H4C,HIST1H4J,HIST4H4,HIST2H4B,HIST2H4A,HIST2H2AA4,HIST1H4K,HIST1H4F,HIST1H4L,HIST1H4I,HIST1H4E,HIST1H4D,HIST1H4B
1	!	1.26e-16	275	326	43	0.132	0.156	REAC:3247509	rea	292	Chromatin modifying enzymes	2	MTA3,SMARCD1,JMJD6,SMARCE1,SMARCA2,RCOR1,SMARCB1,SMARCD2,CHD4,ARID1A,USP22,YEATS4,SMARCA4,KAT7,ACTL6A,SMARCC2,GATAD2B,SAP18,HIST1H4H,PBRM1,H2AFZ,TAF10,GATAD2A,SMARCC1,DMAP1,SUZ12,HIST2H2AC,HIST2H2AB,MORF4L1,TRRAP,HIST1H4C,HIST1H4J,HIST4H4,HIST2H4B,HIST2H4A,HIST2H2AA4,HIST1H4K,HIST1H4F,HIST1H4L,HIST1H4I,HIST1H4E,HIST1H4D,HIST1H4B
1	!	1.33e-16	717	433	62	0.143	0.086	GO:0016604	CC	18	nuclear body	10	BAZ1B,THOC3,NOP58,CDK13,KIF2A,KIF22,RIF1,CBX5,POLDIP3,SRSF5,ACIN1,PABPN1,PNN,PIAS4,PRPF4B,PRPF3,RBM25,PSPC1,RNF2,THOC2,HP1BP3,MAU2,DKC1,THOC6,TERF2,SRRM1,SRSF1,CDK9,MDC1,ARRB1,SLTM,YARS2,GLYR1,TP53,INTS7,GATAD2B,POLR2D,MKI67,SAP18,TRIP12,MED19,CHTOP,LMNA,TONSL,GNL3,METTL3,NOLC1,TERF2IP,NUDT21,CDK12,GATAD2A,PPIH,SUZ12,GTF2H2C,MORF4L1,H1F0,PRPF40A,GTF2E2,DAXX,PPP1R10,SARNP,GTF2H4
1	!	1.37e-16	3081	370	166	0.449	0.054	HPA:007020_01	hpa	113	cerebellum; cells in granular layer[Uncertain,Low]	1	CDC27,LIG3,BAIAP2L1,BAZ1B,POLR3B,BRD9,RFC1,CUL3,PNKP,RSF1,NOP58,NTHL1,SMARCD1,JMJD6,POLB,XRCC1,SMARCE1,BCS1L,TOP2B,RIF1,SMARCA2,CCNT2,MRPL22,PDS5B,CHERP,RBM22,ANAPC5,RCOR1,SUPT16H,CBX5,H2AFY2,SMARCB1,ACIN1,PABPN1,PNN,ADNP,NOP56,SMARCA1,GPI,TAF6,GTPBP4,TFAM,UBTF,DHX40,CBX1,UBE2D3,CCDC86,GTF2H1,CHD4,SRSF9,CAP2,CCNC,H2AFY,TCERG1,DBN1,GTF3C2,NRBP1,SPTBN1,MSH6,ATP5F1,ARID1A,HMGN3,RBM25,TMPO,NFYB,PSPC1…
1	!	1.41e-16	1084	370	87	0.235	0.08	HPA:030010_11	hpa	81	ovary; follicle cells[Supported,Low]	2	CDC27,BAIAP2L1,BAZ1B,POLR3B,RSF1,NOP58,NTHL1,DNTTIP2,POLB,SMARCE1,BCS1L,TOP2B,SMARCA2,PDS5B,RCOR1,DSP,H2AFY2,ACIN1,PNN,NOP56,TJP1,GPI,TFAM,CCDC86,GTF2H1,CHD4,SRSF9,MSH6,HMGN3,RBM25,TMPO,CBX3,GOT2,HP1BP3,DKC1,SRRM1,CNDP2,WDR36,SRSF1,NCBP1,RIPK1,MDC1,TAF8,SMARCC2,GLYR1,TP53,BRD4,TAF1,TAF5,TRIP12,HIST1H4H,RRP1B,LMNA,RFC4,GNL3,H2AFZ,PSIP1,TTC7B,TAF10,TERF2IP,PHB,GATAD2A,ATP5H,HIST1H1E,SMARCC1,BANF1,R…
1	!	1.41e-16	522	370	58	0.157	0.111	HPA:006020_13	hpa	124	caudate; neuronal cells[Supported,High]	4	POLR3B,CAPN1,PNKP,NOP58,NTHL1,XRCC1,SMARCE1,TOP2B,SMARCA2,CCNT2,RBM22,ANAPC5,SMARCB1,PES1,ACIN1,NUCB1,UBTF,GTF2H1,CHD4,SRSF9,CAP2,H2AFY,ARID1A,PSPC1,THOC2,SNRPD2,SMARCA4,RPL36,DKC1,H3F3B,SRRM1,SRSF1,ACTL6A,TRA2B,CDK9,NUMA1,SLTM,SMARCC2,HMG20A,BRD4,TAF1,TAF5,CPSF7,SAP18,ATP5J,H2AFZ,PSIP1,TAF10,PHB,HIST1H1E,POLR2A,TBL3,HIST2H2AC,HIST2H2AB,H1F0,RPF2,TOP1,HIST2H2AA4
1	!	1.46e-16	3066	433	145	0.335	0.047	GO:0044085	BP	1	cellular component biogenesis	3	AP2B1,BAIAP2L1,MED24,CUL3,MAP4,RSF1,TTC17,MRTO4,NOP58,CROCC,KIF2A,ACTN1,NLE1,BCS1L,DIS3,CHMP2B,RBM22,BAX,TPX2,H2AFY2,PES1,SRSF5,ZMYND8,ADNP,NOP56,KPNA3,TJP1,ERCC2,MED25,ASF1B,GTPBP4,TFAM,FTSJ3,VTN,GTF2H1,CORO1C,GTF2H3,NOP2,CHD4,SRSF9,MDN1,BRIX1,H2AFY,SPTBN1,PNO1,PRPF3,EBNA1BP2,HEATR1,HELLS,HIST1H1D,SNRPD2,HP1BP3,SMARCA4,RPL36,SNX9,EXOSC2,DKC1,VPS25,H3F3B,TERF2,CDK7,WDR36,NAT10,DDX56,SRSF1,TRA2B,T…
1	!	1.65e-16	3859	370	192	0.519	0.05	HPA:018010_02	hpa	36	gallbladder; glandular cells[Uncertain,Medium]	2	CDC27,LIG3,BAIAP2L1,BAZ1B,POLR3B,CAPN1,AGPS,BRD9,RFC1,CUL3,PNKP,POLR2B,MAP4,RSF1,NOP58,NTHL1,SMARCD1,DNTTIP2,JMJD6,POLB,XRCC1,SMARCE1,BCS1L,TOP2B,RIF1,SMARCA2,CCNT2,MRPL22,PDS5B,CHMP2B,CPNE3,CHERP,RBM22,ANAPC5,RCOR1,SUPT16H,CBX5,H2AFY2,BCL7C,SMARCB1,PES1,ACIN1,PABPN1,ADNP,TJP1,NUCB1,GPI,TAF6,GTPBP4,TFAM,UBTF,CBX1,MED31,UBE2D3,CCDC86,GTF2H1,GTF2H3,RFC5,CHD4,SRSF9,MDN1,CCNC,H2AFY,TCERG1,DBN1,NRBP1,…
1	!	1.66e-16	4265	370	205	0.554	0.048	HPA:028010_01	hpa	166	nasopharynx; respiratory epithelial cells[Uncertain,Low]	1	CDC27,LIG3,BAIAP2L1,BAZ1B,POLR3B,CAPN1,AGPS,BRD9,ABCF2,RFC1,PNKP,POLR2B,MAP4,RSF1,NOP58,CROCC,SMARCD1,DNTTIP2,JMJD6,POLB,XRCC1,SMARCE1,BCS1L,TOP2B,SMARCA2,CCNT2,CHMP2B,CHERP,RBM22,TPX2,ANAPC5,RCOR1,SUPT16H,CBX5,H2AFY2,BCL7C,SMARCB1,PES1,ACIN1,PABPN1,PNN,ADNP,NOP56,TJP1,NUCB1,GPI,TAF6,GTPBP4,TFAM,UBTF,DHX40,CBX1,MED31,VTN,CCDC86,GTF2H1,GTF2H3,RFC5,NOP2,CHD4,SRSF9,MDN1,CAP2,CCNC,H2AFY,TCERG1,DBN1,N…
1	!	1.68e-16	106	326	28	0.086	0.264	REAC:427413	rea	84	NoRC negatively regulates rRNA expression	4	ERCC2,UBTF,GTF2H1,GTF2H3,DNMT1,H3F3B,CDK7,SAP18,SMARCA5,HIST1H4H,ERCC3,H2AFZ,POLR2L,HIST2H2AC,HIST1H4C,HIST1H4J,HIST4H4,GTF2H4,HIST2H4B,HIST2H4A,HIST2H2AA4,HIST1H4K,HIST1H4F,HIST1H4L,HIST1H4I,HIST1H4E,HIST1H4D,HIST1H4B
1	!	2.26e-16	1245	370	94	0.254	0.076	HPA:025020_12	hpa	128	liver; hepatocytes[Supported,Medium]	3	BAIAP2L1,POLR3B,POLR2B,NOP58,NTHL1,SMARCD1,POLB,SMARCE1,BCS1L,TOP2B,RIF1,SMARCA2,PDS5B,ANAPC5,PABPN1,NOP56,NUCB1,GPI,UBTF,CCDC86,SRSF9,NRBP1,SPTBN1,MSH6,SCP2,ATP5F1,HMGN3,TMPO,PSPC1,LRP1,USP22,HIST1H1D,DEK,GOT2,THOC2,SNRPD2,HP1BP3,RPL36,DKC1,CC2D1A,H3F3B,SRRM1,CNDP2,SRSF1,ACTL6A,TRA2B,TAF8,SLTM,SMARCC2,GLYR1,BRD4,EPHX1,FIP1L1,TAF1,TAF5,CPSF7,SAP18,RNF219,ATP5J,HIST1H4H,RRP1B,LMNA,RFC4,GNL3,H2AFZ,…
1	!	2.36e-16	3994	370	196	0.53	0.049	HPA:008030_01	hpa	280	cerebral cortex; neuronal cells[Uncertain,Low]	1	CDC27,LIG3,BAIAP2L1,BAZ1B,POLR3B,CAPN1,AGPS,BRD9,ABCF2,RFC1,CUL3,PNKP,POLR2B,MAP4,RSF1,NOP58,NTHL1,SMARCD1,DNTTIP2,JMJD6,POLB,XRCC1,SMARCE1,BCS1L,TOP2B,RIF1,SMARCA2,CCNT2,MRPL22,PDS5B,CPNE3,CHERP,RBM22,TPX2,ANAPC5,RCOR1,SUPT16H,CBX5,H2AFY2,BCL7C,SMARCB1,PES1,ACIN1,PABPN1,PNN,ADNP,NOP56,SMARCA1,NUCB1,NOVA2,GPI,TAF6,GTPBP4,TFAM,UBTF,DHX40,CBX1,MED31,FTSJ3,UBE2D3,CCDC86,GTF2H1,GTF2H3,RFC5,NOP2,CHD4,…
1	!	2.47e-16	1072	370	86	0.232	0.08	HPA:044010_13	hpa	235	small intestine; glandular cells[Supported,High]	4	BAIAP2L1,POLR3B,CAPN1,CUL3,SMARCD1,JMJD6,XRCC1,SMARCE1,BCS1L,TOP2B,CCNT2,RBM22,RCOR1,SMARCB1,PABPN1,ADNP,NUCB1,UBTF,CHD4,NRBP1,SPTBN1,TMPO,NFYB,PSPC1,USP22,HIST1H1D,THOC2,SNRPD2,SMARCA4,RPL36,DKC1,CC2D1A,H3F3B,SRRM1,CNDP2,DSC2,MAP7,SRSF1,ACTL6A,TRA2B,CDK9,RIPK1,MDC1,NUMA1,SLTM,SMARCC2,HMG20A,GLYR1,BRD4,TAF1,TAF5,CPSF7,ATP5J,ATAD2,HIST1H4H,LMNA,H2AFZ,PSIP1,TAF10,TERF2IP,PHB,CDK12,GATAD2A,ATP5H,HIS…
1	!	2.73e-16	90	326	26	0.08	0.289	REAC:73777	rea	84	RNA Polymerase I Chain Elongation	4	ERCC2,UBTF,GTF2H1,GTF2H3,CBX3,H3F3B,CDK7,HIST1H4H,ERCC3,H2AFZ,POLR2L,HIST2H2AC,HIST1H4C,HIST1H4J,HIST4H4,GTF2H4,HIST2H4B,HIST2H4A,HIST2H2AA4,HIST1H4K,HIST1H4F,HIST1H4L,HIST1H4I,HIST1H4E,HIST1H4D,HIST1H4B
1	!	2.78e-16	4604	370	215	0.581	0.047	HPA:011010_01	hpa	59	duodenum; glandular cells[Uncertain,Low]	1	CDC27,LIG3,BAIAP2L1,BAZ1B,POLR3B,CAPN1,AGPS,BRD9,ABCF2,RFC1,CUL3,PNKP,POLR2B,MAP4,RSF1,NOP58,NTHL1,CDK13,SMARCD1,DNTTIP2,JMJD6,POLB,XRCC1,SMARCE1,BCS1L,TOP2B,RIF1,SMARCA2,CCNT2,MRPL22,PDS5B,CHMP2B,CPNE3,CHERP,RBM22,TPX2,ANAPC5,RCOR1,SUPT16H,CBX5,DSP,H2AFY2,BCL7C,SMARCB1,PES1,ACIN1,PABPN1,PNN,ADNP,NOP56,SMARCA1,TJP1,NUCB1,GPI,TAF6,GTPBP4,TFAM,UBTF,CBX1,MED31,FTSJ3,VTN,CCDC86,GTF2H1,GTF2H3,RFC5,NOP…
1	!	2.84e-16	32	241	22	0.091	0.688	CORUM:230	cor	302	Mediator complex	1	MED24,MED17,MED29,MED15,MED25,MED26,MED31,CCNC,MED23,MED20,MED1,MED10,MED4,MED9,MED22,MED21,MED19,MED27,MED11,MED30,MED16,MED14
1	!	3.02e-16	131	433	28	0.065	0.214	GO:0045814	BP	1	negative regulation of gene expression, epigenetic	7	RIF1,H2AFY2,H2AFY,ARID1A,HELLS,DNMT1,H3F3B,ATAD2,HIST1H4H,H2AFZ,SUZ12,HIST2H2AC,HIST2H2AB,MORF4L1,HIST1H4C,HIST1H4J,HIST4H4,HIST2H4B,HIST2H4A,HIST2H2AA4,HIST1H4K,HIST1H4F,HIST1H4L,UHRF1,HIST1H4I,HIST1H4E,HIST1H4D,HIST1H4B
1	!	3.46e-16	1014	370	83	0.224	0.082	HPA:046040_11	hpa	82	soft tissue 1; peripheral nerve[Supported,Low]	2	CDC27,LIG3,BAIAP2L1,BAZ1B,POLR3B,RFC1,PNKP,POLR2B,MAP4,NOP58,NTHL1,SMARCD1,JMJD6,XRCC1,SMARCE1,TOP2B,RIF1,CCNT2,RBM22,ANAPC5,SUPT16H,H2AFY2,SMARCB1,ADNP,GPI,TFAM,UBTF,CBX1,GTF2H1,RFC5,CHD4,H2AFY,SPTBN1,TMPO,NFYB,PSPC1,NAGK,GOT2,SNRPD2,HP1BP3,SMARCA4,DKC1,H3F3B,TERF2,CDK7,SRSF1,ACTL6A,CDK9,RIPK1,NUMA1,PNPT1,SMARCC2,GLYR1,FIP1L1,TAF1,TAF5,SAP18,RNF219,LMNA,RFC4,GNL3,H2AFZ,PSIP1,CDK12,GATAD2A,ATP5H,…
1	!	3.76e-16	3053	370	164	0.443	0.054	HPA:039010_02	hpa	127	seminal vesicle; glandular cells[Uncertain,Medium]	2	CDC27,LIG3,BAZ1B,POLR3B,CAPN1,AGPS,BRD9,ABCF2,RFC1,CUL3,PNKP,POLR2B,MAP4,RSF1,NOP58,NTHL1,SMARCD1,JMJD6,POLB,XRCC1,SMARCE1,BCS1L,TOP2B,RIF1,SMARCA2,CCNT2,MRPL22,PDS5B,CHMP2B,CPNE3,CHERP,RBM22,ANAPC5,RCOR1,CBX5,H2AFY2,SMARCB1,PES1,ACIN1,PABPN1,PNN,ADNP,GPI,TAF6,GTPBP4,TFAM,UBTF,CBX1,MED31,UBE2D3,CCDC86,GTF2H1,GTF2H3,CHD4,SRSF9,CCNC,H2AFY,TCERG1,NRBP1,SPTBN1,MSH6,ATP5F1,ARID1A,RBM25,TMPO,NFYB,PSPC1…
1	!	3.82e-16	109	326	28	0.086	0.257	REAC:5250941	rea	84	Negative epigenetic regulation of rRNA expression	3	ERCC2,UBTF,GTF2H1,GTF2H3,DNMT1,H3F3B,CDK7,SAP18,SMARCA5,HIST1H4H,ERCC3,H2AFZ,POLR2L,HIST2H2AC,HIST1H4C,HIST1H4J,HIST4H4,GTF2H4,HIST2H4B,HIST2H4A,HIST2H2AA4,HIST1H4K,HIST1H4F,HIST1H4L,HIST1H4I,HIST1H4E,HIST1H4D,HIST1H4B
1	!	4.79e-16	1728	370	114	0.308	0.066	HPA:018010_03	hpa	36	gallbladder; glandular cells[Uncertain,High]	3	CDC27,LIG3,BAIAP2L1,POLR3B,CAPN1,POLR2B,NOP58,NTHL1,SMARCD1,POLB,XRCC1,SMARCE1,BCS1L,TOP2B,RIF1,SMARCA2,CCNT2,PDS5B,CHERP,RBM22,ANAPC5,RCOR1,CBX5,SMARCB1,PABPN1,ADNP,NUCB1,UBTF,CBX1,GTF2H1,GTF2H3,CHD4,SRSF9,MDN1,NRBP1,SPTBN1,HMGN3,NFYB,PSPC1,USP22,THOC2,SNRPD2,SMARCA4,CCNT1,RPL36,DKC1,THOC6,CC2D1A,H3F3B,DCTN4,SRRM1,CNDP2,MAP7,SRSF1,ACTL6A,TRA2B,CDK9,NCBP1,RIPK1,MDC1,NUMA1,SLTM,PNPT1,SMARCC2,HMG20…
1	!	5.34e-16	3866	370	191	0.516	0.049	HPA:013020_01	hpa	19	endometrium 2; glandular cells[Uncertain,Low]	1	CDC27,LIG3,BAIAP2L1,BAZ1B,POLR3B,CAPN1,BRD9,ABCF2,RFC1,CUL3,PNKP,POLR2B,MAP4,RSF1,NOP58,NTHL1,SMARCD1,JMJD6,POLB,XRCC1,SMARCE1,BCS1L,TOP2B,RIF1,SMARCA2,CCNT2,PDS5B,CPNE3,CHERP,RBM22,TPX2,ANAPC5,RCOR1,SUPT16H,CBX5,H2AFY2,BCL7C,SMARCB1,PES1,ACIN1,PABPN1,PNN,ADNP,NOP56,TJP1,NUCB1,GPI,TAF6,GTPBP4,TFAM,UBTF,CBX1,MED31,FTSJ3,UBE2D3,CCDC86,GTF2H1,GTF2H3,RFC5,NOP2,CHD4,CCNC,H2AFY,TCERG1,DBN1,NRBP1,SPTBN1…
1	!	6.89e-16	2324	370	137	0.37	0.059	HPA:040010_02	hpa	209	skeletal muscle; myocytes[Uncertain,Medium]	2	CDC27,LIG3,POLR3B,BRD9,CUL3,PNKP,POLR2B,MAP4,NOP58,NTHL1,SMARCD1,JMJD6,POLB,XRCC1,SMARCE1,BCS1L,TOP2B,SMARCA2,CCNT2,PDS5B,CPNE3,CHERP,RBM22,ANAPC5,RCOR1,H2AFY2,SMARCB1,ACIN1,PNN,NOP56,TJP1,TAF6,GTPBP4,UBTF,CBX1,UBE2D3,GTF2H1,GTF2H3,RFC5,CHD4,CAP2,CCNC,H2AFY,TNNC1,NRBP1,SCP2,ARID1A,HMGN3,NFYB,PSPC1,RNF2,USP22,HIST1H1D,DEK,THOC2,SNRPD2,HP1BP3,SMARCA4,CCNT1,RPL36,DKC1,THOC6,CC2D1A,H3F3B,TERF2,DCTN4,…
1	!	7.61e-16	12307	428	309	0.722	0.025	TF:M01078_0	tf	286	Factor: c-Ets-1; motif: NNNRCCGGAWRYNNNN; match class: 0	1	CDC27,SLC25A5,BAZ1B,NUB1,POLR3B,BRD9,ABCF2,CUL3,PNKP,MED17,POLR2B,RFC2,THOC3,RRP12,TTC17,MRTO4,ANAPC4,NOP58,CROCC,MED29,TNPO3,NTHL1,CDK13,MTHFD2,CTNNA2,SMARCD1,DNTTIP2,KIF2A,JMJD6,ASNS,ACTN1,NLE1,BCS1L,GTF3C1,KIF22,RIF1,SMARCA2,MRPL22,DIS3,PDS5B,CHERP,RBM22,DDX18,TPX2,ANAPC5,TRMT6,RCOR1,SUPT16H,DSP,MYO9B,MED15,SMARCB1,PES1,POLDIP3,SRSF5,ACIN1,PNN,ZMYND8,ADNP,TH1L,RPRD1B,SMCHD1,SMARCA1,MPG,TJP1,IN…
1	!	8.29e-16	473	370	54	0.146	0.114	HPA:002020_13	hpa	238	appendix; lymphoid tissue[Supported,High]	4	CAPN1,CUL3,SMARCE1,TOP2B,RBM22,SMARCB1,ACIN1,PABPN1,TMPO,NFYB,SNRPD2,SMARCA4,RPL36,DKC1,H3F3B,TERF2,ACTL6A,TRA2B,CDK9,MDC1,PNPT1,SMARCC2,GLYR1,BRD4,TAF1,MKI67,TAF5,SMARCA5,ATP5J,HIST1H4H,RFC4,PSIP1,TERF2IP,PHB,CDK12,HIST1H1E,SMARCC1,HIST1H4C,HIST1H4J,TOP1,DAXX,EIF3CL,DNAJC9,PGAM5,C17ORF49,HIST2H4B,HIST2H4A,HIST1H4K,HIST1H4F,HIST1H4L,HIST1H4I,HIST1H4E,HIST1H4D,HIST1H4B
1	!	8.47e-16	13806	428	333	0.778	0.024	TF:M00428_0	tf	30	Factor: E2F-1; motif: NKTSSCGC; match class: 0	1	LIG3,BAIAP2L1,MED24,BAZ1B,NUB1,POLR3B,CAPN1,AGPS,ABCF2,RFC1,CUL3,PNKP,MED17,POLR2B,RSF1,LTBP1,RFC2,THOC3,RRP12,TTC17,MRTO4,ANAPC4,KCNH2,MTA3,CROCC,MED29,HAGH,TNPO3,NTHL1,CDK13,MTHFD2,CTNNA2,SMARCD1,KIF2A,JMJD6,POLB,ASNS,ACTN1,NLE1,GTF3C1,KIF22,RIF1,SMARCA2,CCNT2,PDS5B,CHMP2B,CPNE3,CHERP,IPO11,BAX,DDX18,TPX2,ANAPC5,TRMT6,SUPT16H,DSP,BCL7C,MED15,SMARCB1,PES1,HMGXB4,SRSF5,VRK1,ACIN1,PABPN1,PNN,ADNP,…
1	!	8.73e-16	3882	370	191	0.516	0.049	HPA:003010_01	hpa	43	bone marrow; hematopoietic cells[Uncertain,Low]	1	CDC27,LIG3,BAIAP2L1,BAZ1B,POLR3B,CAPN1,BRD9,RFC1,CUL3,PNKP,POLR2B,MAP4,RSF1,NOP58,NTHL1,SMARCD1,JMJD6,POLB,XRCC1,SMARCE1,BCS1L,TOP2B,RIF1,SMARCA2,CCNT2,MRPL22,PDS5B,CHMP2B,CHERP,RBM22,TPX2,ANAPC5,RCOR1,SUPT16H,CBX5,H2AFY2,SMARCB1,ACIN1,PABPN1,PNN,ADNP,NOP56,SMARCA1,NUCB1,GPI,TAF6,GTPBP4,TFAM,UBTF,CBX1,MED31,VTN,UBE2D3,CCDC86,GTF2H1,RFC5,CHD4,SRSF9,CCNC,H2AFY,TCERG1,DBN1,GTF3C2,NRBP1,SPTBN1,MSH6,S…
1	!	8.82e-16	3252	370	170	0.459	0.052	HPA:045010_01	hpa	42	smooth muscle; smooth muscle cells[Uncertain,Low]	1	CDC27,BAIAP2L1,BAZ1B,POLR3B,CAPN1,BRD9,RFC1,CUL3,POLR2B,MAP4,RSF1,NOP58,NTHL1,SMARCD1,JMJD6,XRCC1,SMARCE1,BCS1L,TOP2B,RIF1,SMARCA2,CCNT2,PDS5B,CPNE3,CHERP,RBM22,TPX2,ANAPC5,RCOR1,SUPT16H,H2AFY2,SMARCB1,ACIN1,PABPN1,PNN,ADNP,NOP56,TJP1,NUCB1,TAF6,GTPBP4,TFAM,UBTF,CBX1,FTSJ3,CCDC86,GTF2H1,GTF2H3,RFC5,CHD4,SRSF9,CAP2,CCNC,H2AFY,TCERG1,GTF3C2,NRBP1,SPTBN1,MSH6,SCP2,ATP5F1,ARID1A,HMGN3,RBM25,TMPO,NFYB…
1	!	9.05e-16	161	433	30	0.069	0.186	GO:0031497	BP	1	chromatin assembly	6	RSF1,H2AFY2,ASF1B,H2AFY,HELLS,HIST1H1D,HP1BP3,H3F3B,TP53,SMARCA5,HIST1H4H,CHAF1B,CHAF1A,HIST1H1E,NOC2L,H1F0,HIST1H4C,HIST1H4J,HIST4H4,DAXX,BRD2,HIST2H4B,HIST2H4A,HIST1H4K,HIST1H4F,HIST1H4L,HIST1H4I,HIST1H4E,HIST1H4D,HIST1H4B
[truncated: 1,110 more rows]

## Sheet: S2D
Collapse Node #	Genes
[truncated: 14 more rows]
[truncated: 34 more columns]

## Sheet: S2E
			Bait
EntrezID	UniprotID	Gene	BRD2	BRD3	BRD4	BRDT
[truncated: 603 more rows]

## Sheet: S2F
Functional Group #	Functional Group Name	BET bait	Group summed spectral count		Group fold change* (60min /0 min)	Log 2(60 min / 0 min)*	Ratio from total (in degree)		Group ratio 60 min / 0 min for circle size	Prey identified in functional group per BET bait
[truncated: 50 more rows]

[truncated: 9 more sheets: S2G, S2H, S2I, S2J, S2K, S2L, S2M, S2N, S2O]
