# Supplementary material for: Interactome Rewiring Following Pharmacological Targeting of BET Bromodomains
Source: Mol Cell. 2019 Feb 7;73(3):621–638.e17. doi: 10.1016/j.molcel.2018.11.006 (PMC6375729; doi:10.1016/j.molcel.2018.11.006)
Supplement: Table S3. Peptide SPOT Arrays Profiling Kac Epitopes, Related to Figures 3 and 5, Amino-Acid Positional Enrichment around Kac Epitopes, Related to Figures S3 and S4, and Quantifications for BET ET Interactions, Related to Figures 5, S5, and S6 [file mmc4.xlsx]

## Sheet: Index
	Sheet		Contents		Description of peptide SPOT arrays
	S3A		H2A, H2B, H2B.1J, H3, H4 multiple Kac		Array with 1x, 2x, 3x, 4x and 5x Kac in a single histone sequence, covering human histones H2A, H2B, H2B.1J, H3, H4 profilled against all BET BRDs	related to Figure 3
	S3B		Effects of H3 pS/pT on Kac binding		Array with 1x, 2x, 3x Kac on a single histone H3 peptide with adjacent pS or pT profiled against all BET BRDs
	S3C		Raw SPOT arrays of KxxK histone-like sequences		Raw Peptide SPOT arrays of epitopes with a KxxK motif found proteome-wide, with two adjacent lysines linked by histone-like linker sequences (where xx is GG, GS, DG, AA, AP, AV, AQ, AR, SA, VL, LN, TA, TP), histone mutant linkers (xx is DS) or flexible linkers (xx is Gx). Membranes were profiled against recombinant BRD4 bromodomains (BD1 and BD2)
	S3D		Quantified SPOT arrays		Quantification of SPOT arrays shown on S3C against BRD4/BD1 and BD2
	S3E		Binding Statistics		Cumulative binding for BRD4/BD1 and BD2 onto peptides found on S3C/D
	S3F		Potential BRD2 sites		Annotated Kac sites from the PhosphSitePlus databse found on proteins recovered in the AP-MS datasets with 3xFLAG-BETs (UniProtID, gene-name, chromosome location, Kac-site position, domain and sequence)	related to Figures S3/S4
	S3G		Potential BRD3 sites
	S3H		Potential BRD4 sites
	S3I		Potential BRDT sites
	S3J		BRD4 binding to KacY motifs		Array with sequences containing KacY motifs from Kac-dependent interactions recovered with FL-BRD4 and lost/weakened followitn 60min JQ1 treatment
	S3K		BRD9 sequence scan		Array with 2-amino-acid scanning step of the N-terminal BRD9-ET interacting region (residues 1-99) profiled against recombinant BRD4/ET domain	related to Figures 5 and Figures S5/S6
	S3L		BRD9 ALA scan		Array with ALA scanning of the N-terminal BRD9-ET interacting region (residues 20-38) profiled against recombinant BRD4/ET domain
	S3M		WHSC1 sequence scan		Array with 2-amino-acid scanning step of the potential WHSC1-ET interacting region (residues 98-266) profiled against recombinant BRD4/ET domain
	S3N		WHSC1L1 sequence scan		Array with 2-amino-acid scanning step of the potential WHSC1L1-ET interacting region (residues 99-267) profiled against recombinant BRD4/ET domain
	S3O		WHSC1 & WHSC1L1 ALA scans		Array with ALA scanning of the WHSC1 & WHSC1L1-ET interacting regions (residues 117-134 and 146-163 respectively) profiled against recombinant BRD4/ET domain
	S3P		BRD4 FL∩ET Scan		Array scan (sequences & quantification) of BRD9-like and WHSC1/1L-like motif containing sequences found on the 12 proteins common between FL-BRD4 and rBRD4/ET AP-MS datasets that were insensitive to JQ1 treatement
	S3Q		BRD4 FL∩ET ALA scan (overview)		Full quantified membrane from ALA scanning of positive hits found in S3P, profilled against recombinant BRD4/ET
	S3R		BRD4 FL∩ET ALA scan sequences		Detailed sequences and quantification of the membrane shown in S3Q
	S3S		BRD4 invariant scan		Sequences and results of an array with potential BRD9-like and WHSC1/1L-like motifs found on proteins on the invariant portion of the JQ1 treated AP-MS dataset (with LFCs between ±2) , profiled against recombinant BRD4/ET domain
	S3T		BRD4 invariant ALA scan (overview)		Full quantified membrane from ALA scanning of positive hits found in S3S, profilled against recombinant BRD4/ET
	S3U		Invariant ALA scan sequences		Detailed sequences and quantification of the membrane shown in S3T
	S3V		RPS26 sequence scan		Array with 3-amino-acid scanning step of full length RPS26 (residues 1-115) to identify the ET interacting region, profiled against recombinant BRD4/ET domain
	S3W		RPS26 ALA scan		Array with ALA scanning of the RPS26-ET interacting region (residues 31-48) profiled against recombinant BRD4/ET domain
	S3X		RPS26-like containing motifs scan		Sequences and results of an array with potential motifs containig F residues found on proteins on the invariant portion of the JQ1 treated AP-MS dataset (with LFCs between ± 2.6) , profiled against recombinant BRD4/ET domain
	S3Y		RPS26-containig motifs ALA scan (overview)		Full quantified membrane from ALA scanning of positive hits found in S3X, profilled against recombinant BRD4/ET
	S3Z		Invariant ALA scan sequences		Detailed sequences and quantification of the membrane shown in S3Y
	S3AA		Definition of SLiMs following ALA Scan Alignments		Alignments of ALA scanned membranes clustered by potential motif (BRD9-like, WHSC1/L1-like, CM1-like, CM2-like and CM3-like)
	S3AB		Summary of screened sequences in Tables S7		Summary of potential ET-interacting peptides identified, including those screened in Tables S3P, S3S, S3X containing BRD4/ET recognized motifs. This dataset take into account the 2018 version of the unipor database.

## Sheet: S3A
								Quantification
Position	Protein	Uniprot	Epitope	Peptide Sequence	Start	End		BRD2 BD1	BRD2 BD2	BRD3 BD1	BRD3 BD2	BRD4 BD1	BRD4 BD2	BRDT BD1	BRDT BD2										Raw Membranes
A1	Control			HHHHHHHHHHH				76.6732	100	93.7606	98.2081	90.6874	100	100	98.7693						0		No SPOT
A2	Control			HHHHHHHHHHH				98.497	89.4747	88.668	98.7136	95.9431	100	100	99.4717						20		Weak
A3	H4	P62805	Non-acetylated	SGRGKGGKGLGKGGAKRHRKV				35.4209	29.8908	28.4472	21.4463	45.4134	26.356	20.5394	19.4013						40		Medium
A4	H4	P62805	K5ac	SGRGKacGGKGLGKGGAKRHRKV				42.4196	19.0208	25.0285	29.6016	50.4136	10.4145	12.0081	14.1186						75		Strong
A5	H4	P62805	K8ac	SGRGKGGKacGLGKGGAKRHRKV				44.5881	16.0947	30.83	28.268	52.5779	10.6293	15.7714	15.554
A6	H4	P62805	K12ac	SGRGKGGKGLGKacGGAKRHRKV				36.7157	16.9659	29.5406	32.6267	46.2762	10.6392	11.6698	22.5397
A7	H4	P62805	K16ac	SGRGKGGKGLGKGGAKacRHRKV				36.9089	16.6649	35.6953	29.3733	44.286	12.8747	11.6537	33.5206
A8	H4	P62805	K5acK8ac	SGRGKacGGKacGLGKGGAKRHRKV				31.1158	20.1959	39.3742	28.6068	55.7908	28.9223	60.3002	45.1724
A9	H4	P62805	K5acK12ac	SGRGKacGGKGLGKacGGAKRHRKV				44.2868	23.4989	33.6807	27.7987	38.0305	30.7967	35.6952	78.2684
A10	H4	P62805	Control	HHHHHHHHHHH				94.5678	90.2867	91.4571	96.7633	100	100	99.9916	100
B1	H4	P62805	K5acK16ac	SGRGKacGGKGLGKGGAKacRHRKV				32.0539	32.3937	41.4878	30.8649	30.328	41.7656	22.7456	44.0437
B2	H4	P62805	K8acK12ac	SGRGKGGKacGLGKacGGAKRHRKV				29.4602	31.8114	36.5221	20.4129	51.3865	33.5905	17.2255	41.2661
B3	H4	P62805	K8acK16ac	SGRGKGGKacGLGKGGAKacRHRKV				44.1561	31.2494	39.7028	28.7492	55.7266	22.7353	18.9502	36.0411
B4	H4	P62805	K12acK16ac	SGRGKGGKGLGKacGGAKacRHRKV				44.2845	25.9766	35.766	26.2218	63.0199	25.8686	19.6528	34.2759
B5	H4	P62805	K5acK8acK12ac	SGRGKacGGKacGLGKacGGAKRHRKV				47.6496	20.4352	34.0982	32.6353	83.8553	49.9753	90.0967	26.6899
B6	H4	P62805	K8acK12acK16ac	SGRGKGGKacGLGKacGGAKacRHRKV				46.183	22.7708	37.3996	39.4704	70.2282	41.512	42.5446	35.3912
B7	H4	P62805	K5acK12acK16ac	SGRGKacGGKGLGKacGGAKacRHRKV				43.7317	20.3143	43.7588	41.8723	61.2698	53.315	41.1039	62.7548
B8	H4	P62805	K5acK8acK16ac	SGRGKacGGKacGLGKGGAKacRHRKV				36.2279	26.1444	34.7066	38.4118	77.4323	64.2732	90.5677	92.5946
B9	H4	P62805	K5acK8acK12acK16ac	SGRGKacGGKacGLGKacGGAKacRHRKV				81.9218	46.094	36.6862	39.8989	83.0163	93.8946	95.3641	97.5451
B10	H4	P62805	Non-acetylated	GLGKGGAKRHRKVLRDNIQGI				51.4061	35.9359	35.3655	25.4109	49.2136	24.3327	21.7482	97.1435
C1	H4	P62805	K20ac	GLGKGGAKRHRKacVLRDNIQGI				43.917	30.9865	56.5503	49.2856	40.1852	57.136	44.0611	48.9058
C2	H4	P62805	K16ac	GLGKGGAKacRHRKVLRDNIQGI				41.1719	33.2734	45.7771	33.1187	36.5338	26.6473	38.7291	34.2785
C3	H4	P62805	K12acK16ac	GLGKacGGAKacRHRKVLRDNIQGI				53.068	43.3943	49.9269	48.029	77.9236	80.3165	94.1578	30.4525
C4	H4	P62805	K16acK20ac	GLGKGGAKacRHRKacVLRDNIQGI				71.3531	43.2263	41.4433	55.5229	89.2261	89.7612	89.3496	58.2797
C5	H4	P62805	K12acK16acK20ac	GLGKacGGAKacRHRKacVLRDNIQGI				86.6397	51.0645	57.7684	62.8713	97.4677	98.161	98.8652	85.7811
C6	H4	P62805	Non-acetylated	SGRGKQGGKARAKAKTRSSRA				40.1753	15.9549	22.0508	27.2222	47.1872	7.00887	10.5606	39.7909
C7	H2A.1	P0C0S8	K5ac	SGRGKacQGGKARAKAKTRSSRA				44.3598	18.4448	22.7803	33.0602	53.1159	5.47484	14.6481	73.1427
C8	H2A.1	P0C0S8	K9ac	SGRGKQGGKacARAKAKTRSSRA				35.7316	22.0908	24.2872	27.5656	54.562	4.70146	12.35	99.5833
C9	H2A.1	P0C0S8	K13ac	SGRGKQGGKARAKacAKTRSSRA				52.0749	30.0419	22.6831	21.4324	38.9261	5.78512	13.8388	90.7776
C10	H2A.1	P0C0S8	K15ac	SGRGKQGGKARAKAKacTRSSRA				46.5648	34.8423	27.9534	34.1215	62.7496	6.01022	15.4521	97.848
D1	H2A.1	P0C0S8	Control	HHHHHHHHHHH				100	97.6426	92.8802	93.6156	96.1169	99.0973	100	95.4489
D2	H2A.1	P0C0S8	K5acK9ac	SGRGKacQGGKacARAKAKTRSSRA				23.4376	24.2675	26.1498	26.1957	36.7097	27.1534	31.5679	35.8381
D3	H2A.1	P0C0S8	K5acK13ac	SGRGKacQGGKARAKacAKTRSSRA				29.6473	26.8721	29.4979	29.102	29.502	14.4013	18.4502	44.3714
D4	H2A.1	P0C0S8	K5acK15ac	SGRGKacQGGKARAKAKacTRSSRA				36.0213	24.924	25.8422	33.376	49.8518	13.1554	15.1304	87.3443
D5	H2A.1	P0C0S8	K9acK13ac	SGRGKQGGKacARAKacAKTRSSRA				41.1929	22.1885	22.607	33.1959	52.2258	8.53994	17.9613	94.6882
D6	H2A.1	P0C0S8	K9acK15ac	SGRGKQGGKacARAKAKacTRSSRA				40.3176	27.1054	22.809	38.7599	47.6643	11.1626	15.1853	90.5482
D7	H2A.1	P0C0S8	K13acK15ac	SGRGKQGGKARAKacAKacTRSSRA				39.849	27.2831	23.3487	33.2927	53.7565	10.5457	16.9147	83.2034
D8	H2A.1	P0C0S8	K5acK9acK13ac	SGRGKacQGGKacARAKacAKTRSSRA				55.0946	36.2979	22.3195	27.3353	49.9971	27.4423	16.427	95.29
D9	H2A.1	P0C0S8	K5acK13acK15ac	SGRGKacQGGKARAKacAKacTRSSRA				59.6378	37.9045	24.1324	33.9588	63.0369	24.6838	27.5667	95.6809
D10	H2A.1	P0C0S8	K9acK13acK15ac	SGRGKQGGKacARAKacAKacTRSSRA				56.3092	44.4252	33.1434	46.8525	84.4849	23.4214	19.8128	97.3497
E1	H2A.1	P0C0S8	K5acK9acK15ac	SGRGKacQGGKacARAKAKacTRSSRA				48.9173	50.1144	34.9749	42.3494	45.4942	39.5127	26.1089	48.8865
E2	H2A.1	P0C0S8	K5acK9acK13acK15ac	SGRGKacQGGKacARAKacAKacTRSSRA				43.752	37.2069	46.3533	29.8872	60.3419	57.361	35.5537	90.6672
E3	H2A.1	P0C0S8	Non-acetylated	PEPAKSAPAPKKGSKKAVTKA				10.3746	4.82087	16.2291	6.28081	15.578	2.83711	8.77643	39.4004
E4	H2B	P62807	K5ac	PEPAKacSAPAPKKGSKKAVTKA				14.2293	5.19936	14.2231	8.87565	12.636	4.89197	7.47646	46.6775
E5	H2B	P62807	K11ac	PEPAKSAPAPKacKGSKKAVTKA				11.0458	5.78139	14.6871	9.08474	16.9994	5.0314	8.66735	50.3138
E6	H2B	P62807	K12ac	PEPAKSAPAPKKacGSKKAVTKA				12.718	7.3894	11.1246	10.7845	15.4394	3.38276	8.00689	41.6707
E7	H2B	P62807	K15ac	PEPAKSAPAPKKGSKacKAVTKA				12.8928	10.5572	9.45905	8.16535	17.5387	4.23431	10.0049	33.2806
E8	H2B	P62807	K5acK11acK16ac	PEPAKacSAPAPKacKGSKKacAVTKA				13.2441	7.64258	7.80568	6.76425	16.9709	2.39178	5.81569	28.2509
E9	H2B	P62807	K5acK12ac	PEPAKacSAPAPKKacGSKKAVTKA				21.7045	14.5712	4.80844	15.0028	27.2816	4.13398	7.65069	40.116
E10	H2B	P62807	K5acK15ac	PEPAKacSAPAPKKGSKacKAVTKA				28.0756	20.9183	6.95667	22.6212	33.5483	3.90947	9.10294	41.0588
F1	H2B	P62807	K5acK16ac	PEPAKacSAPAPKKGSKKacAVTKA				21.3094	21.1712	16.8232	9.98605	20.4521	5.59959	17.37	25.0785
F2	H2B	P62807	Non-acetylated	PEPAKSAPAPGSKKAVTKA				11.2381	11.0476	19.5725	11.8067	19.0918	4.94384	14.6298	29.4268
F3	H2B-1J	P06899	K11acK15ac	PEPAKSAPAPKacKGSKacKAVTKA				13.6737	7.1413	17.9103	11.5878	25.7433	4.02615	9.18746	33.8055
F4	H2B-1J	P06899	K11acK16ac	PEPAKSAPAPKacKGSKKacAVTKA				13.8626	5.97327	15.7963	9.25827	19.2813	5.49349	9.55438	32.2292
F5	H2B-1J	P06899	K5acK11acK12ac	PEPAKacSAPAPKacKacGSKKAVTKA				10.4665	4.47881	14.5041	5.81945	14.1091	5.49997	9.04561	22.8378
F6	H2B-1J	P06899	K5acK15acK16ac	PEPAKacSAPAPKKGSKacKacAVTKA				8.81856	4.74972	11.0907	6.32615	14.9412	1.56205	6.37969	24.8468
F7	H2B-1J	P06899	K11acK12acK15acK16ac	PEPAKSAPAPKacKacGSKacKacAVTKA				0	0	0	0	0	0	0.0972481	0
F8	H2B-1J	P06899	K11acK15acK16ac	PEPAKSAPAPKacKGSKacKacAVTKA				1.74131	1.71469	1.12783	0.98014	4.04853	0.265979	6.737	8.04591
F9	H2B-1J	P06899	K12acK15acK16ac	PEPAKSAPAPKKacGSKacKacAVTKA				7.01826	2.52057	2.13937	3.40133	16.6919	1.10327	4.44651	6.39514
F10	H2B-1J	P06899	K11acK12acK15ac	PEPAKSAPAPKacKacGSKacKAVTKA				4.90205	10.8303	2.01585	10.9991	18.0031	1.15851	4.27199	15.7581
G1	H2B-1J	P06899	K11acK12acK16ac	PEPAKSAPAPKacKacGSKKacAVTKA				6.44909	5.50828	8.54709	3.70173	7.19214	1.34729	7.88548	12.4874
G2	H2B-1J	P06899	K5acK11acK12acK15acK16ac	PEPAKacSAPAPKacKacGSKacKacAVTKA				0.173619	0.9146	2.02509	0.92766	0.367363	0.155453	0	0.86735
G3	H2B-1J	P06899	Non-acetylated	GSKKAVTKAQKKDGKKRKRSR				25.6114	17.9827	34.4102	31.2825	36.7297	4.6103	8.5262	39.5037
G4	H2B	P62807	K20ac	GSKKAVTKacAQKKDGKKRKRSR				25.3605	12.8396	35.7338	29.0564	34.455	5.20195	6.94852	38.7824
G5	H2B	P62807	K23ac	GSKKAVTKAQKacKDGKKRKRSR				31.4077	16.4767	35.8185	27.3721	31.1285	4.63037	7.09999	38.7318
G6	H2B	P62807	K24ac	GSKKAVTKAQKKacDGKKRKRSR				26.9581	15.0766	38.5229	34.2643	30.5094	3.79626	5.77868	61.9937
G7	H2B	P62807	K20acK23acK24ac	GSKKAVTKacAQKacKacDGKKRKRSR				22.2018	28.9069	41.3316	27.4233	53.4861	3.95198	6.66441	90.3255
G8	H2B	P62807	Non-acetylated	ARTKQTARKSTGGKAPRKQLA				29.7248	29.3386	35.6916	25.9571	44.4728	5.03869	9.46827	66.7932
G9	H3	P68431	K4ac	ARTKacQTARKSTGGKAPRKQLA				40.4851	38.1847	29.7258	33.6497	62.2211	9.0568	9.52171	40.803
G10	H3	P68431	K9ac	ARTKQTARKacSTGGKAPRKQLA				44.0657	37.0943	17.6339	35.1372	68.5774	9.0161	9.91319	54.878
H1	H3	P68431	K14ac	ARTKQTARKSTGGKacAPRKQLA				34.6895	31.6727	37.0578	49.7067	42.0183	32.3264	23.2044	81.607
H2	H3	P68431	K4acK9ac	ARTKacQTARKacSTGGKAPRKQLA				25.978	29.927	36.031	26.029	38.044	19.9942	21.4294	89.0904
H3	H3	P68431	K4acK14ac	ARTKacQTARKSTGGKacAPRKQLA				38.6155	20.0075	38.4432	34.9145	41.1612	33.3576	16.7074	78.4086
H4	H3	P68431	K9acK14ac	ARTKQTARKacSTGGKacAPRKQLA				43.3476	29.4171	37.9672	38.589	35.8414	31.4675	19.8899	84.3115
H5	H3	P68431	K4acK9acK14ac	ARTKacQTARKacSTGGKacAPRKQLA				51.5718	31.0338	55.4631	41.008	46.8072	44.001	22.0584	92.2374
H6	H3	P68431	Non-acetylated	TGGKAPRKQLATKAARKSAPA				24.1544	13.5699	32.6387	17.7438	22.1853	8.19735	8.13201	60.6228
H7	H3	P68431	K14ac	TGGKacAPRKQLATKAARKSAPA				19.6421	25.372	32.3158	13.9659	18.5208	11.0861	8.03606	67.1121
H8	H3	P68431	K18ac	TGGKAPRKacQLATKAARKSAPA				21.0639	32.8522	33.8944	21.9098	36.0761	12.8164	7.52006	41.329
H9	H3	P68431	K23ac	TGGKAPRKQLATKacAARKSAPA				38.1196	42.3843	31.0601	30.881	61.2305	12.2736	11.0436	37.5706
H10	H3	P68431	K27ac	TGGKAPRKQLATKAARKacSAPA				40.0521	40.4535	24.8538	29.267	60.1978	9.77031	9.13814	32.5457
I1	H3	P68431	Control	HHHHHHHHHHH				99.1455	88.5826	90.0877	100	99.8306	100	99.5242	99.3664
I2	H3	P68431	K14acK18ac	TGGKacAPRKacQLATKAARKSAPA				24.5036	20.0011	35.9189	23.77	34.1159	30.6671	18.9292	90.6208
I3	H3	P68431	K14acK23ac	TGGKacAPRKQLATKacAARKSAPA				39.2766	24.2775	38.3337	40.0983	27.3635	31.9725	22.1034	97.6547
I4	H3	P68431	K14acK27ac	TGGKacAPRKQLATKAARKacSAPA				33.3861	19.8428	28.6213	30.0984	30.432	19.1795	18.4846	95.1542
I5	H3	P68431	K18acK23ac	TGGKAPRKacQLATKacAARKSAPA				44.9978	22.7368	42.558	37.154	41.8201	29.2059	14.488	88.0662
I6	H3	P68431	K18acK27ac	TGGKAPRKacQLATKAARKacSAPA				37.0864	25.7896	38.5677	31.6434	41.8839	28.5291	11.8468	98.8724
I7	H3	P68431	K23acK27ac	TGGKAPRKQLATKacAARKacSAPA				35.4253	41.0683	50.8438	28.7525	53.1234	20.978	16.7249	97.7406
I8	H3	P68431	K14acK23acK27ac	TGGKacAPRKQLATKacAARKacSAPA				35.7835	63.2707	59.3511	28.6387	68.3146	36.9803	24.1535	93.7165
I9	H3	P68431	K18acK23acK27ac	TGGKAPRKacQLATKacAARKacSAPA				44.2087	86.3998	32.4417	42.4894	47.0602	45.2088	16.4503	38.9494
I10	H3	P68431	K14acK18acK27ac	TGGKacAPRKacQLATKAARKacSAPA				56.5192	73.6853	45.8363	46.1271	77.5079	36.6692	26.1385	37.9508
J1	H3	P68431	K14acK18acK23acK27ac	TGGKacAPRKacQLATKacAARKacSAPA				10.961	29.6284	43.9872	14.5846	31.6064	61.9405	12.9445	35.3019
J2	H3	P68431	Non-acetylated	KAARKSAPATGGVKKPHRYRP				33.2355	22.1913	34.3951	35.4927	31.4721	12.7646	11.3539	98.5503
J3	H3	P68431	K36ac	KAARKSAPATGGVKacKPHRYRP				34.0997	25.3289	35.3887	48.3772	36.5546	24.1403	14.8989	90.2299
J4	H3	P68431	K37ac	KAARKSAPATGGVKKacPHRYRP				26.6259	26.6799	31.1607	32.5534	38.5692	20.8368	11.9093	92.7803
J5	H3	P68431	K36acK37ac	KAARKSAPATGGVKacKacPHRYRP				35.907	32.0617	37.0744	41.7089	58.0271	21.1872	16.8352	98.7178
J6	H3	P68431	K27ac	KAARKacSAPATGGVKKPHRYRP				28.0563	35.2195	34.1466	26.3493	52.8226	17.6748	14.2774	98.7307
J7	H3	P68431	K27acK36ac	KAARKacSAPATGGVKacKPHRYRP				24.9515	61.8943	42.6937	32.0458	69.9288	17.9336	26.8292	98.9691
J8	H3	P68431	K27acK37ac	KAARKacSAPATGGVKKacPHRYRP				25.9407	68.9416	42.8783	31.5414	75.1715	16.1631	17.2844	75.4197
J9	H3	P68431	K27acK36acK37ac	KAARKacSAPATGGVKacKacPHRYRP				49.7443	93.6102	61.0019	49.9431	97.6518	40.7814	38.8791	58.3639
J10	Control			HHHHHHHHHHH				99.139	99.8936	100	89.4764	92.1794	100	100	97.689

## Sheet: S3B
								Quantification
Position	Protein	Uniprot	Epitope	Peptide Sequence	Start	End		BRD2/BD1	BRD2/BD2	BRD3/BD1	BRD3/BD2	BRD4/BD1	BRD4/BD2	BRDT/BD1	BRDT/BD2		Position									Raw Membranes
A1	Control			HHHHHHHHHHH				100	85.2966	94.9432	88.3504	100	99.9916	97.0397	99.9893		A1					0		No SPOT
A2	Control			HHHHHHHHHHH				74.3372	86.4803	94.208	96.9477	97.291	100	88.4909	99.9954		A2					20		Weak
A3	Histone H3.1	P68431	-	ARTKQTARKSTGGKAPRKQLA	1	21		3.1786	15.5612	15.9207	1.24554	21.8705	0	4.10998	3.80214		A3					40		Medium
A4	Histone H3.1	P68431	-	ARpTKQTARKSTGGKAPRKQLA	1	21		0.860965	6.47945	13.1395	1.9152	36.0937	1.7245	5.11634	5.38744		A4					75		Strong
A5	Histone H3.1	P68431	-	ARTKQpTARKSTGGKAPRKQLA	1	21		8.32876	5.83174	9.52852	1.32013	30.7899	3.63279	6.71907	7.39979		A5
A6	Histone H3.1	P68431	-	ARTKQTARKpSTGGKAPRKQLA	1	21		12.7068	5.00286	21.9748	2.39514	27.0006	4.75979	15.7139	7.91695		A6
A7	Histone H3.1	P68431	-	ARTKQTARKSpTGGKAPRKQLA	1	21		7.62188	3.75022	15.6234	3.9598	16.4899	5.00883	19.5119	11.0435		A7
A8	Histone H3.1	P68431	K4ac	ARTKacQTARKSTGGKAPRKQLA	1	21		1.13833	3.2346	10.4617	5.99503	28.8067	4.89393	20.4607	11.2617		A8
A9	Histone H3.1	P68431	K4ac	ARpTKacQTARKSTGGKAPRKQLA	1	21		3.83917	7.61532	9.57194	2.52072	56.0048	4.78256	36.0551	12.875		A9
A10	Histone H3.1	P68431	K4ac	ARTKacQpTARKSTGGKAPRKQLA	1	21		1.8528	8.11186	15.1708	1.28289	55.1517	15.0626	48.1697	3.80214		A10
A11	Control			HHHHHHHHHHH				94.2602	89.1477	100	88.2056	91.3043	97.8937	97.8317	100		A11
A12	Histone H3.1	P68431	K4ac	ARTKacQTARKpSTGGKAPRKQLA	1	21		1.28816	9.09877	11.9172	9.13377	18.1047	44.4956	43.2649	21.622		B1
A13	Histone H3.1	P68431	K4ac	ARTKacQTARKSpTGGKAPRKQLA	1	21		0.306031	3.88544	13.0547	10.3448	14.4369	31.2896	20.2348	13.7849		B2
A14	Histone H3.1	P68431	K9ac	ARTKQTARKacSTGGKAPRKQLA	1	21		1.31623	5.41695	6.54556	5.91839	29.9085	10.1462	5.67345	7.58377		B3
A15	Histone H3.1	P68431	K9ac	ARpTKQTARKacSTGGKAPRKQLA	1	21		19.4591	10.315	7.38423	4.92858	59.7889	3.87204	8.17997	9.07582		B4
A16	Histone H3.1	P68431	K9ac	ARTKQpTARKacSTGGKAPRKQLA	1	21		37.6589	18.9046	15.4156	6.3657	75.6296	10.8556	17.5566	8.48259		B5
A17	Histone H3.1	P68431	K9ac	ARTKQTARKacpSTGGKAPRKQLA	1	21		34.4972	13.2021	14.3508	4.06954	50.0694	6.70439	20.6341	10.5004		B6
A18	Histone H3.1	P68431	K9ac	ARTKQTARKacSpTGGKAPRKQLA	1	21		20.2485	19.1525	17.5027	5.29221	23.4648	8.59476	29.509	9.77265		B7
B1	Histone H3.1	P68431	K14ac	ARTKQTARKSTGGKacAPRKQLA	1	21		11.2785	5.63239	8.77541	6.61217	13.2029	22.4444	25.8061	18.8434		B8
B2	Histone H3.1	P68431	K14ac	ARpTKQTARKSTGGKacAPRKQLA	1	21		6.48186	2.92283	6.61287	4.04242	23.3384	16.3179	25.4269	22.1386		B9
B3	Histone H3.1	P68431	K14ac	ARTKQpTARKSTGGKacAPRKQLA	1	21		11.8375	13.0821	20.2391	4.11389	60.3303	20.8356	15.6964	13.6858		B10
B4	Histone H3.1	P68431	K14ac	ARTKQTARKpSTGGKacAPRKQLA	1	21		21.6627	13.1561	25.9846	24.6385	76.8304	28.4271	24.4018	35.1756		B11
B5	Histone H3.1	P68431	K14ac	ARTKQTARKSpTGGKacAPRKQLA	1	21		27.0317	5.01045	26.8353	13.872	45.584	47.3186	29.3344	31.8619		C1
B6	Histone H3.1	P68431	K4acK9ac	ARTKacQTARKacSTGGKAPRKQLA	1	21		22.9433	4.45	11.6596	7.67522	23.0859	22.1685	11.8656	14.74		C2
B7	Histone H3.1	P68431	K4acK9ac	ARpTKacQTARKacSTGGKAPRKQLA	1	21		18.3865	6.01037	18.9123	7.51443	26.9953	10.868	43.7132	9.35661		C3
B8	Histone H3.1	P68431	K4acK9ac	ARTKacQpTARKacSTGGKAPRKQLA	1	21		3.43336	4.99507	11.7744	5.49605	52.1339	5.59132	35.6479	10.7995		C4
B9	Histone H3.1	P68431	K4acK9ac	ARTKacQTARKacpSTGGKAPRKQLA	1	21		0.175569	2.14825	16.1964	2.68372	65.8934	9.56619	33.6412	8.29151		C5
B10	Histone H3.1	P68431	K4acK9ac	ARTKacQTARKacSpTGGKAPRKQLA	1	21		1.31384	2.99475	14.0955	2.39783	63.1116	10.746	42.8736	14.2264		C6
B11	Histone H3.1	P68431	K4acK14ac	ARTKacQTARKSTGGKacAPRKQLA	1	21		6.82913	9.21352	22.7194	5.23431	44.5744	30.2755	68.0605	14.0325		C7
B12	Histone H3.1	P68431	K4acK14ac	ARpTKacQTARKSTGGKacAPRKQLA	1	21		15.8206	12.146	21.0678	5.44746	26.4696	40.9395	55.9215	21.079		C8
B13	Histone H3.1	P68431	K4acK14ac	ARTKacQpTARKSTGGKacAPRKQLA	1	21		6.08574	13.9026	13.1224	6.88012	20.4137	28.2354	32.9722	18.1657		C9
B14	Histone H3.1	P68431	K4acK14ac	ARTKacQTARKpSTGGKacAPRKQLA	1	21		29.1708	9.57669	9.35316	3.54584	19.3462	15.0419	40.8198	15.8891		C10
B15	Histone H3.1	P68431	K4acK14ac	ARTKacQTARKSpTGGKacAPRKQLA	1	21		33.5928	17.3072	18.278	10.5453	66.3045	19.9602	22.2522	29.3423		C11
B16	Control			HHHHHHHHHHH				84.3427	100	83.7832	93.5026	96.3757	100	93.8682	99.789		D1
B17	Histone H3.1	P68431	K9acK14ac	ARTKQTARKacSTGGKacAPRKQLA	1	21		37.4693	20.0451	12.625	9.20643	8.91947	60.7176	33.4641	32.5925		D2
B18	Histone H3.1	P68431	K9acK14ac	ARpTKQTARKacSTGGKacAPRKQLA	1	21		64.2188	20.3414	19.7868	10.9105	34.9135	24.9653	80.5475	10.9095		D3
C1	Histone H3.1	P68431	K9acK14ac	ARTKQpTARKacSTGGKacAPRKQLA	1	21		65.9591	6.46557	17.9959	20.5963	65.6083	33.38	46.8398	16.1728		D4
C2	Histone H3.1	P68431	K9acK14ac	ARTKQTARKacpSTGGKacAPRKQLA	1	21		26.4322	3.63424	11.1838	14.0446	21.6084	21.0548	28.8775	15.3005		D5
C3	Histone H3.1	P68431	K9acK14ac	ARTKQTARKacSpTGGKacAPRKQLA	1	21		18.5353	1.68363	25.2871	12.4555	46.5582	21.5464	25.0008	17.0009		D6
C4	Histone H3.1	P68431	K4acK9acK14ac	ARTKacQTARKacSTGGKacAPRKQLA	1	21		55.3852	8.46801	16.5491	23.0887	35.4882	53.6544	45.9957	20.9816		D7
C5	Histone H3.1	P68431	K4acK9acK14ac	ARpTKacQTARKacSTGGKacAPRKQLA	1	21		68.4054	18.8614	35.1348	38.5918	53.7819	60.8786	62.7398	20.6615		D8
C6	Histone H3.1	P68431	K4acK9acK14ac	ARTKacQpTARKacSTGGKacAPRKQLA	1	21		71.3414	12.6417	31.626	26.2721	43.2421	50.3331	59.3209	23.0589		D9
C7	Histone H3.1	P68431	K4acK9acK14ac	ARTKacQTARKacpSTGGKacAPRKQLA	1	21		18.3993	6.78705	15.4592	11.3428	33.2461	18.3842	50.7252	15.0746		D10
C8	Histone H3.1	P68431	K4acK9acK14ac	ARTKacQTARKacSpTGGKacAPRKQLA	1	21		15.0014	9.01395	31.6818	13.549	66.436	17.2311	48.2248	29.4007		D11
C9	Histone H3.1	P68431		TGGKAPRKQLATKAARKSAPA	11	31		0.934677	8.80092	18.5061	3.74684	25.5377	38.5872	13.9466	37.2571		E1
C10	Histone H3.1	P68431		TGGKAPRKQLApTKAARKSAPA	11	31		2.96728	10.3598	20.7637	3.02205	48.0051	15.9791	21.5277	18.5302		E2
C11	Histone H3.1	P68431	K14ac	TGGKacAPRKQLATKAARKSAPA	11	31		1.41595	8.03025	20.3862	4.04954	37.3301	9.99142	27.3689	6.52102		E3
C12	Histone H3.1	P68431	K14ac	TGGKacAPRKQLApTKAARKSAPA	11	31		1.96599	8.77548	14.8221	1.67423	19.4075	6.87407	35.543	9.89119		E4
C13	Histone H3.1	P68431	K18ac	TGGKAPRKacQLATKAARKSAPA	11	31		9.29751	4.33677	14.3982	1.7659	7.88171	10.5389	20.3857	8.37216		E5
C14	Histone H3.1	P68431	K18ac	TGGKAPRKacQLApTKAARKSAPA	11	31		9.69583	3.76311	6.08482	3.96888	3.12653	9.35782	11.3237	9.33728		E6
C15	Histone H3.1	P68431	K23ac	TGGKAPRKQLATKacAARKSAPA	11	31		14.4387	6.98976	9.81727	7.08477	18.1759	17.6687	9.58745	15.9297		E7
C16	Histone H3.1	P68431	K23ac	TGGKAPRKQLApTKacAARKSAPA	11	31		52.0786	17.0291	24.5308	26.0051	46.8649	19.4322	34.397	14.3632		E8
C17	Histone H3.1	P68431	K27ac	TGGKAPRKQLATKAARKacSAPA	11	31		7.24346	7.87841	7.98077	3.36292	22.1894	11.4401	33.8047	9.3818		E9
C18	Histone H3.1	P68431	K27ac	TGGKAPRKQLApTKAARKacSAPA	11	31		12.198	8.24202	13.2736	3.801	36.3773	8.66299	83.7493	17.0593		E10
D1	Histone H3.1	P68431	K14acK18ac	TGGKacAPRKacQLATKAARKSAPA	11	31		21.8405	1.15865	11.4343	2.7298	54.3552	13.3186	29.8739	20.8946		E11
D2	Histone H3.1	P68431	K14acK18ac	TGGKacAPRKacQLApTKAARKSAPA	11	31		2.92849	0.292694	20.2584	3.81625	31.4071	44.2971	14.2178	45.3448		F1
D3	Histone H3.1	P68431	K14acK23ac	TGGKacAPRKQLATKacAARKSAPA	11	31		11.4447	1.30583	17.0093	0.789769	27.5646	57.2212	10.276	43.7899		F2
D4	Histone H3.1	P68431	K14acK23ac	TGGKacAPRKQLApTKacAARKSAPA	11	31		47.9719	10.5605	15.7746	19.4697	32.8205	30.0385	31.2985	10.1096		F3
D5	Histone H3.1	P68431	K14acK27ac	TGGKacAPRKQLATKAARKacSAPA	11	31		7.32865	3.67908	5.89241	9.88669	21.6136	13.0554	11.2943	11.6771		F4
D6	Histone H3.1	P68431	K14acK27ac	TGGKacAPRKQLApTKAARKacSAPA	11	31		2.61979	2.82103	10.9796	4.0917	25.3148	14.1977	9.69008	9.49762		F5
D7	Histone H3.1	P68431	K18acK23ac	TGGKAPRKacQLATKacAARKSAPA	11	31		24.6341	7.9382	8.96901	7.59456	4.5733	38.1621	17.3359	14.4125		F6
D8	Histone H3.1	P68431	K18acK23ac	TGGKAPRKacQLApTKacAARKSAPA	11	31		39.6429	9.86263	40.9737	14.0643	58.0023	29.4553	26.2796	14.7898		F7
D9	Histone H3.1	P68431	K18acK27ac	TGGKAPRKacQLATKAARKacSAPA	11	31		4.31719	5.24024	23.9016	3.85619	38.6886	22.0469	20.1046	6.92393		F8
D10	Histone H3.1	P68431	K18acK27ac	TGGKAPRKacQLApTKAARKacSAPA	11	31		0	12.563	27.7147	1.77283	32.9739	15.9528	36.3246	12.3189		F9
D11	Histone H3.1	P68431	K23acK27ac	TGGKAPRKQLATKacAARKacSAPA	11	31		29.9427	6.1939	11.7692	0	33.1533	16.5476	56.4536	23.0607		F10
D12	Histone H3.1	P68431	K23acK27ac	TGGKAPRKQLApTKacAARKacSAPA	11	31		50.7823	39.5348	2.84728	18.1949	84.1675	9.90672	94.4527	12.5271		F11
D13	Histone H3.1	P68431	K14acK23acK27ac	TGGKacAPRKQLATKacAARKacSAPA	11	31		60.2522	20.8858	20.9611	9.32823	38.6664	89.5659	84.8709	78.218		G1
D14	Histone H3.1	P68431	K14acK23acK27ac	TGGKacAPRKQLApTKacAARKacSAPA	11	31		54.2527	7.18889	0.776351	35.3188	90.8367	37.0511	95.8232	7.12527		G2
D15	Histone H3.1	P68431	K18acK23acK27ac	TGGKAPRKacQLATKacAARKacSAPA	11	31		87.456	5.68737	5.40195	19.0966	58.9016	46.6698	94.8913	10.2025		G3
D16	Histone H3.1	P68431	K18acK23acK27ac	TGGKAPRKacQLApTKacAARKacSAPA	11	31		26.0681	2.08233	0	18.0698	98.2439	34.4846	94.7072	1.50657		G4
D17	Histone H3.1	P68431	K14acK18acK27ac	TGGKacAPRKacQLATKAARKacSAPA	11	31		50.7285	6.49219	26.2583	24.8252	48.6938	33.8875	97.379	18.0091		G5
D18	Histone H3.1	P68431	K14acK18acK27ac	TGGKacAPRKacQLApTKAARKacSAPA	11	31		11.9658	7.67108	6.94809	13.8835	42.8703	19.2454	73.741	14.5411		G6
E1	Histone H3.1	P68431	K14acK18acK23acK27ac	TGGKacAPRKacQLATKacAARKacSAPA	11	31		81.4192	20.5017	22.636	30.0022	85.3174	68.1303	92.5288	2.98187		G7
E2	Histone H3.1	P68431	K14acK18acK23acK27ac	TGGKacAPRKacQLApTKacAARKacSAPA	11	31		56.7809	3.10482	2.43624	9.02324	93.9782	31.1991	89.2068	0		G8
E3	Histone H3.1	P68431		KAARKSAPATGGVKKPHRYRP	23	43		3.52724	0.725327	5.33091	4.67921	12.1374	12.2396	6.15289	17.594		G9
E4	Histone H3.1	P68431		KAARKpSAPATGGVKKPHRYRP	23	43		4.6036	2.57603	3.51867	2.08789	10.9196	19.3431	9.31215	39.2772		G10
E5	Histone H3.1	P68431		KAARKSAPApTGGVKKPHRYRP	23	43		3.12392	1.51125	4.84614	1.20051	1.76309	43.6021	1.53597	51.1528		G11
E6	Histone H3.1	P68431	K36ac	KAARKSAPATGGVKacKPHRYRP	23	43		4.18017	0	2.30092	0.78556	0	46.6921	0	35.2622		H1
E7	Histone H3.1	P68431	K36ac	KAARKpSAPATGGVKacKPHRYRP	23	43		11.2764	2.31415	12.1858	9.64	6.25082	56.6933	3.41345	47.9208		H2
E8	Histone H3.1	P68431	K36ac	KAARKSAPApTGGVKacKPHRYRP	23	43		10.6991	2.32484	17.7193	9.61883	8.70533	35.6901	5.35659	25.758		H3
E9	Histone H3.1	P68431	K37ac	KAARKSAPATGGVKKacPHRYRP	23	43		7.30375	3.84846	9.75549	11.5731	0.196209	9.10192	3.08386	12.3401		H4
E10	Histone H3.1	P68431	K37ac	KAARKpSAPATGGVKKacPHRYRP	23	43		16.551	9.36168	18.7237	7.50272	1.48163	21.0131	18.7774	21.1787		H5
E11	Histone H3.1	P68431	K37ac	KAARKSAPApTGGVKKacPHRYRP	23	43		8.02293	15.973	17.8264	12.1717	6.36185	21.0302	11.2554	20.2448		H6
E12	Histone H3.1	P68431	K36acK37ac	KAARKSAPATGGVKacKacPHRYRP	23	43		19.2263	5.87114	14.6998	3.55247	5.13331	23.3285	27.7881	20.3528		H7
E13	Histone H3.1	P68431	K36acK37ac	KAARKpSAPATGGVKacKacPHRYRP	23	43		55.4414	44.5342	27.8754	33.4048	42.7688	44.6776	73.2379	24.9952		H8
E14	Histone H3.1	P68431	K36acK37ac	KAARKSAPApTGGVKacKacPHRYRP	23	43		75.2318	39.7055	11.8123	38.7734	31.8383	39.1546	54.3228	24.6519		H9
E15	Histone H3.1	P68431	K27ac	KAARKacSAPATGGVKKPHRYRP	23	43		7.8854	1.47568	4.70522	6.0708	6.29516	20.1508	8.86424	36.5617		H10
E16	Histone H3.1	P68431	K27ac	KAARKacpSAPATGGVKKPHRYRP	23	43		8.60781	1.87704	11.3825	8.94429	16.659	55.4911	30.9447	76.3823		H11
E17	Histone H3.1	P68431	K27ac	KAARKacSAPApTGGVKKPHRYRP	23	43		6.92773	3.17596	9.56321	14.9518	17.534	49.0019	35.772	47.464		I1
E18	Histone H3.1	P68431	K27acK36ac	KAARKacSAPATGGVKacKPHRYRP	23	43		16.6215	13.6899	6.48566	2.93767	24.1571	52.356	35.7694	26.1652		I2
F1	Histone H3.1	P68431	K27acK36ac	KAARKacpSAPATGGVKacKPHRYRP	23	43		18.9597	5.86166	9.78617	4.92671	66.5221	44.6338	55.0181	25.3686		I3
F2	Histone H3.1	P68431	K27acK36ac	KAARKacSAPApTGGVKacKPHRYRP	23	43		9.55022	1.91	5.65145	5.04654	20.2231	18.9485	36.4886	34.7469		I4
F3	Histone H3.1	P68431	K27acK37ac	KAARKacSAPATGGVKKacPHRYRP	23	43		13.0832	1.13978	4.52664	2.03999	16.8037	14.3221	19.3382	22.3117		I5
F4	Histone H3.1	P68431	K27acK37ac	KAARKacpSAPATGGVKKacPHRYRP	23	43		17.5014	13.0312	7.02806	5.73606	24.6678	24.4031	13.9054	16.9848		I6
F5	Histone H3.1	P68431	K27acK37ac	KAARKacSAPApTGGVKKacPHRYRP	23	43		41.7978	11.1465	6.21794	8.02417	23.993	25.8423	13.5382	23.4317		I7
F6	Histone H3.1	P68431	K27acK36acK37ac	KAARKacSAPATGGVKacKacPHRYRP	23	43		43.1824	2.4462	2.9593	2.8165	25.4449	43.8907	16.0461	25.109		I8
F7	Histone H3.1	P68431	K27acK36acK37ac	KAARKacpSAPATGGVKacKacPHRYRP	23	43		80.3381	7.07421	28.5493	38.8385	57.2475	48.229	63.4104	35.2587		I9
F8	Histone H3.1	P68431	K27acK36acK37ac	KAARKacSAPApTGGVKacKacPHRYRP	23	43		86.5023	15.4235	30.2821	41.1365	33.9525	60.6013	64.5379	66.4421		I10
F9	Control			HHHHHHHHHHH				92.5911	94.9831	89.3808	100	84.5247	100	100	100		I11

## Sheet: S3D
									BRD4/BD1											BRD4/BD2
Grid Position	UniProt	Protein Name	Peptide	Start	End	Linker	Linker Type		Mean Intensity Large	Mean Intensity Small	Average Intensity	Corona	Norm	Manual Adjustment	Normalized	Final Value	Single Membrane	Single Membrane Position		Mean Intensity Large	Mean Intensity Small	Average Intensity	Corona	Norm	Manual Adjustment	Normalized	Final Value	Single Membrane	Single Membrane Position		EntrezID	GO Terms
A1		Control	HHHHHHHH						227.002	250.12	238.561	1	93.6521	238.561	93.8527	100	A	A1		252.766	255.15	253.958	1	99.5211	253.958	99.5211	-2	A	A1		Control	Control
A2		Control	HHHHHHHH						233.154	255.143	244.148	1	95.922	244.148	96.0508	100	A	A2		252.702	255.15	253.926	1	99.5082	253.926	99.5082	-2	A	A2		Control	Control
A3		Empty							68.8511	62.7661	65.8086	0	23.4717	0	0	0	A	A3		41.9049	40.0754	40.9902	1	13.9377	10	1.484	0	A	A3		Empty	Empty
A4	Q96IZ2	ADTRP	VLKRTKGGKDIKFL	66	79	GG	Histone		227.024	254.992	241.008	1	94.6461	241.008	94.8153	94.8153	A	A4		221.74	255.15	238.445	1	93.2869	238.445	93.2869	93.2869	A	A4		84830	endomembrane system [GO:0012505]; integral component of membrane [GO:0016021]; plasma membrane [GO:0005886]
A5	Q09666	AHNK	VSVGHKGGKPGLTI	336	349	GG	Histone		101.807	117.74	109.773	1	41.3323	109.773	43.1862	43.1862	A	A5		88.4244	129.3	108.862	1	41.2128	108.862	41.2128	41.2128	A	A5		79026	actin cytoskeleton [GO:0015629]; cell-cell contact zone [GO:0044291]; costamere [GO:0043034]; cytoplasm [GO:0005737]; cytosol [GO:0005829]; extracellular exosome [GO:0070062]; focal adhesion [GO:0005925]; lysosomal membrane [GO:0005765]; membrane [GO:0016020]; nucleus [GO:0005634]; plasma membrane [GO:0005886]; sarcolemma [GO:0042383]; T-tubule [GO:0030315]; vesicle [GO:0031982]; cadherin binding…
A6	Q9UM73	ALK	GAAGGKGGKNTMMR	740	753	GG	Histone		99.5474	120.764	110.156	1	41.4877	110.156	43.3366	43.3366	A	A6		38.8817	56.1376	47.5097	1	16.5576	47.5097	16.5576	16.5576	A	A6		238	extracellular exosome [GO:0070062]; integral component of plasma membrane [GO:0005887]; intracellular [GO:0005622]; plasma membrane [GO:0005886]; protein complex [GO:0043234]; ATP binding [GO:0005524]; identical protein binding [GO:0042802]; NF-kappaB-inducing kinase activity [GO:0004704]; protein tyrosine kinase activity [GO:0004713]; transmembrane receptor protein tyrosine kinase activity [GO:0…
A7	Q8N6S4	AN13C	RSRIGKGGKACHKI	40	53	GG	Histone		193.185	250.002	221.593	1	86.7589	221.593	87.1773	87.1773	A	A7		222.622	255.15	238.886	1	93.4641	238.886	93.4641	93.4641	A	A7		81573	endoplasmic reticulum [GO:0005783]; endoplasmic reticulum membrane [GO:0005789]; perinuclear region of cytoplasm [GO:0048471]; receptor binding [GO:0005102]; protein retention in ER lumen [GO:0006621]; regulation of anoikis [GO:2000209]; regulation of receptor biosynthetic process [GO:0010869]
A8	Q15389	ANGP1	EGVLLKGGKREEEK	268	281	GG	Histone		29.0267	26.9171	27.9719	0	8.10053	27.9719	11.0045	11.0045	A	A8		20.0104	20.8064	20.4084	1	5.66672	20.4084	5.66672	5.66672	A	A8		284	extracellular exosome [GO:0070062]; extracellular region [GO:0005576]; extracellular space [GO:0005615]; intracellular [GO:0005622]; membrane raft [GO:0045121]; microvillus [GO:0005902]; plasma membrane [GO:0005886]; Ras guanyl-nucleotide exchange factor activity [GO:0005088]; receptor tyrosine kinase binding [GO:0030971]; activation of transmembrane receptor protein tyrosine kinase activity [GO:…
A9	Q15389-2	ANGP1	KEVLLKGGKREEEK	267	280	GG	Histone		25.1782	23.8399	24.5091	0	6.69375	24.5091	9.64216	9.64216	A	A9		9.01381	8.9072	8.9605	1	1.06626	8.9605	1.06626	1.06626	A	A9		284	extracellular exosome [GO:0070062]; extracellular region [GO:0005576]; extracellular space [GO:0005615]; intracellular [GO:0005622]; membrane raft [GO:0045121]; microvillus [GO:0005902]; plasma membrane [GO:0005886]; Ras guanyl-nucleotide exchange factor activity [GO:0005088]; receptor tyrosine kinase binding [GO:0030971]; activation of transmembrane receptor protein tyrosine kinase activity [GO:…
A10	Q9ULJ7	ANR50	STKASKGGKSENSA	1264	1277	GG	Histone		32.1596	30.391	31.2753	0	9.44253	31.2753	12.3041	12.3041	A	A10		18.5031	22.1566	20.3298	1	5.63514	20.3298	5.63514	5.63514	A	A10		57182	endosome [GO:0005768]; protein transport [GO:0015031]; retrograde transport, endosome to plasma membrane [GO:1990126]
A11	P25054	APC	ESKGIKGGKKVYKS	2184	2197	GG	Histone		147.953	210.675	179.314	1	69.5832	179.314	70.5443	70.5443	A	A11		87.851	113.329	100.59	1	37.8885	100.59	37.8885	37.8885	A	A11		324	adherens junction [GO:0005912]; beta-catenin destruction complex [GO:0030877]; bicellular tight junction [GO:0005923]; catenin complex [GO:0016342]; centrosome [GO:0005813]; cytoplasm [GO:0005737]; cytosol [GO:0005829]; kinetochore [GO:0000776]; lamellipodium [GO:0030027]; lateral plasma membrane [GO:0016328]; microtubule [GO:0005874]; nucleoplasm [GO:0005654]; nucleus [GO:0005634]; perinuclear r…
A12	P35626	ARBK2	ILFRIKGGKQFVLQ	620	633	GG	Histone		188.354	248.697	218.525	1	85.5127	218.525	85.9705	85.9705	A	A12		136.289	226.071	181.18	1	70.2745	181.18	70.2745	70.2745	A	A12		157	cytosol [GO:0005829]; plasma membrane [GO:0005886]; ATP binding [GO:0005524]; beta-adrenergic receptor kinase activity [GO:0047696]; G-protein coupled receptor kinase activity [GO:0004703]; protein kinase activity [GO:0004672]; receptor internalization [GO:0031623]; signal transduction [GO:0007165]
A13	P15514	AREG	PKRKKKGGKNGKNR	124	137	GG	Histone		224.721	255.147	239.934	1	94.2098	239.934	94.3928	94.3928	A	A13		210.709	254.913	232.811	1	91.0229	232.811	91.0229	91.0229	A	A13		374	cell surface [GO:0009986]; endoplasmic reticulum membrane [GO:0005789]; endoplasmic reticulum-Golgi intermediate compartment membrane [GO:0033116]; ER to Golgi transport vesicle membrane [GO:0012507]; extracellular space [GO:0005615]; Golgi membrane [GO:0000139]; integral component of membrane [GO:0016021]; nucleus [GO:0005634]; cytokine activity [GO:0005125]; epidermal growth factor receptor bin…
A14	Q6ZSZ5	ARHGI	KGGKDKGGKSRGSQ	1056	1069	GG	Histone		144.54	199.074	171.807	1	66.5335	171.807	67.591	67.591	A	A14		43.0207	54.6297	48.8252	1	17.0863	48.8252	17.0863	17.0863	A	A14		23370	apical part of cell [GO:0045177]; apical plasma membrane [GO:0016324]; cell junction [GO:0030054]; cytoskeleton [GO:0005856]; cytosol [GO:0005829]; extracellular exosome [GO:0070062]; plasma membrane [GO:0005886]; guanyl-nucleotide exchange factor activity [GO:0005085]; Rho guanyl-nucleotide exchange factor activity [GO:0005089]; actin cytoskeleton organization [GO:0030036]; positive regulation o…
A15	Q6ZSZ5	ARHGI	LAASTKGGKDKGGK	1051	1064	GG	Histone		61.3905	70.0827	65.7366	1	23.4424	65.7366	25.8616	25.8616	A	A15		21.3251	22.267	21.7961	1	6.22436	21.7961	6.22436	6.22436	A	A15		23370	apical part of cell [GO:0045177]; apical plasma membrane [GO:0016324]; cell junction [GO:0030054]; cytoskeleton [GO:0005856]; cytosol [GO:0005829]; extracellular exosome [GO:0070062]; plasma membrane [GO:0005886]; guanyl-nucleotide exchange factor activity [GO:0005085]; Rho guanyl-nucleotide exchange factor activity [GO:0005089]; actin cytoskeleton organization [GO:0030036]; positive regulation o…
A16	P51689	ARSD	WNGIYKGGKGMGGW	373	386	GG	Histone		173.111	240.921	207.016	1	80.8372	207.016	81.4427	81.4427	A	A16		160.156	221.097	190.626	1	74.0705	190.626	74.0705	74.0705	A	A16		414	endoplasmic reticulum lumen [GO:0005788]; extracellular exosome [GO:0070062]; lysosome [GO:0005764]; arylsulfatase activity [GO:0004065]; metal ion binding [GO:0046872]; glycosphingolipid metabolic process [GO:0006687]; post-translational protein modification [GO:0043687]
A17	P51690	ARSE	WNGIYKGGKGMGGW	370	383	GG	Histone		178.457	247.805	213.131	1	83.3212	213.131	83.8482	83.8482	A	A17		154.078	164.541	159.31	1	61.4856	159.31	61.4856	61.4856	A	A17		415	endoplasmic reticulum lumen [GO:0005788]; extracellular exosome [GO:0070062]; Golgi apparatus [GO:0005794]; Golgi stack [GO:0005795]; arylsulfatase activity [GO:0004065]; metal ion binding [GO:0046872]; glycosphingolipid metabolic process [GO:0006687]; post-translational protein modification [GO:0043687]; skeletal system development [GO:0001501]
A18	P54793	ARSF	WNGIYKGGKGMGGW	362	375	GG	Histone		173.436	249.343	211.39	1	82.6139	211.39	83.1633	83.1633	A	A18		175.595	199.887	187.741	1	72.9109	187.741	72.9109	72.9109	A	A18		416	endoplasmic reticulum lumen [GO:0005788]; extracellular exosome [GO:0070062]; arylsulfatase activity [GO:0004065]; metal ion binding [GO:0046872]; glycosphingolipid metabolic process [GO:0006687]; post-translational protein modification [GO:0043687]
A19	Q5FYA8	ARSH	WNGIYKGGKGMGGW	340	353	GG	Histone		214.548	254.939	234.744	1	92.1014	234.744	92.351	92.351	A	A19		170.872	187.775	179.324	1	69.5285	179.324	69.5285	69.5285	A	A19		347527	endoplasmic reticulum lumen [GO:0005788]; integral component of membrane [GO:0016021]; arylsulfatase activity [GO:0004065]; metal ion binding [GO:0046872]; glycosphingolipid metabolic process [GO:0006687]; post-translational protein modification [GO:0043687]
A20	P35670	ATP7B	NGILIKGGKPLEMA	1005	1018	GG	Histone		41.5519	45.9666	43.7593	1	14.5141	43.7593	17.2154	17.2154	A	A20		20.7704	19.6438	20.2071	0	5.58582	20.2071	5.58582	5.58582	A	A20		540	Golgi apparatus [GO:0005794]; Golgi membrane [GO:0000139]; integral component of plasma membrane [GO:0005887]; late endosome [GO:0005770]; membrane [GO:0016020]; mitochondrion [GO:0005739]; trans-Golgi network membrane [GO:0032588]; ATP binding [GO:0005524]; copper ion binding [GO:0005507]; copper ion transmembrane transporter activity [GO:0005375]; copper-exporting ATPase activity [GO:0004008]; …
A21	P06576	ATPB	LAPYAKGGKIGLFG	193	206	GG	Histone		194.018	254.957	224.488	1	87.935	224.488	88.3162	88.3162	A	A21		124.282	195.083	159.682	1	61.6353	159.682	61.6353	61.6353	A	A21		506	cell surface [GO:0009986]; extracellular exosome [GO:0070062]; extracellular matrix [GO:0031012]; membrane [GO:0016020]; mitochondrial matrix [GO:0005759]; mitochondrial membrane [GO:0031966]; mitochondrial nucleoid [GO:0042645]; mitochondrial proton-transporting ATP synthase complex [GO:0005753]; mitochondrial proton-transporting ATP synthase, catalytic core [GO:0005754]; mitochondrion [GO:00057…
A22	Q15059	BRD3	GRQLKKGGKQASAS	547	560	GG	Histone		162.035	238.113	200.074	1	78.0168	200.074	78.7114	78.7114	A	A22		171.308	253.681	212.495	1	82.8584	212.495	82.8584	82.8584	A	A22		8019	nucleus [GO:0005634]; chromatin binding [GO:0003682]; lysine-acetylated histone binding [GO:0070577]; covalent chromatin modification [GO:0016569]; regulation of transcription from RNA polymerase II promoter [GO:0006357]; transcription, DNA-templated [GO:0006351]
A23	Q96CT7	CC124	EDSKLKGGKAPRVA	77	90	GG	Histone		38.2808	41.5126	39.8967	1	12.945	39.8967	15.6958	15.6958	A	A23		19.1087	19.773	19.4408	1	5.27789	19.4408	5.27789	5.27789	A	A23		115098	cytoplasm [GO:0005737]; microtubule organizing center [GO:0005815]; midbody [GO:0030496]; RNA binding [GO:0003723]; cell cycle [GO:0007049]; cell division [GO:0051301]
A24	Q76M96	CCD80	KSKKKKGGKTEQDG	582	595	GG	Histone		80.3942	105.5	92.9469	1	34.4966	92.9469	36.5664	36.5664	A	A24		20.5482	28.9479	24.7481	1	7.41065	24.7481	7.41065	7.41065	A	A24		151887	basement membrane [GO:0005604]; extracellular space [GO:0005615]; interstitial matrix [GO:0005614]; fibronectin binding [GO:0001968]; heparin binding [GO:0008201]; extracellular matrix organization [GO:0030198]; positive regulation of cell-substrate adhesion [GO:0010811]
A25	Q13319	CD5R2	APPVGKGGKGESRL	41	54	GG	Histone		59.4146	67.4947	63.4547	1	22.5154	63.4547	24.9638	24.9638	A	A25		22.5293	26.6597	24.5945	1	7.34893	24.5945	7.34893	7.34893	A	A25		8941	cyclin-dependent protein kinase 5 holoenzyme complex [GO:0016533]; cytoplasm [GO:0005737]; plasma membrane [GO:0005886]; cyclin-dependent protein kinase 5 activator activity [GO:0016534]; lipid binding [GO:0008289]; cerebellum development [GO:0021549]; hippocampus development [GO:0021766]; layer formation in cerebral cortex [GO:0021819]; neuron migration [GO:0001764]; positive regulation of calci…
A26	Q03701	CEBPZ	HFDNLKGGKQLNKY	683	696	GG	Histone		108.782	127.456	118.119	1	44.7228	118.119	46.4695	46.4695	A	A26		125.036	118.133	121.584	0	46.3253	121.584	46.3253	46.3253	A	A26		10153	nucleus [GO:0005634]; DNA binding [GO:0003677]; RNA binding [GO:0003723]; RNA polymerase II core promoter proximal region sequence-specific DNA binding [GO:0000978]; transcriptional activator activity, RNA polymerase II core promoter proximal region sequence-specific binding [GO:0001077]; positive regulation of transcription from RNA polymerase II promoter [GO:0045944]; transcription from RNA pol…
A27	Q12873	CHD3	EDNAIKGGKKAFKM	834	847	GG	Histone		105.965	95.7465	100.856	0	37.7094	100.856	39.6778	39.6778	A	A27		83.2697	70.4861	76.8779	0	28.3596	121	46.0905	46.0905	A	A27		1107	centrosome [GO:0005813]; cytoplasm [GO:0005737]; microtubule organizing center [GO:0005815]; nucleolus [GO:0005730]; nucleoplasm [GO:0005654]; nucleus [GO:0005634]; NuRD complex [GO:0016581]; ATP binding [GO:0005524]; ATP-dependent DNA helicase activity [GO:0004003]; DNA binding [GO:0003677]; helicase activity [GO:0004386]; histone deacetylase activity [GO:0004407]; RNA binding [GO:0003723]; zinc…
A28	A6NGG3	CI092	PSPTGKGGKCCTVH	40	53	GG	Histone		182.606	245.382	213.994	1	83.672	213.994	84.1879	84.1879	A	A28		70.9369	106.651	88.7941	1	33.1482	88.7941	33.1482	33.1482	A	A28		100129385	NA
A29	Q5JU67	CI117	LEVKKKGGKKEPVV	14	27	GG	Histone		83.3712	102.455	92.9133	1	34.4829	92.9133	36.5532	36.5532	A	A29		14.2833	15.0267	14.655	1	3.35465	14.655	3.35465	3.35465	A	A29		286207	ciliary basal body [GO:0036064]; cytosol [GO:0005829]; intracellular membrane-bounded organelle [GO:0043231]; plasma membrane [GO:0005886]; microtubule binding [GO:0008017]; sperm axoneme assembly [GO:0007288]
A30	Q86TU6	CN070	HTSMNKGGKDVTLL	7	20	GG	Histone		83.5439	88.7969	86.1704	1	31.7436	86.1704	33.9005	33.9005	A	A30		25.9605	23.3836	24.6721	0	7.38011	24.6721	7.38011	7.38011	A	A30		NA	NA
A31	Q9H761	CN139	PVLMRKGGKKTYPE	93	106	GG	Histone		118.243	162.49	140.367	1	53.7609	140.367	55.222	55.222	A	A31		154.351	226.493	190.422	1	73.9885	190.422	73.9885	73.9885	A	A31		NA	NA
A32	Q14028	CNGB1	GGKGAKGGKLAHLR	1120	1133	GG	Histone		231.734	255.15	243.442	1	95.6351	243.442	95.773	95.773	A	A32		125.859	186.53	156.195	1	60.2338	156.195	60.2338	60.2338	A	A32		1258	ciliary membrane [GO:0060170]; Golgi membrane [GO:0000139]; Golgi-associated vesicle membrane [GO:0030660]; integral component of plasma membrane [GO:0005887]; intracellular cyclic nucleotide activated cation channel complex [GO:0017071]; photoreceptor outer segment [GO:0001750]; plasma membrane [GO:0005886]; terminal bouton [GO:0043195]; transmembrane transporter complex [GO:1902495]; cAMP bindi…
A33	Q8WUR7	CO040	DVVLDKGGKSREKV	117	130	GG	Histone		47.8118	46.9956	47.4037	1	15.9947	47.4037	18.6492	18.6492	A	A33		24.2847	20.2278	22.2562	0	6.40929	22.2562	6.40929	6.40929	A	A33		123207	NA
A34	P25067	CO8A2	GAVLGKGGKPQFGL	553	566	GG	Histone		120.615	187.126	153.871	1	59.2467	153.871	60.5345	60.5345	A	A34		185.699	245.215	215.457	1	84.0489	215.457	84.0489	84.0489	A	A34		1296	basement membrane [GO:0005604]; collagen trimer [GO:0005581]; endoplasmic reticulum lumen [GO:0005788]; extracellular region [GO:0005576]; proteinaceous extracellular matrix [GO:0005578]; extracellular matrix structural constituent [GO:0005201]; protein binding, bridging [GO:0030674]; angiogenesis [GO:0001525]; camera-type eye morphogenesis [GO:0048593]; cell-cell adhesion [GO:0098609]; collagen …
A35	Q07092	COGA1	APSGPKGGKGERGL	331	344	GG	Histone		33.0934	37.8657	35.4795	1	11.1505	35.4795	13.9581	13.9581	A	A35		13.7609	14.695	14.228	1	3.18304	14.228	3.18304	3.18304	A	A35		1307	collagen type XVI trimer [GO:0005597]; endoplasmic reticulum lumen [GO:0005788]; extracellular matrix [GO:0031012]; extracellular region [GO:0005576]; proteinaceous extracellular matrix [GO:0005578]; integrin binding [GO:0005178]; cell adhesion [GO:0007155]; cell adhesion mediated by integrin [GO:0033627]; cellular response to amino acid stimulus [GO:0071230]; extracellular matrix organization [G…
A36	Q5HYK3	COQ5	VSEEEKGGKVYQVF	59	72	GG	Histone		60.569	49.231	54.9	0	19.04	118	46.4226	46.4226	A	A36		20.251	13.371	16.811	0	4.22106	16.811	4.22106	4.22106	A	A36		84274	mitochondrial inner membrane [GO:0005743]; mitochondrial matrix [GO:0005759]; protein complex [GO:0043234]; 2-octaprenyl-6-methoxy-1,4-benzoquinone methylase activity [GO:0102005]; methylation [GO:0032259]; ubiquinone biosynthetic process [GO:0006744]
A37	A2AJT9	CX023	VRGSGKGGKPPQRS	145	158	GG	Histone		155.114	235.923	195.518	1	76.1661	195.518	76.9193	76.9193	A	A37		209.016	255.095	232.056	1	90.7193	232.056	90.7193	90.7193	A	A37		256643	mitochondrion [GO:0005739]
A38		Control	HHHHHHHH						239.075	255.15	247.113	1	96.7256	247.113	96.7256	100	B	A1		253.713	255.15	254.432	1	99.7133	254.432	99.7133	-2	B	A1		Control	Control
A39		Control	HHHHHHHH						224.114	255.149	239.631	1	93.6777	239.631	93.6777	100	B	A2		247.895	255.15	251.522	1	98.5526	251.522	98.5526	-2	B	A2		Control	Control
A40		Empty							35.7416	34.6086	35.1751	1	10.383	10	0.126798	0	B	A3		34.1137	24.2692	29.1915	0	9.84212	29.1915	9.84212	0	B	A3		Empty	Empty
A41	P15502-1	ELN	AAAAAKAAKYGVGT	443	456	AA	Histone		51.9783	57.4099	54.6941	1	18.335	54.6941	18.335	18.335	B	A4		15.828	15.8039	15.816	1	4.50527	15.816	4.50527	4.50527	B	A4		2006	elastic fiber [GO:0071953]; extracellular matrix [GO:0031012]; extracellular region [GO:0005576]; proteinaceous extracellular matrix [GO:0005578]; extracellular matrix structural constituent [GO:0005201]; animal organ morphogenesis [GO:0009887]; blood circulation [GO:0008015]; cell proliferation [GO:0008283]; extracellular matrix disassembly [GO:0022617]; extracellular matrix organization [GO:003…
A42	P15502	ELN	AAAAYKAAKAGAGL	99	112	AA	Histone		83.3667	88.7478	86.0573	1	31.1122	86.0573	31.1122	31.1122	B	A5		26.3807	26.1417	26.2612	1	8.67293	26.2612	8.67293	8.67293	B	A5		2006	elastic fiber [GO:0071953]; extracellular matrix [GO:0031012]; extracellular region [GO:0005576]; proteinaceous extracellular matrix [GO:0005578]; extracellular matrix structural constituent [GO:0005201]; animal organ morphogenesis [GO:0009887]; blood circulation [GO:0008015]; cell proliferation [GO:0008283]; extracellular matrix disassembly [GO:0022617]; extracellular matrix organization [GO:003…
A43	P15502	ELN	AKAAAKAAKYGARP	374	387	AA	Histone		168.296	156.021	162.159	0	62.1156	162.159	62.1156	62.1156	B	A6		92.7328	88.2885	90.5107	1	34.3086	90.5107	34.3086	34.3086	B	A6		2006	elastic fiber [GO:0071953]; extracellular matrix [GO:0031012]; extracellular region [GO:0005576]; proteinaceous extracellular matrix [GO:0005578]; extracellular matrix structural constituent [GO:0005201]; animal organ morphogenesis [GO:0009887]; blood circulation [GO:0008015]; cell proliferation [GO:0008283]; extracellular matrix disassembly [GO:0022617]; extracellular matrix organization [GO:003…
A44	P15502	ELN	ALAAAKAAKYGAAV	648	661	AA	Histone		104.476	125.286	114.881	1	42.8548	114.881	42.8548	42.8548	B	A7		16.2267	15.4372	15.8319	1	4.51163	15.8319	4.51163	4.51163	B	A7		2006	elastic fiber [GO:0071953]; extracellular matrix [GO:0031012]; extracellular region [GO:0005576]; proteinaceous extracellular matrix [GO:0005578]; extracellular matrix structural constituent [GO:0005201]; animal organ morphogenesis [GO:0009887]; blood circulation [GO:0008015]; cell proliferation [GO:0008283]; extracellular matrix disassembly [GO:0022617]; extracellular matrix organization [GO:003…
A45	P15502	ELN	PAAAAKAAKYGAAG	730	743	AA	Histone		97.0263	109.623	103.325	1	38.1469	103.325	38.1469	38.1469	B	A8		20.7956	18.9398	19.8677	0	6.12192	19.8677	6.12192	6.12192	B	A8		2006	elastic fiber [GO:0071953]; extracellular matrix [GO:0031012]; extracellular region [GO:0005576]; proteinaceous extracellular matrix [GO:0005578]; extracellular matrix structural constituent [GO:0005201]; animal organ morphogenesis [GO:0009887]; blood circulation [GO:0008015]; cell proliferation [GO:0008283]; extracellular matrix disassembly [GO:0022617]; extracellular matrix organization [GO:003…
A46	P15502-11	ELN	PAAAAKAAKYGVAA	532	545	AA	Histone		116.9	139.438	128.169	1	48.2684	128.169	48.2684	48.2684	B	A9		19.7921	19.5975	19.6948	1	6.05293	19.6948	6.05293	6.05293	B	A9		2006	elastic fiber [GO:0071953]; extracellular matrix [GO:0031012]; extracellular region [GO:0005576]; proteinaceous extracellular matrix [GO:0005578]; extracellular matrix structural constituent [GO:0005201]; animal organ morphogenesis [GO:0009887]; blood circulation [GO:0008015]; cell proliferation [GO:0008283]; extracellular matrix disassembly [GO:0022617]; extracellular matrix organization [GO:003…
A47	Q6IA86	ELP2	LASACKAAKKEHAA	582	595	AA	Histone		38.6044	41.2075	39.9059	1	12.3104	10	0.126798	0.126798	B	A10		40.1146	42.9977	41.5561	1	14.7756	41.5561	14.7756	14.7756	B	A10		55250	cytoplasm [GO:0005737]; cytosol [GO:0005829]; Elongator holoenzyme complex [GO:0033588]; histone acetyltransferase complex [GO:0000123]; transcription elongation factor complex [GO:0008023]; protein kinase binding [GO:0019901]; regulation of JAK-STAT cascade [GO:0046425]; regulation of transcription from RNA polymerase II promoter [GO:0006357]; transcription elongation from RNA polymerase II prom…
A48	Q9Y227	ENTP4	AAKFTKAAKDYCAT	450	463	AA	Histone		67.3724	69.2733	68.3229	1	23.8873	68.3229	23.8873	23.8873	B	A11		93.2684	100.766	97.0174	1	36.9048	97.0174	36.9048	36.9048	B	A11		9583	cytoplasmic vesicle [GO:0031410]; Golgi membrane [GO:0000139]; integral component of autophagosome membrane [GO:0097637]; integral component of Golgi membrane [GO:0030173]; nucleoside-diphosphatase activity [GO:0017110]; nucleoside-triphosphatase activity [GO:0017111]; uridine-diphosphatase activity [GO:0045134]; nucleobase-containing small molecule catabolic process [GO:0034656]; UDP catabolic p…
A49	Q96DN0	ERP27	MHRYQKAAKLFQGK	179	192	AA	Histone		255.135	255.15	255.143	1	99.997	255.143	99.997	99.997	B	A12		202.035	190.496	196.266	0	76.5049	196.266	76.5049	76.5049	B	A12		121506	endoplasmic reticulum lumen [GO:0005788]
A50	A4D161	F221A	RMKMEKAAKWKGKA	276	289	AA	Histone		202.691	241.918	222.305	1	86.6189	222.305	86.6189	86.6189	B	A13		204.997	207.932	206.465	1	80.5745	206.465	80.5745	80.5745	B	A13		340277	NA
A51	A6NFZ4	FA24A	VAKALKAAKDPDAV	37	50	AA	Histone		28.2328	27.6286	27.9307	1	7.43169	27.9307	7.43169	7.43169	B	A14		19.8818	15.1309	17.5064	0	5.17974	17.5064	5.17974	5.17974	B	A14		118670	extracellular region [GO:0005576]
A52	Q8N5W8	FA24B	IHNALKAAKEPEAV	26	39	AA	Histone		24.3007	23.3198	23.8102	1	5.75304	23.8102	5.75304	5.75304	B	A15		11.3154	10.9086	11.112	1	2.62836	11.112	2.62836	2.62836	B	A15		196792	extracellular region [GO:0005576]
A53	Q8IYT1	FA71A	KRKKRKAAKNLELT	106	119	AA	Histone		191.325	208.162	199.743	1	77.4274	199.743	77.4274	77.4274	B	A16		133.399	134.039	133.719	1	51.5488	133.719	51.5488	51.5488	B	A16		149647	nucleus [GO:0005634]
A54	Q8IZU1	FAM9A	LEQLLKAAKDTKDN	305	318	AA	Histone		36.6815	32.3965	34.539	0	10.1239	20	4.20076	4.20076	B	A17		19.7342	13.563	16.6486	0	4.83749	16.6486	4.83749	4.83749	B	A17		171482	lateral element [GO:0000800]; nucleolus [GO:0005730]; meiotic cell cycle [GO:0051321]
A55	Q8IZU1	FAM9A	RKRSRKAAKAQLEA	49	62	AA	Histone		216.878	254.914	235.896	1	92.1559	235.896	92.1559	92.1559	B	A18		189.063	240.602	214.832	1	83.9131	214.832	83.9131	83.9131	B	A18		171482	lateral element [GO:0000800]; nucleolus [GO:0005730]; meiotic cell cycle [GO:0051321]
A56	Q8TES7	FBF1	SAPSKKAAKDPGKG	96	109	AA	Histone		42.9019	45.236	44.0689	1	14.0064	20	4.20076	4.20076	B	A19		22.7049	17.4245	20.0647	0	6.20052	20.0647	6.20052	6.20052	B	A19		85302	cell junction [GO:0030054]; centriole [GO:0005814]; ciliary transition fiber [GO:0097539]; cytosol [GO:0005829]; spindle pole [GO:0000922]; apical junction assembly [GO:0043297]; ciliary basal body-plasma membrane docking [GO:0097711]; cilium assembly [GO:0060271]; establishment of epithelial cell polarity [GO:0090162]
A57	Q02790	FKBP4	LYPNNKAAKTQLAV	382	395	AA	Histone		82.3809	100.96	91.6704	1	33.399	91.6704	33.399	33.399	B	A20		30.0863	30.6	30.3432	1	10.3016	30.3432	10.3016	10.3016	B	A20		2288	axonal growth cone [GO:0044295]; cytoplasm [GO:0005737]; cytosol [GO:0005829]; extracellular exosome [GO:0070062]; microtubule [GO:0005874]; mitochondrion [GO:0005739]; neuronal cell body [GO:0043025]; nucleoplasm [GO:0005654]; perinuclear region of cytoplasm [GO:0048471]; protein complex [GO:0043234]; ATP binding [GO:0005524]; copper-dependent protein binding [GO:0032767]; FK506 binding [GO:0005…
A58	Q2WGJ9	FR1L6	LILANKAAKDSQGD	17	30	AA	Histone		21.2975	21.2772	21.2873	1	4.72521	21.2873	4.72521	4.72521	B	A21		7.94586	7.03952	7.49269	0	1.18426	7.49269	1.18426	1.18426	B	A21		654463	integral component of membrane [GO:0016021]
A59	P07954	FUMH	HIGYDKAAKIAKTA	462	475	AA	Histone		50.5773	59.3222	54.9497	1	18.4391	54.9497	18.4391	18.4391	B	A22		16.5066	18.6452	17.5759	1	5.20748	17.5759	5.20748	5.20748	B	A22		2271	cytoplasm [GO:0005737]; extracellular exosome [GO:0070062]; mitochondrial matrix [GO:0005759]; mitochondrion [GO:0005739]; tricarboxylic acid cycle enzyme complex [GO:0045239]; fumarate hydratase activity [GO:0004333]; fumarate metabolic process [GO:0006106]; homeostasis of number of cells within a tissue [GO:0048873]; malate metabolic process [GO:0006108]; tricarboxylic acid cycle [GO:0006099]
A60	Q9BQS8	FYCO1	LQEKLKAAKAAAGS	961	974	AA	Histone		21.0667	20.2065	20.6366	1	4.46011	20.6366	4.46011	4.46011	B	A23		6.505	5.87985	6.19243	0	0.665452	6.19243	0.665452	0.665452	B	A23		79443	autophagosome [GO:0005776]; Golgi apparatus [GO:0005794]; integral component of membrane [GO:0016021]; intracellular membrane-bounded organelle [GO:0043231]; late endosome [GO:0005770]; lysosome [GO:0005764]; membrane [GO:0016020]; ATP binding [GO:0005524]; metal ion binding [GO:0046872]; protein binding involved in protein folding [GO:0044183]; unfolded protein binding [GO:0051082]; 'de novo' pr…
A61	Q06546	GABPA	INSSAKAAKVQRAP	287	300	AA	Histone		79.0095	99.8433	89.4264	1	32.4848	89.4264	32.4848	32.4848	B	A24		37.5063	53.0611	45.2837	1	16.2629	45.2837	16.2629	16.2629	B	A24		2551	nuclear chromatin [GO:0000790]; nucleoplasm [GO:0005654]; nucleus [GO:0005634]; activating transcription factor binding [GO:0033613]; chromatin binding [GO:0003682]; DNA binding [GO:0003677]; protein heterodimerization activity [GO:0046982]; RNA polymerase II core promoter proximal region sequence-specific DNA binding [GO:0000978]; transcription coactivator activity [GO:0003713]; transcription fa…
A62	Q9NY28	GALT8	LEPCSKAAKNRLHI	568	581	AA	Histone		54.6513	67.1608	60.906	1	20.8657	60.906	20.8657	20.8657	B	A25		132.316	118.973	125.645	0	48.3271	150	58.0449	58.0449	B	A25		26290	Golgi membrane [GO:0000139]; integral component of membrane [GO:0016021]; intracellular membrane-bounded organelle [GO:0043231]; carbohydrate binding [GO:0030246]; metal ion binding [GO:0046872]; polypeptide N-acetylgalactosaminyltransferase activity [GO:0004653]; O-glycan processing [GO:0016266]
A63	Q9Y2X7	GIT1	AYDIAKAAKQLVTI	741	754	AA	Histone		45.2836	58.2149	51.7493	1	17.1353	51.7493	17.1353	17.1353	B	A26		25.6404	26.9743	26.3074	1	8.69134	26.3074	8.69134	8.69134	B	A26		28964	cytosol [GO:0005829]; focal adhesion [GO:0005925]; membrane [GO:0016020]; GTPase activator activity [GO:0005096]; metal ion binding [GO:0046872]; protein complex binding [GO:0032403]; ephrin receptor signaling pathway [GO:0048013]; regulation of cytokinesis [GO:0032465]; regulation of G-protein coupled receptor protein signaling pathway [GO:0008277]
A64	Q9Y2X7	GIT1	LSELAKAAKKKLQA	257	270	AA	Histone		51.9263	59.8381	55.8822	1	18.819	55.8822	18.819	18.819	B	A27		24.443	22.5764	23.5097	0	7.57508	23.5097	7.57508	7.57508	B	A27		28964	cytosol [GO:0005829]; focal adhesion [GO:0005925]; membrane [GO:0016020]; GTPase activator activity [GO:0005096]; metal ion binding [GO:0046872]; protein complex binding [GO:0032403]; ephrin receptor signaling pathway [GO:0048013]; regulation of cytokinesis [GO:0032465]; regulation of G-protein coupled receptor protein signaling pathway [GO:0008277]
A65	Q14161	GIT2	AYDIAKAAKQLVTI	739	752	AA	Histone		56.7398	66.4484	61.5941	1	21.146	61.5941	21.146	21.146	B	A28		16.5611	18.48	17.5205	1	5.18539	17.5205	5.18539	5.18539	B	A28		9815	focal adhesion [GO:0005925]; nucleoplasm [GO:0005654]; GTPase activator activity [GO:0005096]; metal ion binding [GO:0046872]; regulation of G-protein coupled receptor protein signaling pathway [GO:0008277]
A66	Q14161	GIT2	LSELAKAAKKKLQS	259	272	AA	Histone		95.3458	109.954	102.65	1	37.8721	102.65	37.8721	37.8721	B	A29		18.1927	16.2485	17.2206	0	5.06571	17.2206	5.06571	5.06571	B	A29		9815	focal adhesion [GO:0005925]; nucleoplasm [GO:0005654]; GTPase activator activity [GO:0005096]; metal ion binding [GO:0046872]; regulation of G-protein coupled receptor protein signaling pathway [GO:0008277]
A67	Q68CQ7	GL8D1	SPQFVKAAKLLHWN	317	330	AA	Histone		216.816	251.85	234.333	1	91.5191	234.333	91.5191	91.5191	B	A30		141.32	204.556	172.938	1	67.1974	172.938	67.1974	67.1974	B	A30		55830	Golgi apparatus [GO:0005794]; integral component of membrane [GO:0016021]; membrane [GO:0016020]; transferase activity, transferring glycosyl groups [GO:0016757]; polysaccharide biosynthetic process [GO:0000271]
A68	Q49A26	GLYR1	CVSDPKAAKDLVLG	330	343	AA	Histone		51.0959	47.5656	49.3308	0	16.15	20	4.20076	4.20076	B	A31		33.3379	44.9231	39.1305	1	13.8078	39.1305	13.8078	13.8078	B	A31		84656	cytosol [GO:0005829]; Golgi apparatus [GO:0005794]; nuclear speck [GO:0016607]; nucleoplasm [GO:0005654]; nucleosome [GO:0000786]; DNA binding [GO:0003677]; histone binding [GO:0042393]; methylated histone binding [GO:0035064]; NAD binding [GO:0051287]; phosphogluconate dehydrogenase (decarboxylating) activity [GO:0004616]
A69	P08754	GNAI3	REDGEKAAKEVKLL	24	37	AA	Histone		45.5609	44.1533	44.8571	1	14.3275	20	4.20076	4.20076	B	A32		13.7376	10.6116	12.1746	0	3.05235	12.1746	3.05235	3.05235	B	A32		2773	centrosome [GO:0005813]; cytoplasm [GO:0005737]; extracellular exosome [GO:0070062]; Golgi apparatus [GO:0005794]; heterotrimeric G-protein complex [GO:0005834]; lysosomal membrane [GO:0005765]; membrane [GO:0016020]; membrane raft [GO:0045121]; midbody [GO:0030496]; nucleolus [GO:0005730]; nucleus [GO:0005634]; plasma membrane [GO:0005886]; zymogen granule [GO:0042588]; G-protein beta/gamma-subu…
A70	Q96P66	GP101	RCYQCKAAKVIFII	391	404	AA	Histone		170.427	202.635	186.531	1	72.0448	186.531	72.0448	72.0448	B	A33		77.4073	90.8378	84.1225	1	31.7597	84.1225	31.7597	31.7597	B	A33		83550	integral component of plasma membrane [GO:0005887]; intracellular [GO:0005622]; receptor complex [GO:0043235]; adrenergic receptor activity [GO:0004935]; adenylate cyclase-activating adrenergic receptor signaling pathway [GO:0071880]; cell-cell signaling [GO:0007267]
A71	Q8IV61	GRP3	SKFHDKAAKDKGFA	638	651	AA	Histone		81.5622	92.9016	87.2319	1	31.5908	87.2319	31.5908	31.5908	B	A34		15.6638	13.6346	14.6492	0	4.03973	14.6492	4.03973	4.03973	B	A34		25780	guanyl-nucleotide exchange factor complex [GO:0032045]; integral component of plasma membrane [GO:0005887]; perinuclear region of cytoplasm [GO:0048471]; plasma membrane [GO:0005886]; calcium ion binding [GO:0005509]; diacylglycerol binding [GO:0019992]; GTPase activator activity [GO:0005096]; guanyl-nucleotide exchange factor activity [GO:0005085]; kinase binding [GO:0019900]; Ras guanyl-nucleot…
A72	Q02539	H11	KAVKPKAAKARVTK	188	201	AA	Histone		129.558	157.893	143.726	1	54.6062	143.726	54.6062	54.6062	B	A35		144.698	187.183	165.941	1	64.4052	165.941	64.4052	64.4052	B	A35		3024	cell surface [GO:0009986]; nuclear chromatin [GO:0000790]; nuclear euchromatin [GO:0005719]; nucleosome [GO:0000786]; vesicle [GO:0031982]; chromatin DNA binding [GO:0031490]; heparin binding [GO:0008201]; nucleosome assembly [GO:0006334]; positive regulation of receptor-mediated endocytosis [GO:0048260]; spermatogenesis [GO:0007283]
A73	P16403	H12	APVKKKAAKKAGGT	18	31	AA	Histone		89.4125	103.545	96.4788	1	35.3579	96.4788	35.3579	35.3579	B	A36		70.3831	97.6678	84.0254	1	31.721	84.0254	31.721	31.721	B	A36		3006	nuclear euchromatin [GO:0005719]; nucleosome [GO:0000786]; nucleus [GO:0005634]; transcriptionally active chromatin [GO:0035327]; chromatin DNA binding [GO:0031490]; RNA binding [GO:0003723]; histone H3-K27 trimethylation [GO:0098532]; histone H3-K4 trimethylation [GO:0080182]; negative regulation of transcription from RNA polymerase II promoter [GO:0000122]; nucleosome assembly [GO:0006334]; nuc…
A74	P16403	H12	KAVKPKAAKPKVVK	191	204	AA	Histone		77.774	96.9462	87.3601	1	31.643	87.3601	31.643	31.643	B	A37		46.2647	62.6736	54.4692	1	19.928	54.4692	19.928	19.928	B	A37		3006	nuclear euchromatin [GO:0005719]; nucleosome [GO:0000786]; nucleus [GO:0005634]; transcriptionally active chromatin [GO:0035327]; chromatin DNA binding [GO:0031490]; RNA binding [GO:0003723]; histone H3-K27 trimethylation [GO:0098532]; histone H3-K4 trimethylation [GO:0080182]; negative regulation of transcription from RNA polymerase II promoter [GO:0000122]; nucleosome assembly [GO:0006334]; nuc…
B1	Q8TE69-2	CX04A	EPIPRKGGKDVFQN	132	145	GG	Histone		128.275	140.035	134.155	1	51.2374	134.155	52.7783	52.7783	A	B1		42.0728	39.1853	40.629	0	13.7926	10	1.484	1.484	A	B1		91966	NA
B2	Q8TE69	CX04A	EPIPRKGGKDVFQV	132	145	GG	Histone		114.097	119.927	117.012	1	44.273	117.012	46.0339	46.0339	A	B2		54.17	50.0337	52.1018	0	18.403	52.1018	18.403	18.403	A	B2		91966	NA
B3	Q96DE9	CX04B	EPIPRKGGKDVFQV	132	145	GG	Histone		96.865	103.826	100.345	1	37.5022	100.345	39.4771	39.4771	A	B3		27.7393	27.9583	27.8488	1	8.65672	27.8488	8.65672	8.65672	A	B3		541578	NA
B4	P99999	CYC	CHTVEKGGKHKTGP	18	31	GG	Histone		70.6035	64.7	67.6518	0	24.2204	10	3.93412	3.93412	A	B4		74.5217	109.554	92.0379	1	34.4518	92.0379	34.4518	34.4518	A	B4		54205	cytosol [GO:0005829]; mitochondrial inner membrane [GO:0005743]; mitochondrial intermembrane space [GO:0005758]; mitochondrion [GO:0005739]; nucleus [GO:0005634]; protein phosphatase type 2A complex [GO:0000159]; respiratory chain [GO:0070469]; electron transporter, transferring electrons from CoQH2-cytochrome c reductase complex and cytochrome c oxidase complex activity [GO:0045155]; heme bindin…
B5	Q5VWQ8	DAB2P	VTPNPKGGKGPGPM	314	327	GG	Histone		77.892	79.0423	78.4672	1	28.6142	10	3.93412	3.93412	A	B5		19.1947	18.1164	18.6555	0	4.9623	18.6555	4.9623	4.9623	A	B5		153090	AIP1-IRE1 complex [GO:1990597]; axon [GO:0030424]; cerebellar mossy fiber [GO:0044300]; climbing fiber [GO:0044301]; cytoplasm [GO:0005737]; cytosol [GO:0005829]; dendrite [GO:0030425]; endocytic vesicle [GO:0030139]; extracellular exosome [GO:0070062]; intrinsic component of the cytoplasmic side of the plasma membrane [GO:0031235]; neuronal cell body [GO:0043025]; neuronal cell body membrane [GO…
B6	Q8NEL9	DDHD1	PDFEEKGGKVSIVS	522	535	GG	Histone		42.0222	40.1706	41.0964	1	13.4323	10	3.93412	3.93412	A	B6		11.6065	11.0509	11.3287	1	2.01794	11.3287	2.01794	2.01794	A	B6		80821	cytoplasm [GO:0005737]; cytosol [GO:0005829]; metal ion binding [GO:0046872]; phospholipase activity [GO:0004620]; lipid catabolic process [GO:0016042]; phosphatidic acid biosynthetic process [GO:0006654]; positive regulation of mitochondrial fission [GO:0090141]
B7	Q13206	DDX10	MSILQKGGKRLEGT	556	569	GG	Histone		61.4565	65.4974	63.477	1	22.5244	63.477	24.9726	24.9726	A	B7		43.6622	50.058	46.8601	1	16.2966	46.8601	16.2966	16.2966	A	B7		1662	cytoplasm [GO:0005737]; nucleolus [GO:0005730]; ATP binding [GO:0005524]; ATP-dependent RNA helicase activity [GO:0004004]; RNA binding [GO:0003723]; RNA helicase activity [GO:0003724]; RNA secondary structure unwinding [GO:0010501]
B8	Q9BUQ8	DDX23	YSITTKGGKIPNPI	377	390	GG	Histone		160.458	234.032	197.245	1	76.8677	197.245	77.5987	77.5987	A	B8		28.5392	33.7793	31.1593	1	9.98706	31.1593	9.98706	9.98706	A	B8		9416	catalytic step 2 spliceosome [GO:0071013]; cytoplasm [GO:0005737]; extracellular exosome [GO:0070062]; nucleolus [GO:0005730]; nucleoplasm [GO:0005654]; nucleus [GO:0005634]; U5 snRNP [GO:0005682]; ATP binding [GO:0005524]; ATP-dependent RNA helicase activity [GO:0004004]; RNA binding [GO:0003723]; cis assembly of pre-catalytic spliceosome [GO:0000354]; mRNA splicing, via spliceosome [GO:0000398]…
B9	Q9GZR7	DDX24	EEDMYKGGKADQQE	764	777	GG	Histone		20.8225	17.2861	19.0543	0	4.47775	19.0543	7.49618	7.49618	A	B9		17.815	14.7671	16.2911	0	4.01212	16.2911	4.01212	4.01212	A	B9		57062	cytoplasm [GO:0005737]; membrane [GO:0016020]; nucleolus [GO:0005730]; ATP binding [GO:0005524]; ATP-dependent RNA helicase activity [GO:0004004]; RNA binding [GO:0003723]; RNA helicase activity [GO:0003724]; RNA metabolic process [GO:0016070]; RNA secondary structure unwinding [GO:0010501]
B10	Q86XP3	DDX42	RKSRFKGGKGKKLN	639	652	GG	Histone		217.842	255.15	236.496	1	92.8132	236.496	93.0403	93.0403	A	B10		229.926	255.15	242.538	1	94.9318	242.538	94.9318	94.9318	A	B10		11325	Cajal body [GO:0015030]; cytoplasm [GO:0005737]; cytosol [GO:0005829]; membrane [GO:0016020]; nuclear speck [GO:0016607]; nucleolus [GO:0005730]; nucleoplasm [GO:0005654]; nucleus [GO:0005634]; ATP binding [GO:0005524]; ATP-dependent RNA helicase activity [GO:0004004]; RNA binding [GO:0003723]; mRNA splicing, via spliceosome [GO:0000398]; protein localization [GO:0008104]; regulation of apoptotic…
B11	Q8N1I0	DOCK4	RGEFEKGGKSVARN	410	423	GG	Histone		207.464	251.867	229.665	1	90.0384	229.665	90.3531	90.3531	A	B11		69.7915	84.6824	77.237	1	28.5038	110	41.67	41.67	A	B11		9732	cytosol [GO:0005829]; Golgi apparatus [GO:0005794]; membrane [GO:0016020]; nucleolus [GO:0005730]; plasma membrane [GO:0005886]; stereocilium [GO:0032420]; stereocilium bundle [GO:0032421]; GTPase activator activity [GO:0005096]; guanyl-nucleotide exchange factor activity [GO:0005085]; PDZ domain binding [GO:0030165]; Rac GTPase binding [GO:0048365]; receptor tyrosine kinase binding [GO:0030971];…
B12	Q16555	DPYL2	DRLLIKGGKIVNDD	15	28	GG	Histone		83.9418	100.033	91.9873	1	34.1067	91.9873	36.1889	36.1889	A	B12		23.5645	23.5735	23.569	1	6.93683	23.569	6.93683	6.93683	A	B12		1808	cytoskeleton [GO:0005856]; cytosol [GO:0005829]; extracellular exosome [GO:0070062]; plasma membrane [GO:0005886]; dihydropyrimidinase activity [GO:0004157]; identical protein binding [GO:0042802]; microtubule binding [GO:0008017]; axon guidance [GO:0007411]; brain development [GO:0007420]; cytoskeleton organization [GO:0007010]; endocytosis [GO:0006897]; nervous system development [GO:0007399]; …
B13	Q9BPU6	DPYL5	VRILIKGGKVVNDD	8	21	GG	Histone		189.038	245.148	217.093	1	84.9308	217.093	85.407	85.407	A	B13		40.154	41.1958	40.6749	1	13.811	40.6749	13.811	13.811	A	B13		56896	cytosol [GO:0005829]; dendrite [GO:0030425]; neuronal cell body [GO:0043025]; hydrolase activity, acting on carbon-nitrogen (but not peptide) bonds [GO:0016810]; microtubule binding [GO:0008017]; axon guidance [GO:0007411]; nervous system development [GO:0007399]; signal transduction [GO:0007165]
B14	Q16690	DUS5	DCVREKGGKVLVHC	250	263	GG	Histone		45.7648	53.3069	49.5358	1	16.8609	49.5358	19.488	19.488	A	B14		118.434	174.813	146.623	1	56.3874	146.623	56.3874	56.3874	A	B14		1847	nucleoplasm [GO:0005654]; MAP kinase tyrosine/serine/threonine phosphatase activity [GO:0017017]; phosphatase activity [GO:0016791]; protein tyrosine phosphatase activity [GO:0004725]; protein tyrosine/serine/threonine phosphatase activity [GO:0008138]; activation of MAPK activity [GO:0000187]; dephosphorylation [GO:0016311]; endoderm formation [GO:0001706]; MAPK cascade [GO:0000165]; peptidyl-th…
B15	O60344-4	ECE2	LYLMHKGGKLSVAQ	208	221	GG	Histone		198.886	254.38	226.633	1	88.8064	226.633	89.1602	89.1602	A	B15		66.5857	75.5832	71.0844	1	26.0314	71.0844	26.0314	26.0314	A	B15		9718	cytoplasmic vesicle membrane [GO:0030659]; Golgi membrane [GO:0000139]; integral component of membrane [GO:0016021]; transport vesicle membrane [GO:0030658]; metal ion binding [GO:0046872]; metalloendopeptidase activity [GO:0004222]; methyltransferase activity [GO:0008168]; brain development [GO:0007420]; cardioblast differentiation [GO:0010002]; cell-cell signaling [GO:0007267]; heart developmen…
B16	Q12929	EPS8	AISDSKGGKQKRRP	183	196	GG	Histone		216.513	255.148	235.831	1	92.5431	235.831	92.7787	92.7787	A	B16		243.738	255.15	249.444	1	97.707	249.444	97.707	97.707	A	B16		2059	brush border [GO:0005903]; cell cortex [GO:0005938]; cell junction [GO:0030054]; extracellular exosome [GO:0070062]; growth cone [GO:0030426]; NMDA selective glutamate receptor complex [GO:0017146]; postsynaptic density [GO:0014069]; ruffle membrane [GO:0032587]; stereocilium [GO:0032420]; vesicle [GO:0031982]; actin binding [GO:0003779]; Rac GTPase binding [GO:0048365]; SH3/SH2 adaptor activity …
B17	Q03468	ERCC6	LKPLPKGGKRQKKV	404	417	GG	Histone		195.254	243.107	219.18	1	85.7788	219.18	86.2282	86.2282	A	B17		174.339	198.718	186.529	1	72.4238	186.529	72.4238	72.4238	A	B17		2074	cytosol [GO:0005829]; Golgi apparatus [GO:0005794]; nucleolus [GO:0005730]; nucleoplasm [GO:0005654]; nucleus [GO:0005634]; transcription elongation factor complex [GO:0008023]; ATP binding [GO:0005524]; chromatin binding [GO:0003682]; DNA binding [GO:0003677]; DNA-dependent ATPase activity [GO:0008094]; helicase activity [GO:0004386]; protein C-terminus binding [GO:0008022]; protein complex bind…
B18	P11308	ERG	ECSVAKGGKMVGSP	91	104	GG	Histone		25.0693	23.0608	24.0651	0	6.51337	10	3.93412	3.93412	A	B18		47.8907	58.4663	53.1785	1	18.8357	53.1785	18.8357	18.8357	A	B18		2078	cytoplasm [GO:0005737]; intracellular ribonucleoprotein complex [GO:0030529]; nucleus [GO:0005634]; chromatin binding [GO:0003682]; DNA binding [GO:0003677]; RNA polymerase II core promoter proximal region sequence-specific DNA binding [GO:0000978]; RNA polymerase II transcription factor activity, sequence-specific DNA binding [GO:0000981]; signal transducer activity [GO:0004871]; transcriptional…
B19	Q86US8	EST1A	PLLAFKGGKYVSVA	1144	1157	GG	Histone		190.028	255.146	222.587	1	87.1627	222.587	87.5684	87.5684	A	B19		52.4015	72.0246	62.213	1	22.4663	62.213	22.4663	22.4663	A	B19		23293	chromosome, telomeric region [GO:0000781]; cytoplasm [GO:0005737]; cytosol [GO:0005829]; nucleolus [GO:0005730]; nucleus [GO:0005634]; telomerase holoenzyme complex [GO:0005697]; DNA polymerase binding [GO:0070182]; endoribonuclease activity [GO:0004521]; metal ion binding [GO:0046872]; ribonucleoprotein complex binding [GO:0043021]; RNA binding [GO:0003723]; telomerase RNA binding [GO:0070034]; …
B20	Q5T9C2	F102A	VRKELKGGKAYSKL	87	100	GG	Histone		204.709	253.444	229.076	1	89.7991	229.076	90.1214	90.1214	A	B20		206.032	224.75	215.391	1	84.0224	215.391	84.0224	84.0224	A	B20		399665	NA
B21	Q5T8I3	F102B	VRKELKGGKAYAKL	84	97	GG	Histone		152.841	184.578	168.709	1	65.2749	168.709	66.3722	66.3722	A	B21		176.723	203.48	190.101	1	73.8595	190.101	73.8595	73.8595	A	B21		284611	NA
B22	Q8N0U4	F185A	LHVQTKGGKVICLG	191	204	GG	Histone		132.042	198.132	165.087	1	63.8035	165.087	64.9473	64.9473	A	B22		55.871	61.4127	58.6418	1	21.0312	58.6418	21.0312	21.0312	A	B22		222234	cytosol [GO:0005829]
B23	Q9NTX9	F217B	QCEKAKGGKARPPT	197	210	GG	Histone		37.6799	42.7097	40.1948	1	13.0661	40.1948	15.8131	15.8131	A	B23		210.08	237.397	223.739	1	87.3771	223.739	87.3771	87.3771	A	B23		63939	cytosol [GO:0005829]; nucleoplasm [GO:0005654]
B24	Q8NCQ5	FBX15	IILKEKGGKEYIME	200	213	GG	Histone		27.4569	24.4918	25.9744	0	7.28903	10	3.93412	3.93412	A	B24		19.1165	16.708	17.9123	0	4.66362	17.9123	4.66362	4.66362	A	B24		201456	cytosol [GO:0005829]; ubiquitin ligase complex [GO:0000151]; ubiquitin-protein transferase activity [GO:0004842]; post-translational protein modification [GO:0043687]; proteasome-mediated ubiquitin-dependent protein catabolic process [GO:0043161]; protein polyubiquitination [GO:0000209]
B25	P98174	FGD1	LHYMEKGGKGWHKA	828	841	GG	Histone		93.3824	111.785	102.584	1	38.4116	102.584	40.3577	40.3577	A	B25		157.044	212.621	184.833	1	71.7423	184.833	71.7423	71.7423	A	B25		2245	cytoplasm [GO:0005737]; cytoskeleton [GO:0005856]; cytosol [GO:0005829]; Golgi apparatus [GO:0005794]; lamellipodium [GO:0030027]; ruffle [GO:0001726]; guanyl-nucleotide exchange factor activity [GO:0005085]; metal ion binding [GO:0046872]; Rho guanyl-nucleotide exchange factor activity [GO:0005089]; small GTPase binding [GO:0031267]; actin cytoskeleton organization [GO:0030036]; animal organ mor…
B26	Q5T1M5	FKB15	MLGMKKGGKRLLIV	245	258	GG	Histone		208.214	254.967	231.591	1	90.8205	231.591	91.1106	91.1106	A	B26		228.521	255.15	241.835	1	94.6494	241.835	94.6494	94.6494	A	B26		23307	actin filament [GO:0005884]; axon [GO:0030424]; early endosome [GO:0005769]; growth cone [GO:0030426]; membrane [GO:0016020]; actin binding [GO:0003779]; endocytosis [GO:0006897]; negative regulation of phosphatase activity [GO:0010923]
B27	Q13451	FKBP5	GTVYFKGGKYMQAV	275	288	GG	Histone		87.4701	109.778	98.6241	1	36.8029	98.6241	38.7999	38.7999	A	B27		101.476	122.676	112.076	1	42.5043	112.076	42.5043	42.5043	A	B27		2289	cytoplasm [GO:0005737]; cytosol [GO:0005829]; extracellular exosome [GO:0070062]; membrane [GO:0016020]; nucleoplasm [GO:0005654]; FK506 binding [GO:0005528]; heat shock protein binding [GO:0031072]; peptidyl-prolyl cis-trans isomerase activity [GO:0003755]; chaperone-mediated protein folding [GO:0061077]; protein folding [GO:0006457]
B28	Q4ZHG4	FNDC1	DAGFFKGGKEDLLS	1184	1197	GG	Histone		50.1697	51.1107	50.6402	1	17.3095	50.6402	19.9225	19.9225	A	B28		15.1788	15.2829	15.2309	1	3.58607	15.2309	3.58607	3.58607	A	B28		84624	extracellular region [GO:0005576]; nuclear speck [GO:0016607]
B29	Q4ZHG4	FNDC1	SSPLSKGGKDGEDA	737	750	GG	Histone		56.8415	52.9206	54.8811	0	19.0323	20	7.86824	7.86824	A	B29		22.5826	15.5177	19.0502	0	5.12089	19.0502	5.12089	5.12089	A	B29		84624	extracellular region [GO:0005576]; nuclear speck [GO:0016607]
B30	Q5JV73	FRPD3	QLGPRKGGKPGSSR	655	668	GG	Histone		217.938	255.144	236.541	1	92.8316	236.541	93.0581	93.0581	A	B30		241.22	255.15	248.185	1	97.2011	248.185	97.2011	97.2011	A	B30		84443	cytoskeleton [GO:0005856]; plasma membrane [GO:0005886]; secretory granule membrane [GO:0030667]; tertiary granule membrane [GO:0070821]; neutrophil degranulation [GO:0043312]
B31	O15117	FYB	ACCDVKGGKNELSF	518	531	GG	Histone		62.1833	66.1832	64.1832	1	22.8113	20	7.86824	7.86824	A	B31		53.1485	67.6335	60.391	1	21.7341	60.391	21.7341	21.7341	A	B31		2533	actin cytoskeleton [GO:0015629]; cell junction [GO:0030054]; cytosol [GO:0005829]; nucleus [GO:0005634]; plasma membrane [GO:0005886]; lipid binding [GO:0008289]; protein complex binding [GO:0032403]; receptor binding [GO:0005102]; immune response [GO:0006955]; intracellular signal transduction [GO:0035556]; NLS-bearing protein import into nucleus [GO:0006607]; protein localization to plasma memb…
B32	P31150	GDIA	GSFVYKGGKIYKVP	107	120	GG	Histone		216.814	237.887	227.351	1	89.098	227.351	89.4425	89.4425	A	B32		160.984	193.795	177.39	1	68.7512	177.39	68.7512	68.7512	A	B32		2664	axon [GO:0030424]; cytoplasm [GO:0005737]; cytosol [GO:0005829]; Golgi apparatus [GO:0005794]; midbody [GO:0030496]; myelin sheath [GO:0043209]; neuronal cell body [GO:0043025]; protein complex [GO:0043234]; GDP-dissociation inhibitor activity [GO:0005092]; GTPase activator activity [GO:0005096]; Rab GDP-dissociation inhibitor activity [GO:0005093]; Rab GTPase binding [GO:0017137]; membrane organ…
B33	P50395	GDIB	GSFVYKGGKIYKVP	107	120	GG	Histone		218.808	242.189	230.498	1	90.3768	230.498	90.6809	90.6809	A	B33		163.547	165.992	164.77	1	63.6798	164.77	63.6798	63.6798	A	B33		2665	azurophil granule lumen [GO:0035578]; cytoplasm [GO:0005737]; cytosol [GO:0005829]; extracellular exosome [GO:0070062]; extracellular region [GO:0005576]; focal adhesion [GO:0005925]; membrane [GO:0016020]; secretory granule lumen [GO:0034774]; vesicle [GO:0031982]; GTPase activator activity [GO:0005096]; Rab GDP-dissociation inhibitor activity [GO:0005093]; RNA binding [GO:0003723]; small GTPase…
B34	Q96PE1	GP124	LNGAPKGGKYDDVT	1302	1315	GG	Histone		20.7308	18.6621	19.6965	0	4.73863	10	3.93412	3.93412	A	B34		16.0856	15.6123	15.849	1	3.83446	15.849	3.83446	3.83446	A	B34		25960	cell surface [GO:0009986]; filopodium [GO:0030175]; integral component of membrane [GO:0016021]; plasma membrane [GO:0005886]; G-protein coupled receptor activity [GO:0004930]; cell surface receptor signaling pathway [GO:0007166]; central nervous system development [GO:0007417]; endothelial cell migration [GO:0043542]; G-protein coupled receptor signaling pathway [GO:0007186]; negative regulation…
B35	Q9C0E4	GRIP2	DGPYSKGGKDAGGA	15	28	GG	Histone		24.1884	23.7622	23.9753	1	6.47692	23.9753	9.43218	9.43218	A	B35		16.6703	19.2141	17.9422	1	4.67564	17.9422	4.67564	4.67564	A	B35		80852	cytosol [GO:0005829]; plasma membrane [GO:0005886]; receptor signaling complex scaffold activity [GO:0030159]
B36	Q8WTQ7	GRK7	LAVEMKGGKPITQR	337	350	GG	Histone		57.2527	40.985	49.1189	0	16.6915	60	23.6047	23.6047	A	B36		34.22	31.932	33.076	0	10.7573	33.076	10.7573	10.7573	A	B36		131890	photoreceptor disc membrane [GO:0097381]; ATP binding [GO:0005524]; G-protein coupled receptor kinase activity [GO:0004703]; rhodopsin kinase activity [GO:0050254]; protein autophosphorylation [GO:0046777]; regulation of rhodopsin mediated signaling pathway [GO:0022400]; signal transduction [GO:0007165]; visual perception [GO:0007601]
B37	Q96GX5	GWL	VYLGQKGGKLYAVK	49	62	GG	Histone		199.777	253.174	226.476	1	88.7425	226.476	89.0983	89.0983	A	B37		149.436	188.376	168.906	1	65.342	168.906	65.342	65.342	A	B37		84930	centrosome [GO:0005813]; cleavage furrow [GO:0032154]; cytoplasm [GO:0005737]; nucleoplasm [GO:0005654]; nucleus [GO:0005634]; ATP binding [GO:0005524]; kinase activity [GO:0016301]; protein phosphatase 2A binding [GO:0051721]; protein serine/threonine kinase activity [GO:0004674]; cell division [GO:0051301]; cellular response to DNA damage stimulus [GO:0006974]; female meiosis II [GO:0007147]; G…
B38	P16403	H12	VAKPKKAAKSAAKA	179	192	AA	Histone		91.9551	97.3289	94.642	1	34.6096	94.642	34.6096	34.6096	B	B1		127.948	162.392	145.17	1	56.1177	145.17	56.1177	56.1177	B	B1		3006	nuclear euchromatin [GO:0005719]; nucleosome [GO:0000786]; nucleus [GO:0005634]; transcriptionally active chromatin [GO:0035327]; chromatin DNA binding [GO:0031490]; RNA binding [GO:0003723]; histone H3-K27 trimethylation [GO:0098532]; histone H3-K4 trimethylation [GO:0080182]; negative regulation of transcription from RNA polymerase II promoter [GO:0000122]; nucleosome assembly [GO:0006334]; nuc…
B39	P16402	H13	KAPKPKAAKPKSGK	194	207	AA	Histone		63.5263	68.6921	66.1092	1	22.9855	66.1092	22.9855	22.9855	B	B2		111.593	122.14	116.867	1	44.8247	116.867	44.8247	44.8247	B	B2		3007	nuclear chromatin [GO:0000790]; nuclear euchromatin [GO:0005719]; nucleosome [GO:0000786]; chromatin DNA binding [GO:0031490]; RNA binding [GO:0003723]; histone H3-K27 trimethylation [GO:0098532]; histone H3-K4 trimethylation [GO:0080182]; negative regulation of transcription from RNA polymerase II promoter [GO:0000122]; nucleosome assembly [GO:0006334]; nucleosome positioning [GO:0016584]
B40	P16402	H13	TPQPKKAAKSPAKA	180	193	AA	Histone		38.3183	41.2773	39.7978	1	12.2663	39.7978	12.2663	12.2663	B	B3		40.0959	42.6201	41.358	1	14.6966	41.358	14.6966	14.6966	B	B3		3007	nuclear chromatin [GO:0000790]; nuclear euchromatin [GO:0005719]; nucleosome [GO:0000786]; chromatin DNA binding [GO:0031490]; RNA binding [GO:0003723]; histone H3-K27 trimethylation [GO:0098532]; histone H3-K4 trimethylation [GO:0080182]; negative regulation of transcription from RNA polymerase II promoter [GO:0000122]; nucleosome assembly [GO:0006334]; nucleosome positioning [GO:0016584]
B41	P10412	H14	KAVKPKAAKPKTAK	192	205	AA	Histone		38.7476	41.9055	40.3265	1	12.4817	40.3265	12.4817	12.4817	B	B4		84.0457	103.123	93.5845	1	35.535	93.5845	35.535	35.535	B	B4		3008	extracellular exosome [GO:0070062]; nuclear heterochromatin [GO:0005720]; nuclear nucleosome [GO:0000788]; nucleus [GO:0005634]; ADP binding [GO:0043531]; AMP binding [GO:0016208]; ATP binding [GO:0005524]; calcium ion binding [GO:0005509]; chromatin DNA binding [GO:0031490]; dATP binding [GO:0032564]; double-stranded DNA binding [GO:0003690]; GTP binding [GO:0005525]; RNA binding [GO:0003723]; h…
B42	P10412	H14	KTAKPKAAKPKKAA	202	215	AA	Histone		47.9358	47.6384	47.7871	1	15.5211	47.7871	15.5211	15.5211	B	B5		76.2635	84.1942	80.2289	1	30.2061	80.2289	30.2061	30.2061	B	B5		3008	extracellular exosome [GO:0070062]; nuclear heterochromatin [GO:0005720]; nuclear nucleosome [GO:0000788]; nucleus [GO:0005634]; ADP binding [GO:0043531]; AMP binding [GO:0016208]; ATP binding [GO:0005524]; calcium ion binding [GO:0005509]; chromatin DNA binding [GO:0031490]; dATP binding [GO:0032564]; double-stranded DNA binding [GO:0003690]; GTP binding [GO:0005525]; RNA binding [GO:0003723]; h…
B43	P10412	H14	SPKKAKAAKPKKAP	172	185	AA	Histone		60.317	69.076	64.6965	1	22.4099	64.6965	22.4099	22.4099	B	B6		78.9815	108.629	93.8051	1	35.6231	93.8051	35.6231	35.6231	B	B6		3008	extracellular exosome [GO:0070062]; nuclear heterochromatin [GO:0005720]; nuclear nucleosome [GO:0000788]; nucleus [GO:0005634]; ADP binding [GO:0043531]; AMP binding [GO:0016208]; ATP binding [GO:0005524]; calcium ion binding [GO:0005509]; chromatin DNA binding [GO:0031490]; dATP binding [GO:0032564]; double-stranded DNA binding [GO:0003690]; GTP binding [GO:0005525]; RNA binding [GO:0003723]; h…
B44	P16401	H15	KAAKPKAAKAKKAA	209	222	AA	Histone		47.2567	51.6114	49.434	1	16.1921	49.434	16.1921	16.1921	B	B7		43.6427	54.386	49.0144	1	17.7515	49.0144	17.7515	17.7515	B	B7		3009	extracellular exosome [GO:0070062]; nuclear chromatin [GO:0000790]; nuclear heterochromatin [GO:0005720]; nucleosome [GO:0000786]; nucleus [GO:0005634]; chromatin DNA binding [GO:0031490]; histone deacetylase binding [GO:0042826]; RNA binding [GO:0003723]; chromatin organization [GO:0006325]; establishment of protein localization to chromatin [GO:0071169]; negative regulation of transcription fro…
B45	P16401	H15	KAAKPKAAKPKAAK	204	217	AA	Histone		50.3148	58.4469	54.3808	1	18.2074	54.3808	18.2074	18.2074	B	B8		56.5291	71.8528	64.191	1	23.807	64.191	23.807	23.807	B	B8		3009	extracellular exosome [GO:0070062]; nuclear chromatin [GO:0000790]; nuclear heterochromatin [GO:0005720]; nucleosome [GO:0000786]; nucleus [GO:0005634]; chromatin DNA binding [GO:0031490]; histone deacetylase binding [GO:0042826]; RNA binding [GO:0003723]; chromatin organization [GO:0006325]; establishment of protein localization to chromatin [GO:0071169]; negative regulation of transcription fro…
B46	P16401	H15	KAVKPKAAKPKAAK	194	207	AA	Histone		68.1716	77.6212	72.8964	1	25.7506	72.8964	25.7506	25.7506	B	B9		65.3157	76.6903	71.003	1	26.525	71.003	26.525	26.525	B	B9		3009	extracellular exosome [GO:0070062]; nuclear chromatin [GO:0000790]; nuclear heterochromatin [GO:0005720]; nucleosome [GO:0000786]; nucleus [GO:0005634]; chromatin DNA binding [GO:0031490]; histone deacetylase binding [GO:0042826]; RNA binding [GO:0003723]; chromatin organization [GO:0006325]; establishment of protein localization to chromatin [GO:0071169]; negative regulation of transcription fro…
B47	Q8IZA3	H1FOO	VGKVKKAAKRPAKV	170	183	AA	Histone		139.448	178.532	158.99	1	60.8247	158.99	60.8247	60.8247	B	B10		191.801	248.569	220.185	1	86.0489	220.185	86.0489	86.0489	B	B10		132243	cytoplasm [GO:0005737]; extracellular exosome [GO:0070062]; female germ cell nucleus [GO:0001674]; nucleosome [GO:0000786]; nucleus [GO:0005634]; nucleosomal DNA binding [GO:0031492]; meiotic cell cycle [GO:0051321]; negative regulation of stem cell differentiation [GO:2000737]; nucleosome assembly [GO:0006334]; nucleosome positioning [GO:0016584]; regulation of DNA methylation [GO:0044030]
B48	Q92522	H1X	GKKVKKAAKPSVPK	194	207	AA	Histone		73.4931	85.4423	79.4677	1	28.4277	79.4677	28.4277	28.4277	B	B11		89.7106	128.687	109.199	1	41.7652	109.199	41.7652	41.7652	B	B11		8971	nucleolus [GO:0005730]; nucleosome [GO:0000786]; nucleus [GO:0005634]; cadherin binding [GO:0045296]; DNA binding [GO:0003677]; RNA binding [GO:0003723]; nucleosome assembly [GO:0006334]
B49	Q9P0M6	H2AW	GGKKSKAAKPRTSK	145	158	AA	Histone		136.394	147.064	141.729	1	53.7927	141.729	53.7927	53.7927	B	B12		153.967	194.029	173.998	1	67.6201	173.998	67.6201	67.6201	B	B12		55506	Barr body [GO:0001740]; extracellular exosome [GO:0070062]; nuclear chromatin [GO:0000790]; nuclear chromosome, telomeric region [GO:0000784]; nucleoplasm [GO:0005654]; nucleosome [GO:0000786]; chromatin DNA binding [GO:0031490]; protein heterodimerization activity [GO:0046982]; RNA polymerase II regulatory region sequence-specific DNA binding [GO:0000977]; transcription regulatory region DNA bin…
B50	Q9H6D7	HAUS4	DSETVKAAKVWKLA	190	203	AA	Histone		32.1501	29.4158	30.7829	0	8.59368	30.7829	8.59368	8.59368	B	B13		58.2189	41.2286	49.7237	0	18.0345	49.7237	18.0345	18.0345	B	B13		54930	centrosome [GO:0005813]; cytosol [GO:0005829]; HAUS complex [GO:0070652]; microtubule [GO:0005874]; spindle [GO:0005819]; cell division [GO:0051301]; centrosome cycle [GO:0007098]; ciliary basal body-plasma membrane docking [GO:0097711]; G2/M transition of mitotic cell cycle [GO:0000086]; regulation of G2/M transition of mitotic cell cycle [GO:0010389]; spindle assembly [GO:0051225]
B51	Q9ULT8	HECD1	EDQLGKAAKEAEAN	1245	1258	AA	Histone		19.6762	16.8182	18.2472	0	3.48669	18.2472	3.48669	3.48669	B	B14		14.2742	9.95424	12.1142	0	3.02827	12.1142	3.02827	3.02827	B	B14		25831	cytoplasm [GO:0005737]; metal ion binding [GO:0046872]; ubiquitin protein ligase activity [GO:0061630]
B52	B2RPK0	HGB1A	QPGEKKAAKLKEKY	142	155	AA	Histone		95.7673	103.05	99.4084	1	36.5515	99.4084	36.5515	36.5515	B	B15		20.7041	14.2452	17.4747	0	5.16708	17.4747	5.16708	5.16708	B	B15		NA	chromosome [GO:0005694]; nucleus [GO:0005634]; DNA binding [GO:0003677]
B53	P09429	HMGB1	QPYEKKAAKLKEKY	142	155	AA	Histone		150.636	171.222	160.929	1	61.6147	160.929	61.6147	61.6147	B	B16		34.8434	37.0722	35.9578	1	12.5419	35.9578	12.5419	12.5419	B	B16		3146	cell surface [GO:0009986]; condensed chromosome [GO:0000793]; early endosome [GO:0005769]; endoplasmic reticulum-Golgi intermediate compartment [GO:0005793]; extracellular region [GO:0005576]; extracellular space [GO:0005615]; ficolin-1-rich granule lumen [GO:1904813]; neuron projection [GO:0043005]; nucleoplasm [GO:0005654]; nucleus [GO:0005634]; plasma membrane [GO:0005886]; secretory granule l…
B54	P26583	HMGB2	QPYEQKAAKLKEKY	142	155	AA	Histone		75.4666	76.7072	76.0869	1	27.0504	76.0869	27.0504	27.0504	B	B17		19.4753	14.6643	17.0698	0	5.00554	17.0698	5.00554	5.00554	B	B17		3148	cell [GO:0005623]; condensed chromosome [GO:0000793]; cytoplasm [GO:0005737]; extracellular space [GO:0005615]; nuclear chromatin [GO:0000790]; nucleolus [GO:0005730]; nucleoplasm [GO:0005654]; nucleus [GO:0005634]; perinuclear region of cytoplasm [GO:0048471]; protein complex [GO:0043234]; chemoattractant activity [GO:0042056]; damaged DNA binding [GO:0003684]; DNA binding [GO:0003677]; DNA bind…
B55	O15347	HMGB3	QPYITKAAKLKEKY	140	153	AA	Histone		174.862	206.451	190.657	1	73.7257	190.657	73.7257	73.7257	B	B18		51.1313	56.7623	53.9468	1	19.7195	53.9468	19.7195	19.7195	B	B18		3149	chromosome [GO:0005694]; cytoplasm [GO:0005737]; nucleus [GO:0005634]; DNA binding, bending [GO:0008301]; double-stranded DNA binding [GO:0003690]; four-way junction DNA binding [GO:0000400]; RNA binding [GO:0003723]; DNA geometric change [GO:0032392]; DNA recombination [GO:0006310]; innate immune response [GO:0045087]; multicellular organism development [GO:0007275]; negative regulation of B cel…
B56	O75330	HMMR	SSLQEKAAKAGKNA	478	491	AA	Histone		29.009	26.1763	27.5927	0	7.29398	27.5927	7.29398	7.29398	B	B19		14.7836	12.8111	13.7974	0	3.69983	13.7974	3.69983	3.69983	B	B19		3161	cell surface [GO:0009986]; cytosol [GO:0005829]; membrane [GO:0016020]; plasma membrane [GO:0005886]; hyaluronic acid binding [GO:0005540]; hyaluronan catabolic process [GO:0030214]; regulation of G2/M transition of mitotic cell cycle [GO:0010389]
B57	P35367	HRH1	MNRERKAAKQLGFI	407	420	AA	Histone		236.775	255.15	245.963	1	96.257	245.963	96.257	96.257	B	B20		207.764	255.15	231.457	1	90.5464	231.457	90.5464	90.5464	B	B20		3269	cytosol [GO:0005829]; integral component of plasma membrane [GO:0005887]; plasma membrane [GO:0005886]; G-protein coupled receptor activity [GO:0004930]; histamine receptor activity [GO:0004969]; cellular response to histamine [GO:0071420]; eosinophil chemotaxis [GO:0048245]; G-protein coupled receptor signaling pathway [GO:0007186]; inflammatory response [GO:0006954]; inositol phosphate-mediated…
B58	Q6YN16	HSDL2	KAIALKAAKDGANI	24	37	AA	Histone		41.4068	41.0808	41.2438	1	12.8554	20	4.20076	4.20076	B	B21		20.1486	15.8815	18.0151	0	5.38271	18.0151	5.38271	5.38271	B	B21		84263	membrane [GO:0016020]; mitochondrion [GO:0005739]; peroxisome [GO:0005777]; oxidoreductase activity [GO:0016491]
B59	O43364	HXA2	WMKEKKAAKKTALL	97	110	AA	Histone		104.14	127.171	115.656	1	43.1705	115.656	43.1705	43.1705	B	B22		77.9159	103.374	90.6451	1	34.3622	90.6451	34.3622	34.3622	B	B22		3199	intracellular membrane-bounded organelle [GO:0043231]; nucleus [GO:0005634]; sequence-specific DNA binding [GO:0043565]; transcription factor activity, sequence-specific DNA binding [GO:0003700]; multicellular organism development [GO:0007275]; transcription, DNA-templated [GO:0006351]
B60	P35452	HXD12	AVAALKAAKYDYAG	128	141	AA	Histone		37.1526	41.0364	39.0945	1	11.9798	39.0945	11.9798	11.9798	B	B23		11.8669	10.9085	11.3877	0	2.73837	11.3877	2.73837	2.73837	B	B23		3238	nucleus [GO:0005634]; transcription factor complex [GO:0005667]; sequence-specific DNA binding [GO:0043565]; embryonic digit morphogenesis [GO:0042733]; pattern specification process [GO:0007389]; regulation of transcription, DNA-templated [GO:0006355]; skeletal system development [GO:0001501]; transcription, DNA-templated [GO:0006351]
B61	P41091	IF2G	TEGDKKAAKVQKLS	386	399	AA	Histone		17.3241	15.8112	16.5677	0	2.80244	16.5677	2.80244	2.80244	B	B24		13.3256	10.0183	11.6719	0	2.85179	11.6719	2.85179	2.85179	B	B24		1968	cytoplasm [GO:0005737]; cytosol [GO:0005829]; eukaryotic translation initiation factor 2 complex [GO:0005850]; extracellular exosome [GO:0070062]; cadherin binding [GO:0045296]; GTP binding [GO:0005525]; GTPase activity [GO:0003924]; translation factor activity, RNA binding [GO:0008135]; translation initiation factor activity [GO:0003743]; translational initiation [GO:0006413]; transmembrane tran…
B62	Q2VIR3	IF2GL	TEGDKKAAKVQKLS	386	399	AA	Histone		18.5258	16.1978	17.3618	0	3.12597	17.3618	3.12597	3.12597	B	B25		20.4243	15.8418	18.133	0	5.42977	18.133	5.42977	5.42977	B	B25		NA	GTP binding [GO:0005525]; GTPase activity [GO:0003924]; translation initiation factor activity [GO:0003743]
B63	Q9BYX4	IFIH1	IQMEKKAAKEGNRK	583	596	AA	Histone		41.6193	34.5422	38.0807	0	11.5668	38.0807	11.5668	11.5668	B	B26		23.7989	21.0572	22.4281	0	7.1435	22.4281	7.1435	7.1435	B	B26		64135	cytosol [GO:0005829]; nucleus [GO:0005634]; ATP binding [GO:0005524]; DNA binding [GO:0003677]; double-stranded RNA binding [GO:0003725]; helicase activity [GO:0004386]; identical protein binding [GO:0042802]; ribonucleoprotein complex binding [GO:0043021]; single-stranded RNA binding [GO:0003727]; zinc ion binding [GO:0008270]; cellular response to exogenous dsRNA [GO:0071360]; cytoplasmic patte…
B64	Q9NPH3-2	IL1AP	KGEVAKAAKVKQKG	338	351	AA	Histone		45.738	48.0021	46.8701	1	15.1475	46.8701	15.1475	15.1475	B	B27		32.7671	44.004	38.3856	1	13.5106	38.3856	13.5106	13.5106	B	B27		3556	extracellular space [GO:0005615]; integral component of plasma membrane [GO:0005887]; membrane [GO:0016020]; plasma membrane [GO:0005886]; interleukin-1 receptor activity [GO:0004908]; interleukin-33 receptor activity [GO:0002114]; protein tyrosine kinase binding [GO:1990782]; signal transducer activity [GO:0004871]; immune response [GO:0006955]; inflammatory response [GO:0006954]; innate immune …
B65	Q9NPH3	IL1AP	KGEVAKAAKVKQKV	338	351	AA	Histone		39.7001	43.5735	41.6368	1	13.0155	41.6368	13.0155	13.0155	B	B28		22.0763	30.4106	26.2435	1	8.66585	26.2435	8.66585	8.66585	B	B28		3556	extracellular space [GO:0005615]; integral component of plasma membrane [GO:0005887]; membrane [GO:0016020]; plasma membrane [GO:0005886]; interleukin-1 receptor activity [GO:0004908]; interleukin-33 receptor activity [GO:0002114]; protein tyrosine kinase binding [GO:1990782]; signal transducer activity [GO:0004871]; immune response [GO:0006955]; inflammatory response [GO:0006954]; innate immune …
B66	P24394	IL4RA	DEDPHKAAKEMPFQ	321	334	AA	Histone		17.2067	15.807	16.5069	0	2.77767	16.5069	2.77767	2.77767	B	B29		7.76573	6.66898	7.21735	0	1.0744	7.21735	1.0744	1.0744	B	B29		3566	extracellular space [GO:0005615]; integral component of plasma membrane [GO:0005887]; plasma membrane [GO:0005886]; receptor complex [GO:0043235]; interleukin-4 receptor activity [GO:0004913]; signal transducer activity, downstream of receptor [GO:0005057]; defense response to protozoan [GO:0042832]; immune response [GO:0006955]; immunoglobulin mediated immune response [GO:0016064]; negative regu…
B67	Q71H61	ILDR2	LYEAGKAAKAGYPP	235	248	AA	Histone		35.3477	34.8434	35.0955	1	10.3506	35.0955	10.3506	10.3506	B	B30		16.9127	15.4202	16.1664	0	4.6451	16.1664	4.6451	4.6451	B	B30		387597	endoplasmic reticulum membrane [GO:0005789]; integral component of membrane [GO:0016021]; cell differentiation [GO:0030154]; homeostasis of number of cells within a tissue [GO:0048873]; insulin secretion [GO:0030073]; pancreas development [GO:0031016]; response to glucose [GO:0009749]
B68	Q6PI98	IN80C	TGPVEKAAKPLPFK	71	84	AA	Histone		37.3195	36.5737	36.9466	1	11.1047	36.9466	11.1047	11.1047	B	B31		11.4722	9.70184	10.587	0	2.41891	10.587	2.41891	2.41891	B	B31		125476	fibrillar center [GO:0001650]; Ino80 complex [GO:0031011]; MLL1 complex [GO:0071339]; nucleoplasm [GO:0005654]; chromatin remodeling [GO:0006338]; DNA recombination [GO:0006310]; DNA repair [GO:0006281]; protein deubiquitination [GO:0016579]; regulation of transcription, DNA-templated [GO:0006355]; transcription, DNA-templated [GO:0006351]
B69	Q14643	ITPR1	QKQFWKAAKPGANS	69	82	AA	Histone		154.111	191.036	172.573	1	66.3586	172.573	66.3586	66.3586	B	B32		153.609	225.736	189.672	1	73.8743	189.672	73.8743	73.8743	B	B32		3708	calcineurin complex [GO:0005955]; endoplasmic reticulum [GO:0005783]; endoplasmic reticulum membrane [GO:0005789]; integral component of membrane [GO:0016021]; membrane [GO:0016020]; nuclear inner membrane [GO:0005637]; nucleolus [GO:0005730]; perinuclear region of cytoplasm [GO:0048471]; plasma membrane [GO:0005886]; platelet dense granule membrane [GO:0031088]; platelet dense tubular network [G…
B70	Q96AT1	K1143	IKAEIKAAKADEEP	75	88	AA	Histone		43.9026	41.2899	42.5963	0	13.4064	42.5963	13.4064	13.4064	B	B33		16.5148	13.8214	15.1681	0	4.24675	15.1681	4.24675	4.24675	B	B33		57456	NA
B71	Q8IYS2	K2013	QVLKSKAAKELKAL	298	311	AA	Histone		99.6986	129.374	114.536	1	42.7145	114.536	42.7145	42.7145	B	B34		19.5746	24.0545	21.8145	1	6.8987	35	12.1597	12.1597	B	B34		90231	integral component of membrane [GO:0016021]; membrane [GO:0016020]
B72	Q5QGS0	K2022	EFHEAKAAKSSTFL	775	788	AA	Histone		32.4533	30.6519	31.5526	0	8.90725	20	4.20076	4.20076	B	B35		16.6781	15.0248	15.8514	0	4.51942	15.8514	4.51942	4.51942	B	B35		340533	cytoplasm [GO:0005737]; nucleus [GO:0005634]; zeta DNA polymerase complex [GO:0016035]; error-prone translesion synthesis [GO:0042276]; nervous system development [GO:0007399]; regulation of transcription, DNA-templated [GO:0006355]; transcription, DNA-templated [GO:0006351]
B73	P48547	KCNC1	SGLSSKAAKDVLGF	296	309	AA	Histone		28.3298	27.6976	28.0137	1	7.46552	20	4.20076	4.20076	B	B36		15.6229	13.6431	14.633	0	4.03325	14.633	4.03325	4.03325	B	B36		3746	axolemma [GO:0030673]; cell surface [GO:0009986]; dendrite membrane [GO:0032590]; neuronal cell body membrane [GO:0032809]; plasma membrane [GO:0005886]; voltage-gated potassium channel complex [GO:0008076]; delayed rectifier potassium channel activity [GO:0005251]; ion channel binding [GO:0044325]; kinesin binding [GO:0019894]; voltage-gated potassium channel activity [GO:0005249]; cellular resp…
B74	Q96PR1	KCNC2	SGLSSKAAKDVLGF	333	346	AA	Histone		26.2392	23.9131	25.0762	0	6.26877	20	4.20076	4.20076	B	B37		39.3285	26.4982	32.9133	0	11.3271	20	6.1747	6.1747	B	B37		3747	apical plasma membrane [GO:0016324]; axolemma [GO:0030673]; axon [GO:0030424]; basolateral plasma membrane [GO:0016323]; cell junction [GO:0030054]; dendrite [GO:0030425]; integral component of membrane [GO:0016021]; integral component of plasma membrane [GO:0005887]; intracellular [GO:0005622]; membrane [GO:0016020]; neuronal cell body membrane [GO:0032809]; perikaryon [GO:0043204]; plasma membr…
C1	Q92522	H1X	GAKKDKGGKAKKTA	177	190	GG	Histone		224.124	252.802	238.463	1	93.6124	238.463	93.8142	93.8142	A	C1		42.3604	45.9376	44.149	1	15.2071	44.149	15.2071	15.2071	A	C1		8971	nucleolus [GO:0005730]; nucleosome [GO:0000786]; nucleus [GO:0005634]; cadherin binding [GO:0045296]; DNA binding [GO:0003677]; RNA binding [GO:0003723]; nucleosome assembly [GO:0006334]
C2	Q9P0M6	H2AW	ATSGKKGGKKSKAA	139	152	GG	Histone		238.518	255.15	246.834	1	97.0131	246.834	97.1075	97.1075	A	C2		157.333	195.773	176.553	1	68.4151	176.553	68.4151	68.4151	A	C2		55506	Barr body [GO:0001740]; extracellular exosome [GO:0070062]; nuclear chromatin [GO:0000790]; nuclear chromosome, telomeric region [GO:0000784]; nucleoplasm [GO:0005654]; nucleosome [GO:0000786]; chromatin DNA binding [GO:0031490]; protein heterodimerization activity [GO:0046982]; RNA polymerase II regulatory region sequence-specific DNA binding [GO:0000977]; transcription regulatory region DNA bin…
C3	O75367	H2AY	NTLEKKGGKEFVEA	231	244	GG	Histone		57.4012	54.3094	55.8553	0	19.4281	10	3.93412	3.93412	A	C3		23.1289	20.4854	21.8072	0	6.22882	21.8072	6.22882	6.22882	A	C3		9555	Barr body [GO:0001740]; condensed chromosome [GO:0000793]; extracellular exosome [GO:0070062]; nuclear chromatin [GO:0000790]; nuclear chromosome [GO:0000228]; nuclear chromosome, telomeric region [GO:0000784]; nucleolus [GO:0005730]; nucleosome [GO:0000786]; nucleus [GO:0005634]; pericentric heterochromatin [GO:0005721]; sex chromatin [GO:0001739]; chromatin DNA binding [GO:0031490]; core promot…
C4	P62805	H4	MSGRGKGGKGLGKG	1	14	GG	Histone		247.664	255.15	251.407	1	98.8708	251.407	98.9065	98.9065	A	C4		242.577	255.15	248.863	1	97.4737	248.863	97.4737	97.4737	A	C4		121504	extracellular exosome [GO:0070062]; extracellular matrix [GO:0031012]; extracellular region [GO:0005576]; membrane [GO:0016020]; nuclear chromosome [GO:0000228]; nuclear chromosome, telomeric region [GO:0000784]; nuclear nucleosome [GO:0000788]; nucleoplasm [GO:0005654]; nucleosome [GO:0000786]; nucleus [GO:0005634]; protein complex [GO:0043234]; DNA binding [GO:0003677]; histone binding [GO:0042…
C5	Q9BW71	HIRP3	DRTQLKGGKRLSGS	319	332	GG	Histone		201.019	238.113	219.566	1	85.9355	219.566	86.3799	86.3799	A	C5		231.173	252.291	241.732	1	94.6077	241.732	94.6077	94.6077	A	C5		8479	nucleolus [GO:0005730]; nucleus [GO:0005634]; chromatin assembly or disassembly [GO:0006333]
C6	Q9BW71	HIRP3	GSPEAKGGKAGSGR	405	418	GG	Histone		39.2905	36.3838	37.8371	0	12.1083	10	3.93412	3.93412	A	C6		21.2022	18.2242	19.7132	0	5.38734	19.7132	5.38734	5.38734	A	C6		8479	nucleolus [GO:0005730]; nucleus [GO:0005634]; chromatin assembly or disassembly [GO:0006333]
C7	O15347	HMGB3	DYGPAKGGKKKKDP	77	90	GG	Histone		50.766	56.7073	53.7366	1	18.5674	53.7366	21.1406	21.1406	A	C7		54.3818	58.9488	56.6653	1	20.2369	56.6653	20.2369	20.2369	A	C7		3149	chromosome [GO:0005694]; cytoplasm [GO:0005737]; nucleus [GO:0005634]; DNA binding, bending [GO:0008301]; double-stranded DNA binding [GO:0003690]; four-way junction DNA binding [GO:0000400]; RNA binding [GO:0003723]; DNA geometric change [GO:0032392]; DNA recombination [GO:0006310]; innate immune response [GO:0045087]; multicellular organism development [GO:0007275]; negative regulation of B cel…
C8	P61978	HNRPK	GAVIGKGGKNIKAL	55	68	GG	Histone		250.451	255.15	252.801	1	99.437	252.801	99.4548	99.4548	A	C8		58.2624	66.4364	62.3494	1	22.5211	62.3494	22.5211	22.5211	A	C8		3190	catalytic step 2 spliceosome [GO:0071013]; cell projection [GO:0042995]; cytoplasm [GO:0005737]; extracellular exosome [GO:0070062]; extracellular matrix [GO:0031012]; focal adhesion [GO:0005925]; membrane [GO:0016020]; nuclear chromatin [GO:0000790]; nucleoplasm [GO:0005654]; nucleus [GO:0005634]; podosome [GO:0002102]; cadherin binding [GO:0045296]; identical protein binding [GO:0042802]; prote…
C9	P38567	HYALP	AIQLEKGGKFTVRG	406	419	GG	Histone		75.7136	94.6927	85.2032	1	31.3507	85.2032	33.5199	33.5199	A	C9		49.5458	69.9122	59.729	1	21.4681	59.729	21.4681	21.4681	A	C9		6677	anchored component of membrane [GO:0031225]; plasma membrane [GO:0005886]; hyalurononglucosaminidase activity [GO:0004415]; binding of sperm to zona pellucida [GO:0007339]; carbohydrate metabolic process [GO:0005975]; cell adhesion [GO:0007155]; fusion of sperm to egg plasma membrane involved in single fertilization [GO:0007342]; sperm-egg recognition [GO:0035036]
C10	Q4G0P3	HYDIN	QTSSSKGGKQKMKE	2673	2686	GG	Histone		36.1969	36.8663	36.5316	1	11.5779	36.5316	14.372	14.372	A	C10		29.4277	27.2267	28.3272	0	8.84897	28.3272	8.84897	8.84897	A	C10		54768	axonemal central pair projection [GO:1990718]; axonemal central apparatus assembly [GO:1904158]; cilium movement [GO:0003341]; epithelial cell development [GO:0002064]; trachea development [GO:0060438]; ventricular system development [GO:0021591]
C11	P18065	IBP2	HRQMGKGGKHHLGL	199	212	GG	Histone		201.096	254.378	227.737	1	89.2549	227.737	89.5944	89.5944	A	C11		156.034	241.041	198.537	1	77.2496	198.537	77.2496	77.2496	A	C11		3485	apical plasma membrane [GO:0016324]; cytoplasmic vesicle [GO:0031410]; extracellular exosome [GO:0070062]; extracellular region [GO:0005576]; extracellular space [GO:0005615]; insulin-like growth factor I binding [GO:0031994]; insulin-like growth factor II binding [GO:0031995]; receptor binding [GO:0005102]; aging [GO:0007568]; cellular protein metabolic process [GO:0044267]; cellular response to…
C12	P47813	IF1AX	PKNKGKGGKNRRRG	2	15	GG	Histone		222.373	254.831	238.602	1	93.6687	238.602	93.8688	93.8688	A	C12		249.865	254.058	251.962	1	98.7188	251.962	98.7188	98.7188	A	C12		1964	cytosol [GO:0005829]; RNA binding [GO:0003723]; translation factor activity, RNA binding [GO:0008135]; translation initiation factor activity [GO:0003743]; translational initiation [GO:0006413]
C13	O14602	IF1AY	PKNKGKGGKNRRRG	2	15	GG	Histone		240.668	255.15	247.909	1	97.4499	247.909	97.5305	97.5305	A	C13		248.86	255.15	252.005	1	98.7362	252.005	98.7362	98.7362	A	C13		9086	ribosomal large subunit binding [GO:0043023]; translation initiation factor activity [GO:0003743]
C14	Q9NZI8	IF2B1	GRVIGKGGKTVNEL	500	513	GG	Histone		141.694	213.109	177.402	1	68.8063	177.402	69.792	69.792	A	C14		92.7929	115.672	104.232	1	39.3522	104.232	39.3522	39.3522	A	C14		10642	axon [GO:0030424]; CRD-mediated mRNA stability complex [GO:0070937]; cytoplasm [GO:0005737]; cytoplasmic stress granule [GO:0010494]; cytosol [GO:0005829]; dendritic spine [GO:0043197]; filopodium [GO:0030175]; growth cone [GO:0030426]; intracellular ribonucleoprotein complex [GO:0030529]; lamellipodium [GO:0030027]; nucleoplasm [GO:0005654]; perinuclear region of cytoplasm [GO:0048471]; mRNA 3'-…
C15	Q9Y6M1	IF2B2	GRVIGKGGKTVNEL	522	535	GG	Histone		169.826	222.471	196.148	1	76.4221	196.148	77.1672	77.1672	A	C15		66.2691	78.9802	72.6247	1	26.6503	72.6247	26.6503	26.6503	A	C15		10644	cytoplasm [GO:0005737]; cytoskeleton [GO:0005856]; cytosol [GO:0005829]; nucleus [GO:0005634]; mRNA 3'-UTR binding [GO:0003730]; mRNA 5'-UTR binding [GO:0048027]; RNA binding [GO:0003723]; translation regulator activity [GO:0045182]; anatomical structure morphogenesis [GO:0009653]; mRNA transport [GO:0051028]; negative regulation of translation [GO:0017148]; regulation of cytokine biosynthetic pr…
C16	O00425	IF2B3	GRVIGKGGKTVNEL	500	513	GG	Histone		135.624	178.727	157.175	1	60.5893	157.175	61.8347	61.8347	A	C16		68.791	91.0652	79.9281	1	29.5853	79.9281	29.5853	29.5853	A	C16		10643	cytoplasm [GO:0005737]; cytosol [GO:0005829]; nucleus [GO:0005634]; mRNA 3'-UTR binding [GO:0003730]; mRNA 5'-UTR binding [GO:0048027]; RNA binding [GO:0003723]; translation regulator activity [GO:0045182]; anatomical structure morphogenesis [GO:0009653]; mRNA transport [GO:0051028]; negative regulation of translation [GO:0017148]; regulation of cytokine biosynthetic process [GO:0042035]; regulat…
C17	P08069	IGF1R	TDYYRKGGKGLLPV	1163	1176	GG	Histone		235.286	255.15	245.218	1	96.3566	245.218	96.4717	96.4717	A	C17		108.49	124.862	116.676	1	44.3528	116.676	44.3528	44.3528	A	C17		3480	alphav-beta3 integrin-IGF-1-IGF1R complex [GO:0035867]; integral component of plasma membrane [GO:0005887]; intracellular membrane-bounded organelle [GO:0043231]; membrane [GO:0016020]; plasma membrane [GO:0005886]; receptor complex [GO:0043235]; ATP binding [GO:0005524]; identical protein binding [GO:0042802]; insulin binding [GO:0043559]; insulin receptor binding [GO:0005158]; insulin receptor …
C18	P06213	INSR	TDYYRKGGKGLLPV	1187	1200	GG	Histone		220.565	212.316	216.441	1	84.6658	216.441	85.1504	85.1504	A	C18		102.059	116.68	109.37	1	41.4166	109.37	41.4166	41.4166	A	C18		3643	caveola [GO:0005901]; dendrite membrane [GO:0032590]; endosome membrane [GO:0010008]; external side of plasma membrane [GO:0009897]; extracellular exosome [GO:0070062]; insulin receptor complex [GO:0005899]; integral component of plasma membrane [GO:0005887]; intracellular [GO:0005622]; membrane [GO:0016020]; neuronal cell body membrane [GO:0032809]; plasma membrane [GO:0005886]; receptor complex…
C19	P14616	INSRR	TDYYRKGGKGLLPV	1143	1156	GG	Histone		209.751	221.094	215.422	1	84.2521	215.422	84.7498	84.7498	A	C19		94.2788	97.4645	95.8717	1	35.9924	95.8717	35.9924	35.9924	A	C19		3645	integral component of plasma membrane [GO:0005887]; receptor complex [GO:0043235]; ATP binding [GO:0005524]; insulin receptor substrate binding [GO:0043560]; phosphatidylinositol 3-kinase binding [GO:0043548]; transmembrane receptor protein tyrosine kinase activity [GO:0004714]; actin cytoskeleton reorganization [GO:0031532]; cellular response to alkaline pH [GO:0071469]; male sex determination […
C20	P78368	KC1G2	MDFDKKGGKGETEE	1	14	GG	Histone		28.3802	25.6164	26.9983	0	7.70501	10	3.93412	3.93412	A	C20		18.3671	16.4749	17.421	0	4.46619	17.421	4.46619	4.46619	A	C20		1455	cytoplasm [GO:0005737]; cytosol [GO:0005829]; membrane [GO:0016020]; nucleus [GO:0005634]; ATP binding [GO:0005524]; magnesium ion binding [GO:0000287]; peptide binding [GO:0042277]; phosphoprotein binding [GO:0051219]; protein serine/threonine kinase activity [GO:0004674]; endocytosis [GO:0006897]; peptidyl-serine phosphorylation [GO:0018105]; protein autophosphorylation [GO:0046777]; protein ph…
C21	O60333-3	KIF1B	EESQEKGGKGAFKD	1002	1015	GG	Histone		28.631	24.2044	26.4177	0	7.46912	10	3.93412	3.93412	A	C21		27.7757	20.0228	23.8993	0	7.06956	23.8993	7.06956	7.06956	A	C21		23095	axon cytoplasm [GO:1904115]; cytoplasmic vesicle [GO:0031410]; cytoplasmic vesicle membrane [GO:0030659]; kinesin complex [GO:0005871]; microtubule [GO:0005874]; microtubule associated complex [GO:0005875]; mitochondrion [GO:0005739]; neuron projection [GO:0043005]; ATP binding [GO:0005524]; ATP-dependent microtubule motor activity [GO:1990939]; ATPase activity [GO:0016887]; kinase binding [GO:00…
C22	P32004	L1CAM	FIKRSKGGKYSVKD	1142	1155	GG	Histone		195.861	192.015	193.938	1	75.5241	193.938	76.2975	76.2975	A	C22		229.354	255.116	242.235	1	94.8099	242.235	94.8099	94.8099	A	C22		3897	axon [GO:0030424]; axonal growth cone [GO:0044295]; cell surface [GO:0009986]; dendrite [GO:0030425]; extracellular matrix [GO:0031012]; focal adhesion [GO:0005925]; integral component of membrane [GO:0016021]; neuronal cell body [GO:0043025]; plasma membrane [GO:0005886]; protein domain specific binding [GO:0019904]; axon development [GO:0061564]; axon guidance [GO:0007411]; cell adhesion [GO:00…
C23	Q16363	LAMA4	ASQNKKGGKSKDAP	1424	1437	GG	Histone		47.4139	52.4547	49.9343	1	17.0227	49.9343	19.6447	19.6447	A	C23		30.518	30.0351	30.2765	1	9.63232	30.2765	9.63232	9.63232	A	C23		3910	basal lamina [GO:0005605]; basement membrane [GO:0005604]; extracellular exosome [GO:0070062]; extracellular matrix [GO:0031012]; extracellular region [GO:0005576]; extracellular matrix structural constituent [GO:0005201]; receptor binding [GO:0005102]; cell adhesion [GO:0007155]; extracellular matrix organization [GO:0030198]; regulation of cell adhesion [GO:0030155]; regulation of cell migratio…
C24	Q9NRM7	LATS2	SAKGDKGGKDKKQI	560	573	GG	Histone		28.3057	27.8718	28.0888	1	8.14801	28.0888	11.0505	11.0505	A	C24		12.475	12.4773	12.4761	1	2.47905	12.4761	2.47905	2.47905	A	C24		26524	cytosol [GO:0005829]; microtubule organizing center [GO:0005815]; nucleus [GO:0005634]; spindle pole [GO:0000922]; ATP binding [GO:0005524]; metal ion binding [GO:0046872]; protein serine/threonine kinase activity [GO:0004674]; cell division [GO:0051301]; G1/S transition of mitotic cell cycle [GO:0000082]; hippo signaling [GO:0035329]; hormone-mediated signaling pathway [GO:0009755]; intracellula…
C25	Q6ZN28	MACC1	ISDIKKGGKNISPV	402	415	GG	Histone		53.9458	50.2108	52.0783	0	17.8937	52.0783	20.4882	20.4882	A	C25		25.8502	23.408	24.6291	0	7.36285	24.6291	7.36285	7.36285	A	C25		346389	cytoplasm [GO:0005737]; mitochondrion [GO:0005739]; nucleus [GO:0005634]; growth factor activity [GO:0008083]; RNA polymerase II regulatory region sequence-specific DNA binding [GO:0000977]; transcriptional activator activity, RNA polymerase II transcription regulatory region sequence-specific binding [GO:0001228]; positive regulation of cell division [GO:0051781]; positive regulation of transcri…
C26	Q3V5L5	MGT5B	EKRLIKGGKASNMA	450	463	GG	Histone		76.261	103.133	89.6969	1	33.1762	89.6969	35.2878	35.2878	A	C26		156.259	201.167	178.713	1	69.283	178.713	69.283	69.283	A	C26		146664	Golgi apparatus [GO:0005794]; Golgi membrane [GO:0000139]; integral component of membrane [GO:0016021]; alpha-1,6-mannosylglycoprotein 6-beta-N-acetylglucosaminyltransferase activity [GO:0030144]; metal ion binding [GO:0046872]; protein N-linked glycosylation [GO:0006487]
C27	Q10571	MN1	QPLGLKGGKKGECA	1173	1186	GG	Histone		34.4963	32.6844	33.5903	0	10.383	10	3.93412	3.93412	A	C27		25.7488	23.7828	24.7658	0	7.41777	24.7658	7.41777	7.41777	A	C27		4330	intramembranous ossification [GO:0001957]; multicellular organism development [GO:0007275]; regulation of transcription, DNA-templated [GO:0006355]; transcription, DNA-templated [GO:0006351]
C28	P12882	MYH1	AGGGKKGGKKKGSS	634	647	GG	Histone		172.834	209.109	190.972	1	74.3191	190.972	75.1306	75.1306	A	C28		166.264	189.133	177.699	1	68.8755	177.699	68.8755	68.8755	A	C28		4619	A band [GO:0031672]; cytoplasmic ribonucleoprotein granule [GO:0036464]; intercalated disc [GO:0014704]; muscle myosin complex [GO:0005859]; myosin filament [GO:0032982]; actin filament binding [GO:0051015]; ATP binding [GO:0005524]; calmodulin binding [GO:0005516]; motor activity [GO:0003774]; muscle contraction [GO:0006936]
C29	P12882	MYH1	EQLALKGGKKQIQK	1805	1818	GG	Histone		98.3997	103.442	100.921	1	37.736	100.921	39.7035	39.7035	A	C29		32.2182	35.4932	33.8557	1	11.0707	33.8557	11.0707	11.0707	A	C29		4619	A band [GO:0031672]; cytoplasmic ribonucleoprotein granule [GO:0036464]; intercalated disc [GO:0014704]; muscle myosin complex [GO:0005859]; myosin filament [GO:0032982]; actin filament binding [GO:0051015]; ATP binding [GO:0005524]; calmodulin binding [GO:0005516]; motor activity [GO:0003774]; muscle contraction [GO:0006936]
C30	Q9UKX3	MYH13	EQLALKGGKKQIQK	1805	1818	GG	Histone		76.9712	80.3451	78.6581	1	28.6918	78.6581	30.9451	30.9451	A	C30		32.0049	31.7594	31.8821	1	10.2775	31.8821	10.2775	10.2775	A	C30		8735	extracellular exosome [GO:0070062]; muscle myosin complex [GO:0005859]; myofibril [GO:0030016]; myosin filament [GO:0032982]; actin filament binding [GO:0051015]; ATP binding [GO:0005524]; calmodulin binding [GO:0005516]; microfilament motor activity [GO:0000146]; muscle contraction [GO:0006936]
C31	Q9UKX3	MYH13	SGGSKKGGKKKGSS	634	647	GG	Histone		213.804	254.139	233.972	1	91.7877	233.972	92.0472	92.0472	A	C31		145.104	169.126	157.115	1	60.6037	157.115	60.6037	60.6037	A	C31		8735	extracellular exosome [GO:0070062]; muscle myosin complex [GO:0005859]; myofibril [GO:0030016]; myosin filament [GO:0032982]; actin filament binding [GO:0051015]; ATP binding [GO:0005524]; calmodulin binding [GO:0005516]; microfilament motor activity [GO:0000146]; muscle contraction [GO:0006936]
C32	Q9UKX2	MYH2	EQLALKGGKKQIQK	1807	1820	GG	Histone		61.4568	59.2839	60.3704	1	21.2624	60.3704	23.7504	23.7504	A	C32		34.9972	38.3185	36.6579	1	12.1967	36.6579	12.1967	12.1967	A	C32		4620	A band [GO:0031672]; actomyosin contractile ring [GO:0005826]; cell-cell junction [GO:0005911]; cytosol [GO:0005829]; Golgi apparatus [GO:0005794]; muscle myosin complex [GO:0005859]; myofibril [GO:0030016]; myosin filament [GO:0032982]; protein complex [GO:0043234]; sarcomere [GO:0030017]; actin filament binding [GO:0051015]; ATP binding [GO:0005524]; calmodulin binding [GO:0005516]; microfilame…
C33	Q9UKX2	MYH2	GGGAKKGGKKKGSS	636	649	GG	Histone		197.37	251.987	224.679	1	88.0125	224.679	88.3913	88.3913	A	C33		151.224	175.594	163.409	1	63.1331	163.409	63.1331	63.1331	A	C33		4620	A band [GO:0031672]; actomyosin contractile ring [GO:0005826]; cell-cell junction [GO:0005911]; cytosol [GO:0005829]; Golgi apparatus [GO:0005794]; muscle myosin complex [GO:0005859]; myofibril [GO:0030016]; myosin filament [GO:0032982]; protein complex [GO:0043234]; sarcomere [GO:0030017]; actin filament binding [GO:0051015]; ATP binding [GO:0005524]; calmodulin binding [GO:0005516]; microfilame…
C34	P11055	MYH3	EQLALKGGKKQIQK	1802	1815	GG	Histone		39.6946	37.1602	38.4274	0	12.3481	20	7.86824	7.86824	A	C34		35.7109	38.0671	36.889	1	12.2896	10	1.484	1.484	A	C34		4621	cytosol [GO:0005829]; extracellular exosome [GO:0070062]; muscle myosin complex [GO:0005859]; myosin filament [GO:0032982]; sarcomere [GO:0030017]; actin filament binding [GO:0051015]; ATP binding [GO:0005524]; ATPase activity, coupled [GO:0042623]; calmodulin binding [GO:0005516]; microfilament motor activity [GO:0000146]; myosin phosphatase activity [GO:0017018]; actin filament-based movement […
C35	Q9Y623	MYH4	EQLALKGGKKQIQK	1805	1818	GG	Histone		36.9468	33.3903	35.1686	0	11.0242	35.1686	13.8357	13.8357	A	C35		24.4934	27.0676	25.7805	1	7.82555	25.7805	7.82555	7.82555	A	C35		4622	muscle myosin complex [GO:0005859]; myofibril [GO:0030016]; myosin filament [GO:0032982]; sarcomere [GO:0030017]; actin filament binding [GO:0051015]; ATP binding [GO:0005524]; ATPase activity [GO:0016887]; calmodulin binding [GO:0005516]; double-stranded RNA binding [GO:0003725]; microfilament motor activity [GO:0000146]; actin filament-based movement [GO:0030048]; ATP metabolic process [GO:0046…
C36	Q9Y623	MYH4	GGGGKKGGKKKGSS	634	647	GG	Histone		188.204	232.106	210.155	1	82.1121	210.155	82.6774	82.6774	A	C36		129.091	144.843	136.967	1	52.5069	136.967	52.5069	52.5069	A	C36		4622	muscle myosin complex [GO:0005859]; myofibril [GO:0030016]; myosin filament [GO:0032982]; sarcomere [GO:0030017]; actin filament binding [GO:0051015]; ATP binding [GO:0005524]; ATPase activity [GO:0016887]; calmodulin binding [GO:0005516]; double-stranded RNA binding [GO:0003725]; microfilament motor activity [GO:0000146]; actin filament-based movement [GO:0030048]; ATP metabolic process [GO:0046…
C37	P13533	MYH6	DSGKSKGGKKKGSS	632	645	GG	Histone		84.9886	113.68	99.3341	1	37.0914	99.3341	39.0792	39.0792	A	C37		47.0706	67.1906	57.1306	1	20.4239	57.1306	20.4239	20.4239	A	C37		4624	cytosol [GO:0005829]; muscle myosin complex [GO:0005859]; myofibril [GO:0030016]; myosin complex [GO:0016459]; myosin filament [GO:0032982]; sarcomere [GO:0030017]; actin filament binding [GO:0051015]; actin-dependent ATPase activity [GO:0030898]; ATP binding [GO:0005524]; ATPase activity [GO:0016887]; calmodulin binding [GO:0005516]; microfilament motor activity [GO:0000146]; myosin phosphatase …
C38	Q14003	KCNC3	SGLSSKAAKDVLGF	399	412	AA	Histone		42.9719	40.8051	41.8885	0	13.1181	20	4.20076	4.20076	B	C1		31.7664	25.9213	28.8439	0	9.70341	28.8439	9.70341	9.70341	B	C1		3748	axon [GO:0030424]; cell cortex [GO:0005938]; cell junction [GO:0030054]; cytoskeleton [GO:0005856]; dendritic spine membrane [GO:0032591]; perikaryon [GO:0043204]; plasma membrane [GO:0005886]; presynaptic membrane [GO:0042734]; voltage-gated potassium channel complex [GO:0008076]; voltage-gated potassium channel activity [GO:0005249]; potassium ion transmembrane transport [GO:0071805]; protein h…
C39	O94953	KDM4B	SGEEAKAAKRPRVG	1051	1064	AA	Histone		45.5224	43.1365	44.3294	0	14.1125	20	4.20076	4.20076	B	C2		66.6232	51.337	58.9801	0	21.7278	58.9801	21.7278	21.7278	B	C2		23030	nucleoplasm [GO:0005654]; histone demethylase activity [GO:0032452]; histone demethylase activity (H3-K36 specific) [GO:0051864]; histone demethylase activity (H3-K9 specific) [GO:0032454]; metal ion binding [GO:0046872]; histone H3-K36 demethylation [GO:0070544]; histone H3-K9 demethylation [GO:0033169]; regulation of transcription, DNA-templated [GO:0006355]; transcription, DNA-templated [GO:00…
C40	O95202	LETM1	MALKNKAAKGSATK	271	284	AA	Histone		83.8373	93.6798	88.7586	1	32.2127	88.7586	32.2127	32.2127	B	C3		133.118	159.751	146.434	1	56.6221	146.434	56.6221	56.6221	B	C3		3954	integral component of membrane [GO:0016021]; mitochondrial inner membrane [GO:0005743]; mitochondrion [GO:0005739]; calcium ion binding [GO:0005509]; calcium:proton antiporter activity [GO:0015369]; ribosome binding [GO:0043022]; cellular metal ion homeostasis [GO:0006875]; cristae formation [GO:0042407]; mitochondrial calcium ion homeostasis [GO:0051560]; mitochondrial calcium ion transmembrane …
C41	O14910	LIN7A	AVELLKAAKDSVKL	171	184	AA	Histone		21.7296	20.3149	21.0222	0	4.61721	21.0222	4.61721	4.61721	B	C4		16.4939	12.835	14.6645	0	4.04581	14.6645	4.04581	4.04581	B	C4		8825	basolateral plasma membrane [GO:0016323]; bicellular tight junction [GO:0005923]; cell-cell junction [GO:0005911]; extracellular exosome [GO:0070062]; intracellular [GO:0005622]; MPP7-DLG1-LIN7 complex [GO:0097025]; neuron projection [GO:0043005]; plasma membrane [GO:0005886]; postsynaptic density [GO:0014069]; postsynaptic membrane [GO:0045211]; presynapse [GO:0098793]; synapse [GO:0045202]; L27…
C42	Q68DH5	LMBD2	MKTYFKAAKLMTEK	224	237	AA	Histone		106.875	112.135	109.505	1	40.6647	109.505	40.6647	40.6647	B	C5		64.9093	74.9933	69.9513	1	26.1053	69.9513	26.1053	26.1053	B	C5		92255	integral component of membrane [GO:0016021]; membrane [GO:0016020]
C43	Q1X8D7	LRC36	REGERKAAKLHFSQ	136	149	AA	Histone		227.331	255.14	241.235	1	94.3312	241.235	94.3312	94.3312	B	C6		59.435	67.7397	63.5873	1	23.5661	63.5873	23.5661	23.5661	B	C6		55282	NA
C44	Q96AG4	LRC59	EYDALKAAKREQEK	202	215	AA	Histone		27.5367	24.3041	25.9204	0	6.61271	25.9204	6.61271	6.61271	B	C7		12.3037	8.66777	10.4857	0	2.37849	10.4857	2.37849	2.37849	B	C7		55379	endoplasmic reticulum [GO:0005783]; endoplasmic reticulum membrane [GO:0005789]; integral component of membrane [GO:0016021]; membrane [GO:0016020]; mitochondrial nucleoid [GO:0042645]; nuclear envelope [GO:0005635]; organelle membrane [GO:0031090]; cadherin binding [GO:0045296]; RNA binding [GO:0003723]
C45	Q9UPN3	MACF1	ETEKSKAAKELAEN	3735	3748	AA	Histone		16.5701	15.5506	16.0604	0	2.59577	16.0604	2.59577	2.59577	B	C8		6.6152	6.27902	6.44711	0	0.767072	6.44711	0.767072	0.767072	B	C8		23499	cytoplasm [GO:0005737]; cytoskeleton [GO:0005856]; Golgi apparatus [GO:0005794]; microtubule [GO:0005874]; plasma membrane [GO:0005886]; ruffle membrane [GO:0032587]; actin binding [GO:0003779]; actin filament binding [GO:0051015]; ATPase activity [GO:0016887]; cadherin binding [GO:0045296]; calcium ion binding [GO:0005509]; microtubule binding [GO:0008017]; RNA binding [GO:0003723]; Golgi to pla…
C46	P46821	MAP1B	KESVEKAAKPTTTP	2293	2306	AA	Histone		19.0809	16.8308	17.9559	0	3.36798	17.9559	3.36798	3.36798	B	C9		7.6954	8.18019	7.9378	1	1.36186	7.9378	1.36186	1.36186	B	C9		4131	cell junction [GO:0030054]; cytosol [GO:0005829]; dendritic spine [GO:0043197]; microtubule [GO:0005874]; microtubule associated complex [GO:0005875]; photoreceptor outer segment [GO:0001750]; plasma membrane [GO:0005886]; postsynaptic density [GO:0014069]; microtubule binding [GO:0008017]; structural molecule activity [GO:0005198]; axon extension [GO:0048675]; cellular process [GO:0009987]; dend…
C47	P46821	MAP1B	TDVKPKAAKEKTVK	626	639	AA	Histone		21.0792	19.5787	20.329	0	4.33478	20.329	4.33478	4.33478	B	C10		11.4885	10.4565	10.9725	0	2.57272	10.9725	2.57272	2.57272	B	C10		4131	cell junction [GO:0030054]; cytosol [GO:0005829]; dendritic spine [GO:0043197]; microtubule [GO:0005874]; microtubule associated complex [GO:0005875]; photoreceptor outer segment [GO:0001750]; plasma membrane [GO:0005886]; postsynaptic density [GO:0014069]; microtubule binding [GO:0008017]; structural molecule activity [GO:0005198]; axon extension [GO:0048675]; cellular process [GO:0009987]; dend…
C48	Q49MG5	MAP9	QNEQKKAAKREEAL	457	470	AA	Histone		19.5436	18.4408	18.9922	0	3.79018	18.9922	3.79018	3.79018	B	C11		8.70988	7.85217	8.28103	0	1.49881	8.28103	1.49881	1.49881	B	C11		79884	astral microtubule [GO:0000235]; cytoplasm [GO:0005737]; mitotic spindle [GO:0072686]; mitotic spindle midzone [GO:1990023]; spindle midzone [GO:0051233]; microtubule binding [GO:0008017]; cytokinesis [GO:0000910]; mitotic spindle assembly [GO:0090307]; regulation of mitotic centrosome separation [GO:0046602]; regulation of mitotic cytokinesis [GO:1902412]; regulation of mitotic spindle organizat…
C49	O15264	MK13	QKLNDKAAKSYIQS	248	261	AA	Histone		44.688	44.7	44.694	1	14.261	44.694	14.261	14.261	B	C12		20.2091	19.9019	20.0555	1	6.19683	20.0555	6.19683	6.19683	B	C12		5603	cytoplasm [GO:0005737]; cytosol [GO:0005829]; nucleus [GO:0005634]; ATP binding [GO:0005524]; MAP kinase activity [GO:0004707]; protein serine/threonine kinase activity [GO:0004674]; cell cycle [GO:0007049]; intracellular signal transduction [GO:0035556]; peptidyl-serine phosphorylation [GO:0018105]; positive regulation of inflammatory response [GO:0050729]; positive regulation of interleukin-6 p…
C50	Q9UI43	MRM2	RDPFVKAAKVESYR	40	53	AA	Histone		135.222	122.247	128.735	0	48.4989	128.735	48.4989	48.4989	B	C13		148.908	99.3685	124.138	0	47.726	150	58.0449	58.0449	B	C13		29960	mitochondrial matrix [GO:0005759]; mitochondrion [GO:0005739]; nucleolus [GO:0005730]; rRNA (uridine-2'-O-)-methyltransferase activity [GO:0008650]; cell proliferation [GO:0008283]; rRNA 2'-O-methylation [GO:0000451]; rRNA methylation [GO:0031167]; rRNA processing [GO:0006364]
C51	O94776	MTA2	SIRLPKAAKTPLKI	496	509	AA	Histone		118.752	139.847	129.299	1	48.7289	129.299	48.7289	48.7289	B	C14		121.626	155.996	138.811	1	53.5805	138.811	53.5805	53.5805	B	C14		9219	histone deacetylase complex [GO:0000118]; membrane [GO:0016020]; nuclear chromatin [GO:0000790]; nucleoplasm [GO:0005654]; NuRD complex [GO:0016581]; protein complex [GO:0043234]; transcription factor complex [GO:0005667]; chromatin binding [GO:0003682]; histone deacetylase activity [GO:0004407]; histone deacetylase binding [GO:0042826]; RNA polymerase II repressing transcription factor binding […
C52	P42345	MTOR	EETRAKAAKELQHY	34	47	AA	Histone		29.988	25.9293	27.9586	0	7.44307	27.9586	7.44307	7.44307	B	C15		16.4407	13.159	14.7998	0	4.09982	14.7998	4.09982	4.09982	B	C15		2475	cytoplasm [GO:0005737]; cytosol [GO:0005829]; dendrite [GO:0030425]; endomembrane system [GO:0012505]; endoplasmic reticulum membrane [GO:0005789]; Golgi membrane [GO:0000139]; lysosomal membrane [GO:0005765]; lysosome [GO:0005764]; membrane [GO:0016020]; mitochondrial outer membrane [GO:0005741]; neuronal cell body [GO:0043025]; nucleoplasm [GO:0005654]; nucleus [GO:0005634]; phosphatidylinosito…
C53	P04198	MYCN	LVKNEKAAKVVILK	411	424	AA	Histone		96.4005	105.312	100.856	1	37.1413	100.856	37.1413	37.1413	B	C16		34.5097	38.1981	36.3539	1	12.6999	36.3539	12.6999	12.6999	B	C16		4613	chromatin [GO:0000785]; nucleolus [GO:0005730]; nucleus [GO:0005634]; DNA binding [GO:0003677]; kinase binding [GO:0019900]; protein dimerization activity [GO:0046983]; RNA polymerase II core promoter proximal region sequence-specific DNA binding [GO:0000978]; transcription factor activity, sequence-specific DNA binding [GO:0003700]; transcriptional activator activity, RNA polymerase II core prom…
C54	O00159	MYO1C	TLGRRKAAKRKWAA	771	784	AA	Histone		212.873	245.606	229.239	1	89.4441	229.239	89.4441	89.4441	B	C17		135.553	148.954	142.253	1	54.954	145	56.0499	56.0499	B	C17		4641	basal plasma membrane [GO:0009925]; brush border [GO:0005903]; cytoplasm [GO:0005737]; cytoplasmic vesicle [GO:0031410]; cytosol [GO:0005829]; extracellular exosome [GO:0070062]; filamentous actin [GO:0031941]; lateral plasma membrane [GO:0016328]; membrane [GO:0016020]; membrane raft [GO:0045121]; microvillus [GO:0005902]; myosin I complex [GO:0045160]; nuclear body [GO:0016604]; nuclear pore [G…
C55	Q01538	MYT1	LGEPGKAAKPLDTV	410	423	AA	Histone		38.0124	32.0704	35.0414	0	10.3286	20	4.20076	4.20076	B	C18		18.6547	12.8607	15.7577	0	4.48202	15.7577	4.48202	4.48202	B	C18		4661	cytosol [GO:0005829]; nucleoplasm [GO:0005654]; nucleus [GO:0005634]; DNA binding [GO:0003677]; transcription factor activity, sequence-specific DNA binding [GO:0003700]; zinc ion binding [GO:0008270]; cell differentiation [GO:0030154]; nervous system development [GO:0007399]; regulation of transcription, DNA-templated [GO:0006355]; transcription, DNA-templated [GO:0006351]
C56	O96000	NDUBA	MLQERKAAKEAAAA	157	170	AA	Histone		15.808	15.1967	15.5023	1	2.36842	15.5023	2.36842	2.36842	B	C19		6.89708	6.31094	6.60401	0	0.829675	6.60401	0.829675	0.829675	B	C19		4716	extracellular exosome [GO:0070062]; mitochondrial inner membrane [GO:0005743]; mitochondrial respiratory chain complex I [GO:0005747]; NADH dehydrogenase (ubiquinone) activity [GO:0008137]; mitochondrial electron transport, NADH to ubiquinone [GO:0006120]; mitochondrial respiratory chain complex I assembly [GO:0032981]
C57	P20929	NEBU	DAIPIKAAKASRDI	2045	2058	AA	Histone		21.0379	18.6727	19.8553	0	4.14182	19.8553	4.14182	4.14182	B	C20		11.2325	10.5964	10.9145	0	2.54955	10.9145	2.54955	2.54955	B	C20		4703	actin cytoskeleton [GO:0015629]; cytosol [GO:0005829]; extracellular exosome [GO:0070062]; Z disc [GO:0030018]; actin binding [GO:0003779]; structural constituent of muscle [GO:0008307]; muscle filament sliding [GO:0030049]; muscle organ development [GO:0007517]; regulation of actin filament length [GO:0030832]; somatic muscle development [GO:0007525]
C58	P20929	NEBU	DAIPIKAAKASREI	2532	2545	AA	Histone		15.9706	15.37	15.6703	1	2.43686	15.6703	2.43686	2.43686	B	C21		8.19965	7.64787	7.92376	0	1.35626	7.92376	1.35626	1.35626	B	C21		4703	actin cytoskeleton [GO:0015629]; cytosol [GO:0005829]; extracellular exosome [GO:0070062]; Z disc [GO:0030018]; actin binding [GO:0003779]; structural constituent of muscle [GO:0008307]; muscle filament sliding [GO:0030049]; muscle organ development [GO:0007517]; regulation of actin filament length [GO:0030832]; somatic muscle development [GO:0007525]
C59	P20929	NEBU	DAVHIKAAKDAYKV	5528	5541	AA	Histone		33.874	27.7267	30.8003	0	8.60078	30.8003	8.60078	8.60078	B	C22		28.7275	20.1523	24.4399	0	7.94624	24.4399	7.94624	7.94624	B	C22		4703	actin cytoskeleton [GO:0015629]; cytosol [GO:0005829]; extracellular exosome [GO:0070062]; Z disc [GO:0030018]; actin binding [GO:0003779]; structural constituent of muscle [GO:0008307]; muscle filament sliding [GO:0030049]; muscle organ development [GO:0007517]; regulation of actin filament length [GO:0030832]; somatic muscle development [GO:0007525]
C60	P20929	NEBU	IEMAKKAAKLSSQV	5780	5793	AA	Histone		39.9944	44.5865	42.2905	1	13.2818	42.2905	13.2818	13.2818	B	C23		13.97	14.6891	14.3296	1	3.91218	14.3296	3.91218	3.91218	B	C23		4703	actin cytoskeleton [GO:0015629]; cytosol [GO:0005829]; extracellular exosome [GO:0070062]; Z disc [GO:0030018]; actin binding [GO:0003779]; structural constituent of muscle [GO:0008307]; muscle filament sliding [GO:0030049]; muscle organ development [GO:0007517]; regulation of actin filament length [GO:0030832]; somatic muscle development [GO:0007525]
C61	O60524	NEMF	VQKKGKAAKTALNS	1019	1032	AA	Histone		91.7479	112.426	102.087	1	37.6426	102.087	37.6426	37.6426	B	C24		155.541	220.552	188.047	1	73.2257	188.047	73.2257	73.2257	B	C24		9147	nucleus [GO:0005634]; nuclear export [GO:0051168]
C62	Q9HBL8	NMRL1	RNPRKKAAKELRLQ	37	50	AA	Histone		223.088	254.97	239.029	1	93.4324	239.029	93.4324	93.4324	B	C25		214.281	254.8	234.54	1	91.7766	234.54	91.7766	91.7766	B	C25		57407	cytosol [GO:0005829]; nucleus [GO:0005634]; perinuclear region of cytoplasm [GO:0048471]; identical protein binding [GO:0042802]; urea cycle [GO:0000050]
C63	Q9NP64	NO40	TSKDSKAAKKKKKK	219	232	AA	Histone		119.651	129.246	124.449	1	46.7527	124.449	46.7527	46.7527	B	C26		72.7163	78.2289	75.4726	1	28.3084	75.4726	28.3084	28.3084	B	C26		51538	intracellular ribonucleoprotein complex [GO:0030529]; nucleolus [GO:0005730]; RNA binding [GO:0003723]; zinc ion binding [GO:0008270]
C64	Q96MY1	NOL4L	ESETRKAAKRMRLE	277	290	AA	Histone		90.7649	103.641	97.2028	1	35.6529	97.2028	35.6529	35.6529	B	C27		73.2544	107.993	90.6237	1	34.3537	90.6237	34.3537	34.3537	B	C27		140688	cytosol [GO:0005829]; nucleoplasm [GO:0005654]
C65	Q14978	NOLC1	TAQNGKAAKNSEEE	553	566	AA	Histone		20.5302	18.0343	19.2822	0	3.90834	19.2822	3.90834	3.90834	B	C28		13.7085	11.8875	12.798	0	3.3011	12.798	3.3011	3.3011	B	C28		9221	Cajal body [GO:0015030]; cytoplasm [GO:0005737]; nucleolus [GO:0005730]; ATP binding [GO:0005524]; GTP binding [GO:0005525]; protein heterodimerization activity [GO:0046982]; RNA binding [GO:0003723]; RNA polymerase I core binding [GO:0001042]; cell cycle [GO:0007049]; mitotic cell cycle [GO:0000278]; neural crest cell development [GO:0014032]; neural crest formation [GO:0014029]; nucleolus organ…
C66	Q14978	NOLC1	VKPQAKAAKAPPKK	150	163	AA	Histone		75.003	82.666	78.8345	1	28.1697	78.8345	28.1697	28.1697	B	C29		48.4312	60.0351	54.2331	1	19.8338	54.2331	19.8338	19.8338	B	C29		9221	Cajal body [GO:0015030]; cytoplasm [GO:0005737]; nucleolus [GO:0005730]; ATP binding [GO:0005524]; GTP binding [GO:0005525]; protein heterodimerization activity [GO:0046982]; RNA binding [GO:0003723]; RNA polymerase I core binding [GO:0001042]; cell cycle [GO:0007049]; mitotic cell cycle [GO:0000278]; neural crest cell development [GO:0014032]; neural crest formation [GO:0014029]; nucleolus organ…
C67	P19338	NUCL	PAKGKKAAKVVPVK	215	228	AA	Histone		170.912	219.167	195.04	1	75.5112	195.04	75.5112	75.5112	B	C30		142.953	174.889	158.921	1	61.6045	158.921	61.6045	61.6045	B	C30		4691	cell cortex [GO:0005938]; cytoplasmic ribonucleoprotein granule [GO:0036464]; extracellular exosome [GO:0070062]; intracellular ribonucleoprotein complex [GO:0030529]; membrane [GO:0016020]; nucleolus [GO:0005730]; nucleoplasm [GO:0005654]; nucleus [GO:0005634]; DNA topoisomerase binding [GO:0044547]; identical protein binding [GO:0042802]; mRNA 5'-UTR binding [GO:0048027]; protein C-terminus bin…
C68	P19338	NUCL	SEEDAKAAKEAMED	619	632	AA	Histone		23.094	20.2319	21.663	0	4.87825	21.663	4.87825	4.87825	B	C31		12.9256	9.81248	11.369	0	2.73093	11.369	2.73093	2.73093	B	C31		4691	cell cortex [GO:0005938]; cytoplasmic ribonucleoprotein granule [GO:0036464]; extracellular exosome [GO:0070062]; intracellular ribonucleoprotein complex [GO:0030529]; membrane [GO:0016020]; nucleolus [GO:0005730]; nucleoplasm [GO:0005654]; nucleus [GO:0005634]; DNA topoisomerase binding [GO:0044547]; identical protein binding [GO:0042802]; mRNA 5'-UTR binding [GO:0048027]; protein C-terminus bin…
C69	Q14980	NUMA1	ALEKEKAAKLEILQ	608	621	AA	Histone		23.3707	21.656	22.5133	0	5.22469	22.5133	5.22469	5.22469	B	C32		9.33926	8.33438	8.83682	0	1.72057	8.83682	1.72057	1.72057	B	C32		4926	apical part of cell [GO:0045177]; cell cortex [GO:0005938]; cell cortex region [GO:0099738]; centrosome [GO:0005813]; chromosome [GO:0005694]; cortical microtubule [GO:0055028]; cytoplasmic microtubule bundle [GO:1905720]; cytosol [GO:0005829]; dendrite [GO:0030425]; extracellular exosome [GO:0070062]; extrinsic component of plasma membrane [GO:0019897]; Golgi membrane [GO:0000139]; lateral cell …
C70	P54886	P5CS	VRDIQKAAKGIPVM	564	577	AA	Histone		48.637	54.2918	51.4644	1	17.0192	51.4644	17.0192	17.0192	B	C33		17.443	19.4142	18.4286	1	5.5477	18.4286	5.5477	5.5477	B	C33		5832	cytosol [GO:0005829]; mitochondrial inner membrane [GO:0005743]; mitochondrion [GO:0005739]; ATP binding [GO:0005524]; delta1-pyrroline-5-carboxylate synthetase activity [GO:0017084]; glutamate 5-kinase activity [GO:0004349]; glutamate-5-semialdehyde dehydrogenase activity [GO:0004350]; identical protein binding [GO:0042802]; RNA binding [GO:0003723]; cellular amino acid biosynthetic process [GO:…
C71	Q8IZE3	PACE1	EDKVNKAAKHLKTL	47	60	AA	Histone		67.7346	75.1158	71.4252	1	25.1512	71.4252	25.1512	25.1512	B	C34		16.6402	13.8113	15.2257	0	4.26976	15.2257	4.26976	4.26976	B	C34		57147	cytoplasm [GO:0005737]; Golgi apparatus [GO:0005794]; lamellipodium [GO:0030027]; ATP binding [GO:0005524]; cell migration [GO:0016477]; protein phosphorylation [GO:0006468]
C72	Q9NQU5	PAK6	NRHGMKAAKHGSEE	213	226	AA	Histone		159.534	189.511	174.522	1	67.1526	174.522	67.1526	67.1526	B	C35		144.485	236.05	190.268	1	74.1118	190.268	74.1118	74.1118	B	C35		56924	cell junction [GO:0030054]; cytoplasm [GO:0005737]; fibrillar center [GO:0001650]; nucleus [GO:0005634]; ATP binding [GO:0005524]; cadherin binding [GO:0045296]; protein serine/threonine kinase activity [GO:0004674]; Rac GTPase binding [GO:0048365]; actin cytoskeleton organization [GO:0030036]; activation of protein kinase activity [GO:0032147]; apoptotic process [GO:0006915]; cell migration [GO:…
C73	Q9ULE6	PALD	TYRQAKAAKEAQEM	751	764	AA	Histone		69.034	73.7612	71.3976	1	25.1399	71.3976	25.1399	25.1399	B	C36		46.6536	42.8437	44.7486	0	16.0494	20	6.1747	6.1747	B	C36		27143	cytosol [GO:0005829]; nucleus [GO:0005634]; protein serine/threonine phosphatase activity [GO:0004722]; protein tyrosine phosphatase activity [GO:0004725]; protein tyrosine/serine/threonine phosphatase activity [GO:0008138]
C74	Q8WX93	PALLD	LTSIFKAAKPRNRS	179	192	AA	Histone		203.64	248.713	226.177	1	88.1963	226.177	88.1963	88.1963	B	C37		254.841	255.15	254.996	1	99.9383	254.996	99.9383	99.9383	B	C37		23022	actin cytoskeleton [GO:0015629]; actin filament [GO:0005884]; axon [GO:0030424]; cytosol [GO:0005829]; focal adhesion [GO:0005925]; growth cone [GO:0030426]; lamellipodium [GO:0030027]; nucleus [GO:0005634]; plasma membrane [GO:0005886]; podosome [GO:0002102]; ruffle [GO:0001726]; Z disc [GO:0030018]; actin binding [GO:0003779]; muscle alpha-actinin binding [GO:0051371]; actin cytoskeleton organi…
D1	P13533	MYH6	EQIALKGGKKQLQK	1803	1816	GG	Histone		130.437	126.285	128.361	1	48.8835	128.361	50.4987	50.4987	A	D1		26.5235	30.0444	28.284	1	8.83158	28.284	8.83158	8.83158	A	D1		4624	cytosol [GO:0005829]; muscle myosin complex [GO:0005859]; myofibril [GO:0030016]; myosin complex [GO:0016459]; myosin filament [GO:0032982]; sarcomere [GO:0030017]; actin filament binding [GO:0051015]; actin-dependent ATPase activity [GO:0030898]; ATP binding [GO:0005524]; ATPase activity [GO:0016887]; calmodulin binding [GO:0005516]; microfilament motor activity [GO:0000146]; myosin phosphatase …
D2	P12883	MYH7	EQIALKGGKKQLQK	1801	1814	GG	Histone		94.7884	95.6772	95.2328	1	35.4252	95.2328	37.4657	37.4657	A	D2		32.5043	36.5822	34.5433	1	11.347	34.5433	11.347	11.347	A	D2		4625	muscle myosin complex [GO:0005859]; myofibril [GO:0030016]; myosin complex [GO:0016459]; myosin filament [GO:0032982]; sarcomere [GO:0030017]; stress fiber [GO:0001725]; Z disc [GO:0030018]; actin filament binding [GO:0051015]; actin-dependent ATPase activity [GO:0030898]; ATP binding [GO:0005524]; ATPase activity [GO:0016887]; calmodulin binding [GO:0005516]; microfilament motor activity [GO:000…
D3	P13535	MYH8	EQLALKGGKKQIQK	1804	1817	GG	Histone		85.1051	86.2476	85.6763	1	31.5429	85.6763	33.7061	33.7061	A	D3		22.4091	25.7552	24.0822	1	7.14305	24.0822	7.14305	7.14305	A	D3		4626	cytoplasm [GO:0005737]; cytosol [GO:0005829]; muscle myosin complex [GO:0005859]; myosin filament [GO:0032982]; sarcomere [GO:0030017]; actin filament binding [GO:0051015]; ATP binding [GO:0005524]; ATPase activity [GO:0016887]; calmodulin binding [GO:0005516]; microfilament motor activity [GO:0000146]; myosin light chain binding [GO:0032027]; myosin phosphatase activity [GO:0017018]; structural …
D4	Q8IVL1	NAV2	ASFIPKGGKLNSAK	563	576	GG	Histone		211.327	254.47	232.898	1	91.3518	232.898	91.625	91.625	A	D4		38.4598	44.9736	41.7167	1	14.2297	41.7167	14.2297	14.2297	A	D4		89797	interstitial matrix [GO:0005614]; nucleoplasm [GO:0005654]; ATP binding [GO:0005524]; helicase activity [GO:0004386]; heparin binding [GO:0008201]; glossopharyngeal nerve development [GO:0021563]; locomotory behavior [GO:0007626]; optic nerve development [GO:0021554]; regulation of systemic arterial blood pressure by baroreceptor feedback [GO:0003025]; sensory perception of smell [GO:0007608]; se…
D5	Q6ZS30	NBEL1	LGIANKGGKRKQLY	607	620	GG	Histone		191.818	226.704	209.261	1	81.7492	209.261	82.3259	82.3259	A	D5		108.57	110.333	109.451	1	41.4494	109.451	41.4494	41.4494	A	D5		65065	NA
D6	Q9ULX3	NOB1	SLPTPKGGKYAINP	325	338	GG	Histone		31.8603	32.9185	32.3894	1	9.89513	32.3894	12.7424	12.7424	A	D6		24.2956	23.7615	24.0286	1	7.12151	24.0286	7.12151	7.12151	A	D6		28987	cytosol [GO:0005829]; nucleoplasm [GO:0005654]; preribosome, small subunit precursor [GO:0030688]; endoribonuclease activity [GO:0004521]; metal ion binding [GO:0046872]; cleavage involved in rRNA processing [GO:0000469]; maturation of SSU-rRNA [GO:0030490]; rRNA processing [GO:0006364]; visual perception [GO:0007601]
D7	P51513	NOVA1	GAILGKGGKTLVEY	437	450	GG	Histone		35.3333	38.143	36.7381	1	11.6618	36.7381	14.4532	14.4532	A	D7		20.8345	22.9039	21.8692	1	6.25375	21.8692	6.25375	6.25375	A	D7		4857	intracellular membrane-bounded organelle [GO:0043231]; nucleolus [GO:0005730]; nucleus [GO:0005634]; mRNA binding [GO:0003729]; RNA binding [GO:0003723]; chemical synaptic transmission [GO:0007268]; locomotory behavior [GO:0007626]; mRNA splicing, via spliceosome [GO:0000398]; regulation of RNA metabolic process [GO:0051252]; RNA processing [GO:0006396]; RNA splicing [GO:0008380]
D8	Q9UNW9	NOVA2	GAILGKGGKTLVEY	419	432	GG	Histone		33.0228	31.8124	32.4176	1	9.90659	32.4176	12.7535	12.7535	A	D8		21.1453	23.3122	22.2288	1	6.39825	22.2288	6.39825	6.39825	A	D8		4858	nucleus [GO:0005634]; RNA binding [GO:0003723]; mRNA splicing, via spliceosome [GO:0000398]; regulation of RNA metabolic process [GO:0051252]
D9	Q92823	NRCAM	FIRRNKGGKYPVKE	1189	1202	GG	Histone		202.017	226.967	214.492	1	83.8742	214.492	84.3838	84.3838	A	D9		174.361	252.831	213.596	1	83.3011	213.596	83.3011	83.3011	A	D9		4897	axon initial segment [GO:0043194]; external side of plasma membrane [GO:0009897]; extracellular region [GO:0005576]; integral component of plasma membrane [GO:0005887]; neuron projection [GO:0043005]; plasma membrane [GO:0005886]; synapse [GO:0045202]; ankyrin binding [GO:0030506]; protein binding involved in heterotypic cell-cell adhesion [GO:0086080]; angiogenesis [GO:0001525]; axonal fascicula…
D10	Q9BQG2	NUD12	LLATAKGGKKPWFL	97	110	GG	Histone		188.215	254.617	221.416	1	86.6869	221.416	87.1076	87.1076	A	D10		183.647	226.841	205.244	1	79.9448	205.244	79.9448	79.9448	A	D10		83594	nucleus [GO:0005634]; peroxisomal matrix [GO:0005782]; peroxisome [GO:0005777]; metal ion binding [GO:0046872]; NAD+ diphosphatase activity [GO:0000210]; NADH pyrophosphatase activity [GO:0035529]; NAD biosynthesis via nicotinamide riboside salvage pathway [GO:0034356]; NAD catabolic process [GO:0019677]; NADP catabolic process [GO:0006742]
D11	P39656	OST48	TFLKKKGGKYSVQF	366	379	GG	Histone		166.042	183.199	174.621	1	67.6765	174.621	68.6979	68.6979	A	D11		159.748	187.527	173.637	1	67.2433	205	79.8467	79.8467	A	D11		1650	azurophil granule membrane [GO:0035577]; endoplasmic reticulum [GO:0005783]; endoplasmic reticulum membrane [GO:0005789]; integral component of membrane [GO:0016021]; intracellular membrane-bounded organelle [GO:0043231]; membrane [GO:0016020]; oligosaccharyltransferase complex [GO:0008250]; plasma membrane [GO:0005886]; protein complex [GO:0043234]; neutrophil degranulation [GO:0043312]; protein…
D12	Q6GQQ9	OTU7B	SLKSWKGGKEEAAG	555	568	GG	Histone		58.0451	63.5927	60.8189	1	21.4446	60.8189	23.9269	23.9269	A	D12		71.428	92.5337	81.9809	1	30.4102	81.9809	30.4102	30.4102	A	D12		56957	cytoplasm [GO:0005737]; cytosol [GO:0005829]; nucleus [GO:0005634]; cysteine-type peptidase activity [GO:0008234]; DNA binding [GO:0003677]; K63-linked polyubiquitin modification-dependent protein binding [GO:0070530]; Lys48-specific deubiquitinase activity [GO:1990380]; thiol-dependent ubiquitin-specific protease activity [GO:0004843]; thiol-dependent ubiquitinyl hydrolase activity [GO:0036459];…
D13	P54886	P5CS	NGLLLKGGKEAAHS	499	512	GG	Histone		26.6827	25.2476	25.9652	0	7.28528	25.9652	10.215	10.215	A	D13		19.2992	15.1886	17.2439	0	4.39503	17.2439	4.39503	4.39503	A	D13		5832	cytosol [GO:0005829]; mitochondrial inner membrane [GO:0005743]; mitochondrion [GO:0005739]; ATP binding [GO:0005524]; delta1-pyrroline-5-carboxylate synthetase activity [GO:0017084]; glutamate 5-kinase activity [GO:0004349]; glutamate-5-semialdehyde dehydrogenase activity [GO:0004350]; identical protein binding [GO:0042802]; RNA binding [GO:0003723]; cellular amino acid biosynthetic process [GO:…
D14	Q8TEW8	PAR3L	KKKEDKGGKAEQKG	880	893	GG	Histone		30.4863	32.7176	31.6019	1	9.57522	31.6019	12.4326	12.4326	A	D14		13.7095	13.2685	13.489	1	2.88608	13.489	2.88608	2.88608	A	D14		117583	bicellular tight junction [GO:0005923]; cell junction [GO:0030054]; endomembrane system [GO:0012505]; membrane [GO:0016020]; protein complex [GO:0043234]; cell cycle [GO:0007049]; cell division [GO:0051301]
D15	Q8TEW0	PARD3	VKRLEKGGKAEHEN	303	316	GG	Histone		25.9936	27.4661	26.7299	1	7.59595	26.7299	10.5158	10.5158	A	D15		13.8725	14.6325	14.2525	1	3.19292	14.2525	3.19292	3.19292	A	D15		56288	adherens junction [GO:0005912]; axonal growth cone [GO:0044295]; bicellular tight junction [GO:0005923]; cell cortex [GO:0005938]; cell junction [GO:0030054]; cell-cell junction [GO:0005911]; cytoskeleton [GO:0005856]; cytosol [GO:0005829]; endomembrane system [GO:0012505]; internode region of axon [GO:0033269]; neuronal cell body [GO:0043025]; plasma membrane [GO:0005886]; protein complex [GO:00…
D16	P09874	PARP1	AHVLEKGGKVFSAT	543	556	GG	Histone		22.4247	22.2397	22.3322	1	5.8094	22.3322	8.78575	8.78575	A	D16		23.307	25.2738	24.2904	1	7.22672	24.2904	7.22672	7.22672	A	D16		142	membrane [GO:0016020]; mitochondrion [GO:0005739]; nuclear chromosome, telomeric region [GO:0000784]; nuclear envelope [GO:0005635]; nucleolus [GO:0005730]; nucleoplasm [GO:0005654]; nucleus [GO:0005634]; protein complex [GO:0043234]; protein-DNA complex [GO:0032993]; transcription factor complex [GO:0005667]; DNA binding [GO:0003677]; DNA ligase (ATP) activity [GO:0003910]; enzyme binding [GO:00…
D17	Q9HBI0	PARVG	EEELSKGGKKKYLP	21	34	GG	Histone		54.726	32.0345	43.3802	0	14.3602	22	8.65506	8.65506	A	D17		31.8469	27.2482	29.5476	0	9.33938	29.5476	9.33938	9.33938	A	D17		64098	cytoplasm [GO:0005737]; cytoskeleton [GO:0005856]; focal adhesion [GO:0005925]; plasma membrane [GO:0005886]; actin binding [GO:0003779]; actin cytoskeleton reorganization [GO:0031532]; cell-matrix adhesion [GO:0007160]
D18	Q53EL6	PDCD4	LLSMSKGGKRKDSV	301	314	GG	Histone		176.536	231.333	203.935	1	79.5852	203.935	80.2303	80.2303	A	D18		98.3553	115.381	106.868	1	40.4114	106.868	40.4114	40.4114	A	D18		27250	cytoplasm [GO:0005737]; cytosol [GO:0005829]; nucleus [GO:0005634]; RNA binding [GO:0003723]; apoptotic process [GO:0006915]; BMP signaling pathway [GO:0030509]; cell aging [GO:0007569]; cellular response to lipopolysaccharide [GO:0071222]; epithelial to mesenchymal transition involved in cardiac fibroblast development [GO:0060940]; interleukin-12-mediated signaling pathway [GO:0035722]; negative…
D19	O15018	PDZD2	KRRFSKGGKTDFQS	307	320	GG	Histone		253.223	255.15	254.186	1	100	254.186	100	100	A	D19		252.726	255.15	253.938	1	99.5129	253.938	99.5129	99.5129	A	D19		23037	cell-cell junction [GO:0005911]; cytoplasm [GO:0005737]; endoplasmic reticulum [GO:0005783]; extracellular region [GO:0005576]; nucleus [GO:0005634]; cell adhesion [GO:0007155]
D20	P80108	PHLD	YPSICKGGKFHDVS	71	84	GG	Histone		185.183	162.781	173.982	0	67.4171	173.982	68.4467	68.4467	A	D20		103.25	115.057	109.154	1	41.3299	109.154	41.3299	41.3299	A	D20		2822	cytoplasm [GO:0005737]; extracellular exosome [GO:0070062]; extracellular region [GO:0005576]; extracellular space [GO:0005615]; intracellular [GO:0005622]; intracellular membrane-bounded organelle [GO:0043231]; lysosomal membrane [GO:0005765]; proteinaceous extracellular matrix [GO:0005578]; glycosylphosphatidylinositol phospholipase D activity [GO:0004621]; phospholipase D activity [GO:0004630]…
D21	P08F94	PKHD1	NLLHIKGGKLIFMA	1964	1977	GG	Histone		222.586	255.15	238.868	1	93.7769	238.868	93.9736	93.9736	A	D21		51.572	65.5374	58.5547	1	20.9962	58.5547	20.9962	20.9962	A	D21		5314	anchored component of external side of plasma membrane [GO:0031362]; apical plasma membrane [GO:0016324]; centrosome [GO:0005813]; chromosome, centromeric region [GO:0000775]; ciliary basal body [GO:0036064]; cilium [GO:0005929]; cytoplasm [GO:0005737]; extracellular exosome [GO:0070062]; integral component of membrane [GO:0016021]; mitotic spindle [GO:0072686]; perinuclear region of cytoplasm [G…
D22	Q9NRX1	PNO1	GRIAGKGGKTKFTI	181	194	GG	Histone		220.18	246.699	233.44	1	91.5717	233.44	91.838	91.838	A	D22		230.254	255.15	242.702	1	94.9977	242.702	94.9977	94.9977	A	D22		56902	cytosol [GO:0005829]; nucleolus [GO:0005730]; nucleoplasm [GO:0005654]; nucleus [GO:0005634]; RNA binding [GO:0003723]; rRNA processing [GO:0006364]
D23	Q8WUA2	PPIL4	VKWKGKGGKYTKSD	322	335	GG	Histone		114.761	120.237	117.499	1	44.471	117.499	46.2256	46.2256	A	D23		230.081	250.19	240.136	1	93.9662	240.136	93.9662	93.9662	A	D23		85313	cytosol [GO:0005829]; nucleoplasm [GO:0005654]; peptidyl-prolyl cis-trans isomerase activity [GO:0003755]; RNA binding [GO:0003723]; regulation of phosphorylation of RNA polymerase II C-terminal domain [GO:1901407]
D24	Q96PZ0	PUS7	TVSTGKGGKNSEAQ	64	77	GG	Histone		28.3625	25.3474	26.855	0	7.64677	10	3.93412	3.93412	A	D24		31.7394	29.9447	30.842	0	9.85958	30.842	9.85958	9.85958	A	D24		54517	nucleus [GO:0005634]; enzyme binding [GO:0019899]; pseudouridine synthase activity [GO:0009982]; RNA binding [GO:0003723]; pseudouridine synthesis [GO:0001522]; tRNA processing [GO:0008033]
D25	Q8N0V3-2	RBFA	RLWSTKGGKIKGSG	219	232	GG	Histone		151.91	166.857	159.384	1	61.4865	159.384	62.7035	62.7035	A	D25		216.154	248.649	232.401	1	90.8582	232.401	90.8582	90.8582	A	D25		79863	mitochondrion [GO:0005739]; rRNA processing [GO:0006364]
D26	Q6R327	RICTR	SSSDPKGGKLSSES	1111	1124	GG	Histone		26.8853	24.1039	25.4946	0	7.09413	10	3.93412	3.93412	A	D26		28.7878	23.8431	26.3155	0	8.04053	26.3155	8.04053	8.04053	A	D26		253260	cytosol [GO:0005829]; TORC2 complex [GO:0031932]; enzyme activator activity [GO:0008047]; protein kinase binding [GO:0019901]; ribosome binding [GO:0043022]; actin cytoskeleton reorganization [GO:0031532]; embryo development [GO:0009790]; establishment of cell polarity [GO:0030010]; establishment or maintenance of actin cytoskeleton polarity [GO:0030950]; interleukin-7-mediated signaling pathway …
D27	Q9UQ26	RIMS2	PHKSKKGGKMRQIS	529	542	GG	Histone		129.22	158.782	144.001	1	55.2373	144.001	56.6518	56.6518	A	D27		236.505	255.15	245.828	1	96.2537	245.828	96.2537	96.2537	A	D27		9699	cell junction [GO:0030054]; extracellular exosome [GO:0070062]; intracellular [GO:0005622]; presynaptic active zone [GO:0048786]; presynaptic membrane [GO:0042734]; ion channel binding [GO:0044325]; metal ion binding [GO:0046872]; Rab GTPase binding [GO:0017137]; calcium ion regulated exocytosis [GO:0017156]; calcium ion-regulated exocytosis of neurotransmitter [GO:0048791]; cAMP-mediated signali…
D28	P35268	RL22	KKLVVKGGKKKKQV	5	18	GG	Histone		108.796	123.622	116.209	1	43.9467	116.209	45.7179	45.7179	A	D28		144.337	166.479	155.408	1	59.9177	155.408	59.9177	59.9177	A	D28		6146	cytoplasm [GO:0005737]; cytosol [GO:0005829]; cytosolic large ribosomal subunit [GO:0022625]; extracellular exosome [GO:0070062]; extracellular matrix [GO:0031012]; focal adhesion [GO:0005925]; intracellular ribonucleoprotein complex [GO:0030529]; nucleus [GO:0005634]; heparin binding [GO:0008201]; RNA binding [GO:0003723]; structural constituent of ribosome [GO:0003735]; cytoplasmic translation …
D29	Q8N5U6	RNF10	PLSEEKGGKKRKKQ	784	797	GG	Histone		86.6752	114.284	100.48	1	37.5567	100.48	39.5299	39.5299	A	D29		136.778	165.165	150.971	1	58.1348	150.971	58.1348	58.1348	A	D29		9921	cytoplasm [GO:0005737]; nucleus [GO:0005634]; metal ion binding [GO:0046872]; transcription regulatory region DNA binding [GO:0044212]; ubiquitin-protein transferase activity [GO:0004842]; negative regulation of Schwann cell proliferation [GO:0010626]; positive regulation of myelination [GO:0031643]; positive regulation of transcription from RNA polymerase II promoter [GO:0045944]; positive regul…
D30	Q5GAN6	RNS10	IACELKGGKCHKSS	157	170	GG	Histone		36.3244	39.6402	37.9823	1	12.1672	37.9823	14.9427	14.9427	A	D30		37.2301	36.3674	36.7988	1	12.2533	36.7988	12.2533	12.2533	A	D30		338879	extracellular region [GO:0005576]; nucleic acid binding [GO:0003676]; heterotypic cell-cell adhesion [GO:0034113]; positive regulation of cell-cell adhesion [GO:0022409]; positive regulation of flagellated sperm motility [GO:1902093]; regulation of fertilization [GO:0080154]; single fertilization [GO:0007338]
D31	Q9HCK4	ROBO2	GNNGGKGGKKKKNK	1043	1056	GG	Histone		172.119	240.966	206.543	1	80.6447	206.543	81.2563	81.2563	A	D31		195.893	236.272	216.082	1	84.3003	216.082	84.3003	84.3003	A	D31		6092	axolemma [GO:0030673]; cell surface [GO:0009986]; extracellular exosome [GO:0070062]; integral component of membrane [GO:0016021]; axon guidance receptor activity [GO:0008046]; identical protein binding [GO:0042802]; apoptotic process involved in luteolysis [GO:0061364]; axon guidance [GO:0007411]; axon midline choice point recognition [GO:0016199]; brain development [GO:0007420]; cellular respon…
D32	Q96MS0	ROBO3	GDSGAKGGKVKLLG	1058	1071	GG	Histone		53.0348	63.2545	58.1446	1	20.3582	58.1446	22.8748	22.8748	A	D32		13.7371	14.0772	13.9071	1	3.05412	13.9071	3.05412	3.05412	A	D32		64221	axon [GO:0030424]; integral component of membrane [GO:0016021]; axon guidance [GO:0007411]; axon midline choice point recognition [GO:0016199]; Roundabout signaling pathway [GO:0035385]
D33	P23396	RS3	PISEQKGGKPEPPA	222	235	GG	Histone		21.8339	17.22	19.5269	0	4.66977	10	3.93412	3.93412	A	D33		29.0931	17.6867	23.3899	0	6.86486	23.3899	6.86486	6.86486	A	D33		6188	cytoplasm [GO:0005737]; cytosol [GO:0005829]; cytosolic small ribosomal subunit [GO:0022627]; endoplasmic reticulum [GO:0005783]; extracellular exosome [GO:0070062]; extracellular matrix [GO:0031012]; focal adhesion [GO:0005925]; intracellular ribonucleoprotein complex [GO:0030529]; membrane [GO:0016020]; mitochondrial inner membrane [GO:0005743]; mitochondrial matrix [GO:0005759]; mitotic spindl…
D34	P61247	RS3A	NKRLTKGGKKGAKK	6	19	GG	Histone		228.736	254.93	241.833	1	94.9814	241.833	95.14	95.14	A	D34		248.501	255.15	251.826	1	98.664	251.826	98.664	98.664	A	D34		6189	cytoplasm [GO:0005737]; cytosol [GO:0005829]; cytosolic small ribosomal subunit [GO:0022627]; endoplasmic reticulum [GO:0005783]; extracellular exosome [GO:0070062]; extracellular matrix [GO:0031012]; focal adhesion [GO:0005925]; intracellular ribonucleoprotein complex [GO:0030529]; nucleolus [GO:0005730]; nucleoplasm [GO:0005654]; nucleus [GO:0005634]; mRNA 5'-UTR binding [GO:0048027]; RNA bindi…
D35	Q92736	RYR2	GEEEAKGGKRPKEG	1879	1892	GG	Histone		20.4553	16.9962	18.7258	0	4.34429	18.7258	7.36694	7.36694	A	D35		19.4965	19.9538	19.7251	1	5.39214	19.7251	5.39214	5.39214	A	D35		6262	calcium channel complex [GO:0034704]; extracellular exosome [GO:0070062]; junctional sarcoplasmic reticulum membrane [GO:0014701]; membrane [GO:0016020]; plasma membrane [GO:0005886]; protein complex [GO:0043234]; sarcoplasmic reticulum [GO:0016529]; sarcoplasmic reticulum membrane [GO:0033017]; smooth endoplasmic reticulum [GO:0005790]; Z disc [GO:0030018]; calcium channel activity [GO:0005262];…
D36	P04279	SEMG1	VVIHHKGGKAHRGT	126	139	GG	Histone		186.835	243.29	215.063	1	84.106	215.063	84.6082	84.6082	A	D36		100.789	117.308	109.049	1	41.2877	109.049	41.2877	41.2877	A	D36		6406	extracellular exosome [GO:0070062]; extracellular region [GO:0005576]; extracellular space [GO:0005615]; nucleus [GO:0005634]; protein complex [GO:0043234]; metal ion binding [GO:0046872]; antibacterial humoral response [GO:0019731]; antimicrobial humoral immune response mediated by antimicrobial peptide [GO:0061844]; antimicrobial humoral response [GO:0019730]; cellular protein metabolic process…
D37	P23246	SFPQ	GPGGPKGGKMPGGP	203	216	GG	Histone		41.8276	52.4853	47.1565	1	15.8942	47.1565	18.5519	18.5519	A	D37		9.08919	9.37863	9.23391	1	1.17613	9.23391	1.17613	1.17613	A	D37		6421	chromatin [GO:0000785]; cytoplasm [GO:0005737]; extracellular matrix [GO:0031012]; nuclear matrix [GO:0016363]; nuclear speck [GO:0016607]; nucleoplasm [GO:0005654]; nucleus [GO:0005634]; paraspeckles [GO:0042382]; RNA polymerase II transcription factor complex [GO:0090575]; chromatin binding [GO:0003682]; core promoter binding [GO:0001047]; DNA binding [GO:0003677]; histone deacetylase binding […
D38	Q96RD7	PANX1	YNRAIKAAKSARDL	150	163	AA	Histone		204.068	241.579	222.824	1	86.8303	222.824	86.8303	86.8303	B	D1		202.265	224.791	213.528	1	83.3928	213.528	83.3928	83.3928	B	D1		24145	bleb [GO:0032059]; endoplasmic reticulum [GO:0005783]; endoplasmic reticulum membrane [GO:0005789]; gap junction [GO:0005921]; integral component of membrane [GO:0016021]; membrane [GO:0016020]; plasma membrane [GO:0005886]; protein complex [GO:0043234]; actin filament binding [GO:0051015]; calcium channel activity [GO:0005262]; gap junction hemi-channel activity [GO:0055077]; ion channel binding…
D39	P13667	PDIA4	APEYEKAAKELSKR	213	226	AA	Histone		62.0623	58.6684	60.3653	0	20.6454	20	4.20076	4.20076	B	D2		58.6906	51.931	55.3108	0	20.2638	55.3108	20.2638	20.2638	B	D2		9601	cell surface [GO:0009986]; endoplasmic reticulum [GO:0005783]; endoplasmic reticulum lumen [GO:0005788]; extracellular space [GO:0005615]; melanosome [GO:0042470]; peptide disulfide oxidoreductase activity [GO:0015037]; protein disulfide isomerase activity [GO:0003756]; RNA binding [GO:0003723]; cell redox homeostasis [GO:0045454]; chaperone-mediated protein folding [GO:0061077]; protein folding …
D40	Q96FA3	PELI1	IFLGEKAAKWKTSD	164	177	AA	Histone		117.802	136.202	127.002	1	47.7928	127.002	47.7928	47.7928	B	D3		86.1807	56.8693	71.525	0	26.7333	71.525	26.7333	26.7333	B	D3		57162	cytosol [GO:0005829]; nucleus [GO:0005634]; protein serine/threonine kinase activity [GO:0004674]; ubiquitin protein ligase activity [GO:0061630]; ubiquitin-ubiquitin ligase activity [GO:0034450]; immune response [GO:0006955]; negative regulation of NF-kappaB transcription factor activity [GO:0032088]; negative regulation of T cell proliferation [GO:0042130]; positive regulation of B cell prolife…
D41	Q9HAT8	PELI2	IFLGEKAAKWKNPD	166	179	AA	Histone		103.867	124.488	114.177	1	42.5683	114.177	42.5683	42.5683	B	D4		26.719	25.745	26.232	1	8.66127	26.232	8.66127	8.66127	B	D4		57161	cytosol [GO:0005829]; protein serine/threonine kinase activity [GO:0004674]; ubiquitin protein ligase activity [GO:0061630]; ubiquitin-ubiquitin ligase activity [GO:0034450]; immune response [GO:0006955]; positive regulation of I-kappaB kinase/NF-kappaB signaling [GO:0043123]; positive regulation of MAPK cascade [GO:0043410]; positive regulation of protein phosphorylation [GO:0001934]; protein po…
D42	Q6Y7W6	PERQ2	QLEKAKAAKLEQER	728	741	AA	Histone		25.7944	22.9408	24.3676	0	5.9801	24.3676	5.9801	5.9801	B	D5		12.1582	10.4955	11.3269	0	2.7141	11.3269	2.7141	2.7141	B	D5		26058	cytoplasmic stress granule [GO:0010494]; cytosol [GO:0005829]; endoplasmic reticulum [GO:0005783]; endosome [GO:0005768]; Golgi apparatus [GO:0005794]; integral component of membrane [GO:0016021]; membrane [GO:0016020]; perikaryon [GO:0043204]; protein complex [GO:0043234]; proximal dendrite [GO:1990635]; cadherin binding [GO:0045296]; proline-rich region binding [GO:0070064]; RNA binding [GO:000…
D43	Q96BD5	PF21A	SYIAYKAAKEEEKQ	554	567	AA	Histone		40.2013	41.4546	40.8279	1	12.686	40.8279	12.686	12.686	B	D6		22.8566	15.8765	19.3665	0	5.92195	19.3665	5.92195	5.92195	B	D6		51317	DNA repair complex [GO:1990391]; histone deacetylase complex [GO:0000118]; nucleoplasm [GO:0005654]; chromatin binding [GO:0003682]; histone binding [GO:0042393]; histone deacetylase activity [GO:0004407]; metal ion binding [GO:0046872]; RNA polymerase II regulatory region sequence-specific DNA binding [GO:0000977]; transcription cofactor activity [GO:0003712]; blood coagulation [GO:0007596]; neg…
D44	Q8WUB8	PHF10	PEYIKKAAKKAAEF	197	210	AA	Histone		76.4268	80.3864	78.4066	1	27.9954	78.4066	27.9954	27.9954	B	D7		36.7188	49.8318	43.2753	1	15.4616	43.2753	15.4616	15.4616	B	D7		55274	npBAF complex [GO:0071564]; nucleus [GO:0005634]; metal ion binding [GO:0046872]; nervous system development [GO:0007399]; regulation of transcription, DNA-templated [GO:0006355]; transcription, DNA-templated [GO:0006351]
D45	Q92576	PHF3	KVPEEKAAKVATKI	949	962	AA	Histone		31.6892	27.0214	29.3553	0	8.01207	29.3553	8.01207	8.01207	B	D8		8.82007	7.10675	7.96341	0	1.37208	7.96341	1.37208	1.37208	B	D8		23469	metal ion binding [GO:0046872]; multicellular organism development [GO:0007275]; transcription, DNA-templated [GO:0006351]
D46	Q9ULM0	PKHH1	KTVQEKAAKIKEWV	122	135	AA	Histone		51.4156	46.5157	48.9657	0	16.0013	48.9657	16.0013	16.0013	B	D9		7.03821	5.98471	6.51146	0	0.792746	6.51146	0.792746	0.792746	B	D9		57475	cytoskeleton [GO:0005856]
D47	Q8IVE3	PKHH2	KIIEEKAAKIKEWV	121	134	AA	Histone		32.7388	30.9787	31.8587	0	9.03196	31.8587	9.03196	9.03196	B	D10		8.79895	6.33994	7.56944	0	1.21488	7.56944	1.21488	1.21488	B	D10		130271	cortical actin cytoskeleton [GO:0030864]; cytoplasm [GO:0005737]; lamellipodium [GO:0030027]; plasma membrane [GO:0005886]; actin binding [GO:0003779]; identical protein binding [GO:0042802]; negative regulation of actin filament depolymerization [GO:0030835]
D48	Q15149	PLEC	LPLTDKAAKGGELV	3019	3032	AA	Histone		18.7883	17.0863	17.9373	0	3.36044	17.9373	3.36044	3.36044	B	D11		5.43462	5.01392	5.22427	0	0.279154	5.22427	0.279154	0.279154	B	D11		5339	brush border [GO:0005903]; costamere [GO:0043034]; cytosol [GO:0005829]; extracellular exosome [GO:0070062]; extracellular matrix [GO:0031012]; focal adhesion [GO:0005925]; hemidesmosome [GO:0030056]; intermediate filament cytoskeleton [GO:0045111]; plasma membrane [GO:0005886]; sarcolemma [GO:0042383]; sarcoplasm [GO:0016528]; actin binding [GO:0003779]; ankyrin binding [GO:0030506]; cadherin bi…
D49	Q8TEM1	PO210	ISEMEKAAKQGDTI	193	206	AA	Histone		23.5914	20.6048	22.0981	0	5.05552	22.0981	5.05552	5.05552	B	D12		8.21796	7.08676	7.65236	0	1.24797	7.65236	1.24797	1.24797	B	D12		23225	endoplasmic reticulum membrane [GO:0005789]; host cell [GO:0043657]; integral component of membrane [GO:0016021]; membrane [GO:0016020]; nuclear envelope [GO:0005635]; nuclear membrane [GO:0031965]; nuclear pore [GO:0005643]; protein dimerization activity [GO:0046983]; intracellular transport of virus [GO:0075733]; mitotic nuclear envelope disassembly [GO:0007077]; mRNA export from nucleus [GO:00…
D50	P48634	PRC2A	AGDQDKAAKERESA	176	189	AA	Histone		34.4877	29.1521	31.8199	0	9.01614	31.8199	9.01614	9.01614	B	D13		18.6856	16.9403	17.813	0	5.30206	17.813	5.30206	5.30206	B	D13		7916	cytoplasm [GO:0005737]; extracellular exosome [GO:0070062]; membrane [GO:0016020]; nucleus [GO:0005634]; RNA binding [GO:0003723]; cell differentiation [GO:0030154]
D51	P57071	PRD15	EGKHGKAAKRSHKR	1289	1302	AA	Histone		247.572	255.15	251.361	1	98.4563	251.361	98.4563	98.4563	B	D14		209.299	255.15	232.225	1	90.8527	232.225	90.8527	90.8527	B	D14		63977	nuclear body [GO:0016604]; nucleoplasm [GO:0005654]; nucleus [GO:0005634]; DNA binding [GO:0003677]; metal ion binding [GO:0046872]; methyltransferase activity [GO:0008168]; regulation of transcription, DNA-templated [GO:0006355]; transcription, DNA-templated [GO:0006351]
D52	Q06323	PSME1	GDAVTKAAKQPHVG	182	195	AA	Histone		64.6751	55.336	60.0055	0	20.4989	20	4.20076	4.20076	B	D15		26.4533	18.2376	22.3455	0	7.11054	22.3455	7.11054	7.11054	B	D15		5720	cytoplasm [GO:0005737]; cytosol [GO:0005829]; extracellular exosome [GO:0070062]; nucleoplasm [GO:0005654]; proteasome activator complex [GO:0008537]; proteasome complex [GO:0000502]; endopeptidase activator activity [GO:0061133]; anaphase-promoting complex-dependent catabolic process [GO:0031145]; antigen processing and presentation of exogenous peptide antigen via MHC class I, TAP-dependent [GO…
D53	P49190	PTH2R	VLISGKAAKIASRQ	472	485	AA	Histone		244.182	255.15	249.666	1	97.7659	249.666	97.7659	97.7659	B	D16		126.618	169.431	148.024	1	57.2567	148.024	57.2567	57.2567	B	D16		5746	integral component of plasma membrane [GO:0005887]; plasma membrane [GO:0005886]; parathyroid hormone receptor activity [GO:0004991]; cell surface receptor signaling pathway [GO:0007166]; G-protein coupled receptor signaling pathway [GO:0007186]
D54	Q9Y2R2	PTN22	PKSTTKAAKMMNQQ	329	342	AA	Histone		50.9238	52.2337	51.5787	1	17.0658	51.5787	17.0658	17.0658	B	D17		25.4062	30.2188	27.8125	1	9.29188	27.8125	9.29188	9.29188	B	D17		26191	cytoplasm [GO:0005737]; cytoplasmic side of plasma membrane [GO:0009898]; cytosol [GO:0005829]; nucleus [GO:0005634]; perinuclear region of cytoplasm [GO:0048471]; kinase binding [GO:0019900]; phosphatase activity [GO:0016791]; protein tyrosine phosphatase activity [GO:0004725]; SH3 domain binding [GO:0017124]; ubiquitin protein ligase binding [GO:0031625]; autophagy [GO:0006914]; cellular respon…
D55	Q96N64	PWP2A	ITEAAKAAKQLTPE	732	745	AA	Histone		17.2056	15.588	16.3968	0	2.73282	16.3968	2.73282	2.73282	B	D18		10.2593	8.25626	9.25777	0	1.88853	9.25777	1.88853	1.88853	B	D18		114825	nucleus [GO:0005634]; chromatin binding [GO:0003682]; histone binding [GO:0042393]
D56	P27708	PYR1	EILLIKAAKARGLP	1620	1633	AA	Histone		124.867	151.166	138.016	1	52.2802	138.016	52.2802	52.2802	B	D19		31.4357	42.385	36.9103	1	12.9219	36.9103	12.9219	12.9219	B	D19		790	cell projection [GO:0042995]; cytosol [GO:0005829]; extracellular exosome [GO:0070062]; membrane [GO:0016020]; neuronal cell body [GO:0043025]; nuclear matrix [GO:0016363]; nucleoplasm [GO:0005654]; nucleus [GO:0005634]; terminal bouton [GO:0043195]; aspartate binding [GO:0070335]; aspartate carbamoyltransferase activity [GO:0004070]; ATP binding [GO:0005524]; carbamoyl-phosphate synthase (ammoni…
D57	Q3YEC7	RABL6	KEEEEKAAKKKSKH	662	675	AA	Histone		46.976	36.163	41.5695	0	12.9881	41.5695	12.9881	12.9881	B	D20		32.8948	24.4888	28.6918	0	9.64273	28.6918	9.64273	9.64273	B	D20		55684	cytoplasm [GO:0005737]; nucleus [GO:0005634]; GTP binding [GO:0005525]; GTPase activity [GO:0003924]
D58	Q15311	RBP1	GVLEPKAAKEQPKA	624	637	AA	Histone		28.4368	25.0302	26.7335	0	6.94394	26.7335	6.94394	6.94394	B	D21		20.8916	14.7734	17.8325	0	5.30985	17.8325	5.30985	5.30985	B	D21		10928	cytosol [GO:0005829]; membrane [GO:0016020]; ATPase activity [GO:0016887]; ATPase activity, coupled to movement of substances [GO:0043492]; GTPase activator activity [GO:0005096]; Rac GTPase binding [GO:0048365]; Ral GTPase binding [GO:0017160]; transmembrane transporter activity [GO:0022857]; chemotaxis [GO:0006935]; endocytosis [GO:0006897]; positive regulation of GTPase activity [GO:0043547]; …
D59	Q9BZI7	REN3B	FAPFQKAAKKKTKK	133	146	AA	Histone		179.869	187.384	183.627	1	70.8616	183.627	70.8616	70.8616	B	D22		152.569	203.732	178.151	1	69.2771	178.151	69.2771	69.2771	B	D22		65109	cytoplasm [GO:0005737]; cytosol [GO:0005829]; exon-exon junction complex [GO:0035145]; microtubule organizing center [GO:0005815]; nucleolus [GO:0005730]; nucleoplasm [GO:0005654]; nucleus [GO:0005634]; mRNA binding [GO:0003729]; nucleocytoplasmic transporter activity [GO:0005487]; RNA binding [GO:0003723]; mRNA 3'-end processing [GO:0031124]; mRNA export from nucleus [GO:0006406]; mRNA splicing,…
D60	Q92900	RENT1	VVMCKKAAKAGLSQ	680	693	AA	Histone		55.1333	54.223	54.6782	1	18.3285	54.6782	18.3285	18.3285	B	D23		53.4411	66.8736	60.1573	1	22.1975	60.1573	22.1975	22.1975	B	D23		5976	chromatin [GO:0000785]; cytoplasm [GO:0005737]; cytosol [GO:0005829]; exon-exon junction complex [GO:0035145]; nuclear chromosome, telomeric region [GO:0000784]; nucleoplasm [GO:0005654]; nucleus [GO:0005634]; P-body [GO:0000932]; supraspliceosomal complex [GO:0044530]; ATP binding [GO:0005524]; ATP-dependent RNA helicase activity [GO:0004004]; chromatin binding [GO:0003682]; helicase activity [G…
D61	Q13127	REST	EALAVKAAKGDFVC	1049	1062	AA	Histone		27.9153	24.0658	25.9905	0	6.64127	25.9905	6.64127	6.64127	B	D24		15.859	12.8251	14.3421	0	3.91718	14.3421	3.91718	3.91718	B	D24		5978	cytosol [GO:0005829]; nucleoplasm [GO:0005654]; nucleus [GO:0005634]; transcriptional repressor complex [GO:0017053]; chromatin binding [GO:0003682]; core promoter binding [GO:0001047]; core promoter sequence-specific DNA binding [GO:0001046]; histone deacetylase activity [GO:0004407]; metal ion binding [GO:0046872]; outward rectifier potassium channel activity [GO:0015271]; transcription factor …
D62	P22670	RFX1	SAGFPKAAKLFLLK	839	852	AA	Histone		224.857	253.928	239.392	1	93.5804	239.392	93.5804	93.5804	B	D25		67.6574	81.7044	74.6809	1	27.9925	74.6809	27.9925	27.9925	B	D25		5989	intracellular membrane-bounded organelle [GO:0043231]; nucleoplasm [GO:0005654]; nucleus [GO:0005634]; RNA polymerase II core promoter proximal region sequence-specific DNA binding [GO:0000978]; transcription factor activity, RNA polymerase II distal enhancer sequence-specific binding [GO:0003705]; immune response [GO:0006955]; transcription, DNA-templated [GO:0006351]
D63	P48382	RFX5	QAPPAKAAKQDIED	444	457	AA	Histone		63.3797	53.9454	58.6625	0	19.9517	58.6625	19.9517	19.9517	B	D26		20.2703	15.7727	18.0215	0	5.38528	18.0215	5.38528	5.38528	B	D26		5993	nucleus [GO:0005634]; DNA binding [GO:0003677]; RNA polymerase II core promoter proximal region sequence-specific DNA binding [GO:0000978]; sequence-specific DNA binding [GO:0043565]; transcription factor activity, sequence-specific DNA binding [GO:0003700]; transcriptional activator activity, RNA polymerase II transcription regulatory region sequence-specific binding [GO:0001228]; negative regul…
D64	A1A4S6	RHG10	YCMYRKAAKKFNMI	290	303	AA	Histone		201.992	224.516	213.254	1	82.9316	213.254	82.9316	82.9316	B	D27		124.157	116.93	120.544	0	46.2918	120.544	46.2918	46.2918	B	D27		79658	cytosol [GO:0005829]; perinuclear region of cytoplasm [GO:0048471]; plasma membrane [GO:0005886]; GTPase activator activity [GO:0005096]; cytoskeleton organization [GO:0007010]; negative regulation of apoptotic process [GO:0043066]; regulation of small GTPase mediated signal transduction [GO:0051056]; signal transduction [GO:0007165]
D65	Q9UNA1	RHG26	QRSFIKAAKLENQE	470	483	AA	Histone		159.105	196.501	177.803	1	68.4891	177.803	68.4891	68.4891	B	D28		100.293	129.834	115.063	1	44.1052	115.063	44.1052	44.1052	B	D28		23092	cytoskeleton [GO:0005856]; cytosol [GO:0005829]; focal adhesion [GO:0005925]; GTPase activator activity [GO:0005096]; phospholipid binding [GO:0005543]; actin cytoskeleton organization [GO:0030036]; nervous system development [GO:0007399]; regulation of small GTPase mediated signal transduction [GO:0051056]; signal transduction [GO:0007165]
D66	Q9H2S5	RNF39	PGEGRKAAKVNAGV	19	32	AA	Histone		124.197	153.893	139.045	1	52.6991	139.045	52.6991	52.6991	B	D29		40.5629	52.2115	46.3872	1	16.7032	46.3872	16.7032	16.7032	B	D29		80352	cytoplasm [GO:0005737]; metal ion binding [GO:0046872]
D67	Q9Y6N7	ROBO1	KGRGNKAAKRDLPP	1561	1574	AA	Histone		231.846	254.968	243.407	1	95.2159	243.407	95.2159	95.2159	B	D30		189.575	254.045	221.81	1	86.6973	221.81	86.6973	86.6973	B	D30		6091	axon [GO:0030424]; cell surface [GO:0009986]; cytoplasm [GO:0005737]; integral component of plasma membrane [GO:0005887]; plasma membrane [GO:0005886]; axon guidance receptor activity [GO:0008046]; identical protein binding [GO:0042802]; LRR domain binding [GO:0030275]; activation of cysteine-type endopeptidase activity involved in apoptotic process [GO:0006919]; axon guidance [GO:0007411]; axon …
D68	Q9H015	S22A4	EDIIQKAAKMNNIA	294	307	AA	Histone		33.7302	29.6797	31.7049	0	8.96931	31.7049	8.96931	8.96931	B	D31		18.6358	14.0739	16.3548	0	4.72026	16.3548	4.72026	4.72026	B	D31		6583	apical plasma membrane [GO:0016324]; integral component of plasma membrane [GO:0005887]; mitochondrion [GO:0005739]; plasma membrane [GO:0005886]; ATP binding [GO:0005524]; carnitine transmembrane transporter activity [GO:0015226]; cation:cation antiporter activity [GO:0015491]; nucleotide binding [GO:0000166]; organic anion transmembrane transporter activity [GO:0008514]; PDZ domain binding [GO:…
D69	O76082	S22A5	EVIIRKAAKANGIV	294	307	AA	Histone		129.52	151.835	140.677	1	53.3643	140.677	53.3643	53.3643	B	D32		43.3574	52.3289	47.8432	1	17.2842	47.8432	17.2842	17.2842	B	D32		6584	apical plasma membrane [GO:0016324]; brush border membrane [GO:0031526]; extracellular exosome [GO:0070062]; integral component of plasma membrane [GO:0005887]; plasma membrane [GO:0005886]; ATP binding [GO:0005524]; carnitine transmembrane transporter activity [GO:0015226]; cation:cation antiporter activity [GO:0015491]; drug transmembrane transporter activity [GO:0015238]; organic anion transme…
D70	Q9Y6Y8	S23IP	NFVEHKAAKLKKAA	698	711	AA	Histone		201.489	231.116	216.302	1	84.1736	216.302	84.1736	84.1736	B	D33		51.6802	54.8684	53.2743	1	19.4512	53.2743	19.4512	19.4512	B	D33		11196	COPII-coated ER to Golgi transport vesicle [GO:0030134]; cytoplasm [GO:0005737]; cytosol [GO:0005829]; endoplasmic reticulum [GO:0005783]; endoplasmic reticulum-Golgi intermediate compartment [GO:0005793]; ER to Golgi transport vesicle membrane [GO:0012507]; Golgi apparatus [GO:0005794]; Golgi membrane [GO:0000139]; intracellular membrane-bounded organelle [GO:0043231]; metal ion binding [GO:0046…
D71	P50443	S26A2	KVAWKKAAKRKIKE	610	623	AA	Histone		219.125	249.096	234.11	1	91.4284	234.11	91.4284	91.4284	B	D34		177.212	247.972	212.592	1	83.0191	212.592	83.0191	83.0191	B	D34		1836	apical plasma membrane [GO:0016324]; extracellular exosome [GO:0070062]; integral component of plasma membrane [GO:0005887]; membrane [GO:0016020]; microvillus membrane [GO:0031528]; plasma membrane [GO:0005886]; anion:anion antiporter activity [GO:0015301]; bicarbonate transmembrane transporter activity [GO:0015106]; chloride channel activity [GO:0005254]; oxalate transmembrane transporter activ…
D72	Q14108	SCRB2	TGIILKAAKRFQIN	373	386	AA	Histone		221.519	254.771	238.145	1	93.0722	238.145	93.0722	93.0722	B	D35		109.058	133.585	121.321	1	46.602	121.321	46.602	46.602	B	D35		950	clathrin-coated vesicle membrane [GO:0030665]; extracellular exosome [GO:0070062]; focal adhesion [GO:0005925]; integral component of membrane [GO:0016021]; late endosome membrane [GO:0031902]; lysosomal lumen [GO:0043202]; lysosomal membrane [GO:0005765]; membrane [GO:0016020]; plasma membrane [GO:0005886]; enzyme binding [GO:0019899]; receptor activity [GO:0004872]; virus receptor activity [GO:…
D73	Q5TEA6	SE1L2	LHYFLKAAKAGSAN	322	335	AA	Histone		162.099	192.659	177.379	1	68.3165	177.379	68.3165	68.3165	B	D36		100.288	129.083	114.685	1	43.9543	114.685	43.9543	43.9543	B	D36		80343	integral component of membrane [GO:0016021]
D74	Q68CR1	SE1L3	KKNYAKAAKYWLKA	777	790	AA	Histone		173.76	173.892	173.826	1	66.8689	173.826	66.8689	66.8689	B	D37		233.613	255.15	244.382	1	95.7033	244.382	95.7033	95.7033	B	D37		23231	integral component of membrane [GO:0016021]
E1	A6NHR9	SMHD1	LKCEMKGGKTVQMG	1151	1164	GG	Histone		82.0562	85.7585	83.9074	1	30.8243	30	11.8024	11.8024	A	E1		27.5768	27.61	27.5934	1	8.55408	27.5934	8.55408	8.55408	A	E1		23347	Barr body [GO:0001740]; ATP binding [GO:0005524]; ATPase activity [GO:0016887]; chromosome organization [GO:0051276]; inactivation of X chromosome by DNA methylation [GO:0060821]; nose development [GO:0043584]
E2	Q13884	SNTB1	LGISIKGGKENKMP	123	136	GG	Histone		73.0292	76.9916	75.0104	1	27.2099	75.0104	29.51	29.51	A	E2		18.6016	18.3086	18.4551	1	4.88175	18.4551	4.88175	4.88175	A	E2		6641	cytoplasm [GO:0005737]; cytoskeleton [GO:0005856]; dystrophin-associated glycoprotein complex [GO:0016010]; focal adhesion [GO:0005925]; protein complex [GO:0043234]; sarcolemma [GO:0042383]; synapse [GO:0045202]; actin binding [GO:0003779]; calmodulin binding [GO:0005516]; PDZ domain binding [GO:0030165]; structural molecule activity [GO:0005198]; muscle contraction [GO:0006936]
E3	O14544	SOCS6	NGEDEKGGKNRSKS	57	70	GG	Histone		51.5106	52.0894	51.8	1	17.7807	30	11.8024	11.8024	A	E3		19.1765	13.8439	16.5102	0	4.10018	16.5102	4.10018	4.10018	A	E3		9306	cytoplasm [GO:0005737]; cytosol [GO:0005829]; immunological synapse [GO:0001772]; protein kinase inhibitor activity [GO:0004860]; cytokine-mediated signaling pathway [GO:0019221]; defense response [GO:0006952]; JAK-STAT cascade [GO:0007259]; negative regulation of JAK-STAT cascade [GO:0046426]; negative regulation of protein kinase activity [GO:0006469]; negative regulation of T cell activation […
E4	P0C7V6	SP202	LVGQRKGGKPTPPA	803	816	GG	Histone		115.134	136.753	125.944	1	47.9016	125.944	49.5478	49.5478	A	E4		81.177	101.656	91.4167	1	34.2021	91.4167	34.2021	34.2021	A	E4		170067	extracellular space [GO:0005615]; SAGA complex [GO:0000124]; transcription cofactor activity [GO:0003712]
E5	Q07617	SPAG1	CLASEKGGKSSRSP	779	792	GG	Histone		24.6967	21.6041	23.1504	0	6.14179	10	3.93412	3.93412	A	E5		51.6304	55.1626	53.3965	1	18.9233	91	34.0347	34.0347	A	E5		6674	cytoplasm [GO:0005737]; cytosol [GO:0005829]; GTP binding [GO:0005525]; hydrolase activity [GO:0016787]; axonemal dynein complex assembly [GO:0070286]; single fertilization [GO:0007338]
E6	Q8N5J4	SPIC	TLLQQKGGKGRKKL	98	111	GG	Histone		210.283	255.133	232.708	1	91.2743	232.708	91.55	91.55	A	E6		239.073	255.149	247.111	1	96.7694	247.111	96.7694	96.7694	A	E6		121599	nucleus [GO:0005634]; RNA polymerase II core promoter proximal region sequence-specific DNA binding [GO:0000978]; RNA polymerase II transcription factor activity, sequence-specific DNA binding [GO:0000981]; transcriptional activator activity, RNA polymerase II core promoter proximal region sequence-specific binding [GO:0001077]; blastocyst development [GO:0001824]; cell differentiation [GO:003015…
E7	O76094	SRP72	TYIRKKGGKVTGDS	528	541	GG	Histone		188.404	211.134	199.769	1	77.8931	199.769	78.5916	78.5916	A	E7		123.898	116.732	120.315	0	45.8152	120.315	45.8152	45.8152	A	E7		6731	cytosol [GO:0005829]; endoplasmic reticulum [GO:0005783]; signal recognition particle [GO:0048500]; signal recognition particle, endoplasmic reticulum targeting [GO:0005786]; 7S RNA binding [GO:0008312]; RNA binding [GO:0003723]; signal recognition particle binding [GO:0005047]; TPR domain binding [GO:0030911]; response to drug [GO:0042493]; SRP-dependent cotranslational protein targeting to memb…
E8	Q8IYB3	SRRM1	ESEEDKGGKMAAAD	464	477	GG	Histone		16.6716	15.5891	16.1303	0	3.2899	10	3.93412	3.93412	A	E8		13.8099	12.154	12.9819	0	2.68231	12.9819	2.68231	2.68231	A	E8		10250	catalytic step 2 spliceosome [GO:0071013]; cytosol [GO:0005829]; nuclear matrix [GO:0016363]; nuclear speck [GO:0016607]; nucleoplasm [GO:0005654]; nucleus [GO:0005634]; DNA binding [GO:0003677]; RNA binding [GO:0003723]; mRNA 3'-end processing [GO:0031124]; mRNA export from nucleus [GO:0006406]; mRNA splicing, via spliceosome [GO:0000398]; RNA export from nucleus [GO:0006405]; RNA splicing [GO:0…
E9	P08842	STS	SNGIYKGGKANNWE	360	373	GG	Histone		39.7091	46.8395	43.2743	1	14.3171	43.2743	17.0246	17.0246	A	E9		29.3483	33.3331	31.3407	1	10.0599	31.3407	10.0599	10.0599	A	E9		412	endoplasmic reticulum [GO:0005783]; endoplasmic reticulum lumen [GO:0005788]; endoplasmic reticulum membrane [GO:0005789]; endosome [GO:0005768]; Golgi apparatus [GO:0005794]; integral component of membrane [GO:0016021]; intracellular membrane-bounded organelle [GO:0043231]; lysosome [GO:0005764]; membrane [GO:0016020]; plasma membrane [GO:0005886]; metal ion binding [GO:0046872]; steryl-sulfatas…
E10	O43426	SYNJ1	YHQMVKGGKAEKLH	335	348	GG	Histone		105.839	152.949	129.394	1	49.3031	129.394	50.9051	50.9051	A	E10		46.5243	60.3139	53.4191	1	18.9324	53.4191	18.9324	18.9324	A	E10		8867	clathrin coat of coated pit [GO:0030132]; cytosol [GO:0005829]; membrane coat [GO:0030117]; perinuclear region of cytoplasm [GO:0048471]; presynapse [GO:0098793]; synaptic membrane [GO:0097060]; terminal bouton [GO:0043195]; vesicle membrane [GO:0012506]; inositol-1,3,4,5-tetrakisphosphate 5-phosphatase activity [GO:0052659]; inositol-1,4,5-trisphosphate 5-phosphatase activity [GO:0052658]; phosp…
E11	O15056	SYNJ2	FHQFAKGGKLEKLE	337	350	GG	Histone		233.423	255.15	244.287	1	95.9781	244.287	96.1052	96.1052	A	E11		40.0951	50.3342	45.2146	1	15.6353	45.2146	15.6353	15.6353	A	E11		8871	axon [GO:0030424]; cytoskeleton [GO:0005856]; cytosol [GO:0005829]; membrane raft [GO:0045121]; plasma membrane [GO:0005886]; phosphatidylinositol phosphate 4-phosphatase activity [GO:0034596]; phosphatidylinositol-3,5-bisphosphate 3-phosphatase activity [GO:0052629]; phosphatidylinositol-3,5-bisphosphate 5-phosphatase activity [GO:0043813]; phosphatidylinositol-3-phosphatase activity [GO:0004438…
E12	P21579	SYT1	KKGKEKGGKNAINM	91	104	GG	Histone		119.817	156.566	138.192	1	52.8772	138.192	54.3663	54.3663	A	E12		19.6933	22.1737	20.9335	1	5.87774	20.9335	5.87774	5.87774	A	E12		6857	cell junction [GO:0030054]; chromaffin granule membrane [GO:0042584]; clathrin-coated vesicle membrane [GO:0030665]; clathrin-sculpted acetylcholine transport vesicle membrane [GO:0060201]; clathrin-sculpted gamma-aminobutyric acid transport vesicle membrane [GO:0061202]; clathrin-sculpted glutamate transport vesicle membrane [GO:0060203]; clathrin-sculpted monoamine transport vesicle membrane [G…
E13	Q9C0D5	TANC1	SREGGKGGKKEAGS	9	22	GG	Histone		28.5621	33.1012	30.8316	1	9.26228	30.8316	12.1295	12.1295	A	E13		14.5545	15.2458	14.9002	1	3.45317	14.9002	3.45317	3.45317	A	E13		85461	axon terminus [GO:0043679]; cell junction [GO:0030054]; dendrite [GO:0030425]; neuronal cell body [GO:0043025]; postsynaptic density [GO:0014069]; postsynaptic membrane [GO:0045211]; dendritic spine maintenance [GO:0097062]; myoblast fusion [GO:0007520]; visual learning [GO:0008542]
E14	Q12788	TBL3	IEPFYKGGKAQLDQ	21	34	GG	Histone		20.1251	17.0272	18.5761	0	4.28351	18.5761	7.30808	7.30808	A	E14		18.8351	18.9393	18.8872	1	5.0554	18.8872	5.0554	5.0554	A	E14		10607	nucleolus [GO:0005730]; nucleoplasm [GO:0005654]; nucleus [GO:0005634]; Pwp2p-containing subcomplex of 90S preribosome [GO:0034388]; small-subunit processome [GO:0032040]; RNA binding [GO:0003723]; snoRNA binding [GO:0030515]; maturation of SSU-rRNA from tricistronic rRNA transcript (SSU-rRNA, 5.8S rRNA, LSU-rRNA) [GO:0000462]; rRNA processing [GO:0006364]
E15	Q9NZR1	TMOD2	ETANNKGGKGPVRN	152	165	GG	Histone		48.2251	35.5021	41.8636	0	13.744	60	23.6047	23.6047	A	E15		28.1195	30.8694	29.4944	1	9.31803	29.4944	9.31803	9.31803	A	E15		29767	growth cone [GO:0030426]; striated muscle thin filament [GO:0005865]; actin binding [GO:0003779]; tropomyosin binding [GO:0005523]; actin filament organization [GO:0007015]; learning or memory [GO:0007611]; muscle contraction [GO:0006936]; myofibril assembly [GO:0030239]; nervous system development [GO:0007399]; neuron-neuron synaptic transmission [GO:0007270]; pointed-end actin filament capping …
E16	P11388	TOP2A	VGLPGKGGKAKGKK	1191	1204	GG	Histone		164.341	226.564	195.453	1	76.1394	195.453	76.8934	76.8934	A	E16		146.769	169.585	158.177	1	61.0303	158.177	61.0303	61.0303	A	E16		7153	condensed chromosome [GO:0000793]; cytoplasm [GO:0005737]; DNA topoisomerase complex (ATP-hydrolyzing) [GO:0009330]; intracellular ribonucleoprotein complex [GO:0030529]; nucleolus [GO:0005730]; nucleoplasm [GO:0005654]; nucleus [GO:0005634]; protein complex [GO:0043234]; ATP binding [GO:0005524]; chromatin binding [GO:0003682]; DNA binding [GO:0003677]; DNA binding, bending [GO:0008301]; DNA top…
E17	Q6XPS3	TPTE2	VAIHCKGGKGRTGT	316	329	GG	Histone		159.505	241.674	200.59	1	78.2264	200.59	78.9144	78.9144	A	E17		232.845	255.15	243.998	1	95.5183	243.998	95.5183	95.5183	A	E17		93492	endoplasmic reticulum membrane [GO:0005789]; Golgi membrane [GO:0000139]; integral component of membrane [GO:0016021]; phosphatidylinositol-3,4,5-trisphosphate 3-phosphatase activity [GO:0016314]; phosphatidylinositol-3,4-bisphosphate 3-phosphatase activity [GO:0051800]; protein tyrosine phosphatase activity [GO:0004725]; protein tyrosine/serine/threonine phosphatase activity [GO:0008138]; phosph…
E18	Q13061	TRDN	TKKEVKGGKQEKVK	218	231	GG	Histone		46.5805	53.4286	50.0046	1	17.0513	50.0046	19.6724	19.6724	A	E18		30.0805	27.929	29.0048	0	9.12125	29.0048	9.12125	9.12125	A	E18		10345	cytosol [GO:0005829]; endoplasmic reticulum [GO:0005783]; integral component of membrane [GO:0016021]; junctional membrane complex [GO:0030314]; junctional sarcoplasmic reticulum membrane [GO:0014701]; plasma membrane [GO:0005886]; sarcoplasmic reticulum [GO:0016529]; sarcoplasmic reticulum lumen [GO:0033018]; sarcoplasmic reticulum membrane [GO:0033017]; ion channel binding [GO:0044325]; protein…
E19	Q14669	TRIPC	NIELKKGGKDIPVT	1801	1814	GG	Histone		19.0845	16.1214	17.603	0	3.88815	17.603	6.92521	6.92521	A	E19		30.9642	21.9086	26.4364	0	8.08912	26.4364	8.08912	8.08912	A	E19		9320	cytoplasm [GO:0005737]; cytosol [GO:0005829]; nuclear speck [GO:0016607]; nucleoplasm [GO:0005654]; nucleus [GO:0005634]; thyroid hormone receptor binding [GO:0046966]; ubiquitin protein ligase activity [GO:0061630]; ubiquitin-protein transferase activity [GO:0004842]; cellular response to DNA damage stimulus [GO:0006974]; DNA repair [GO:0006281]; embryo development [GO:0009790]; negative regulat…
E20	Q9NNW7	TRXR2	VCGVAKGGKEILLS	167	180	GG	Histone		45.9371	60.3361	53.1366	1	18.3237	53.1366	20.9046	20.9046	A	E20		157.7	201.403	179.551	1	69.6199	179.551	69.6199	69.6199	A	E20		10587	cytosol [GO:0005829]; mitochondrial matrix [GO:0005759]; mitochondrion [GO:0005739]; electron carrier activity [GO:0009055]; flavin adenine dinucleotide binding [GO:0050660]; thioredoxin-disulfide reductase activity [GO:0004791]; cell redox homeostasis [GO:0045454]; cellular response to oxidative stress [GO:0034599]; response to oxygen radical [GO:0000305]
E21	Q70EL2	UBP45	TDEIQKGGKCRNLS	175	188	GG	Histone		17.8172	15.7548	16.786	0	3.55625	16.786	6.6038	6.6038	A	E21		39.5087	46.3602	42.9344	1	14.719	42.9344	14.719	14.719	A	E21		85015	cytoplasm [GO:0005737]; nucleoplasm [GO:0005654]; nucleus [GO:0005634]; thiol-dependent ubiquitin-specific protease activity [GO:0004843]; zinc ion binding [GO:0008270]; DNA repair [GO:0006281]; global genome nucleotide-excision repair [GO:0070911]; protein deubiquitination [GO:0016579]; ubiquitin-dependent protein catabolic process [GO:0006511]
E22	Q92890	UFD1	RSDVEKGGKIIMPP	37	50	GG	Histone		38.7275	26.5236	32.6255	0	9.99106	32.6255	12.8353	12.8353	A	E22		30.2488	23.4494	26.8491	0	8.25498	26.8491	8.25498	8.25498	A	E22		7353	cytosol [GO:0005829]; endoplasmic reticulum [GO:0005783]; nucleoplasm [GO:0005654]; nucleus [GO:0005634]; UFD1-NPL4 complex [GO:0036501]; VCP-NPL4-UFD1 AAA ATPase complex [GO:0034098]; ATPase binding [GO:0051117]; K48-linked polyubiquitin modification-dependent protein binding [GO:0036435]; protein complex binding [GO:0032403]; receptor binding [GO:0005102]; thiol-dependent ubiquitin-specific pro…
E23	Q96T88	UHRF1	VVRNVKGGKNSKYA	535	548	GG	Histone		174.169	233.122	203.646	1	79.4679	203.646	80.1167	80.1167	A	E23		226.744	255.15	240.947	1	94.2923	240.947	94.2923	94.2923	A	E23		29128	euchromatin [GO:0000791]; heterochromatin [GO:0000792]; nuclear chromatin [GO:0000790]; nuclear heterochromatin [GO:0005720]; nuclear matrix [GO:0016363]; nucleus [GO:0005634]; replication fork [GO:0005657]; core promoter proximal region sequence-specific DNA binding [GO:0000987]; hemi-methylated DNA-binding [GO:0044729]; histone binding [GO:0042393]; identical protein binding [GO:0042802]; methy…
E24	Q6ZQQ6	WDR87	EKLAKKGGKLAEVK	1677	1690	GG	Histone		188.669	246.226	217.448	1	85.0748	217.448	85.5465	85.5465	A	E24		36.4655	40.0491	38.2573	1	12.8395	38.2573	12.8395	12.8395	A	E24		83889	NA
E25	O95389	WISP3	HCSGAKGGKKSDQS	164	177	GG	Histone		30.905	35.7223	33.3137	1	10.2706	33.3137	13.106	13.106	A	E25		199.578	237.739	218.659	1	85.3356	218.659	85.3356	85.3356	A	E25		8838	extracellular space [GO:0005615]; proteinaceous extracellular matrix [GO:0005578]; growth factor activity [GO:0008083]; heparin binding [GO:0008201]; insulin-like growth factor binding [GO:0005520]; integrin binding [GO:0005178]; cell adhesion [GO:0007155]; cell-cell signaling [GO:0007267]; negative regulation of cell death [GO:0060548]; regulation of cell growth [GO:0001558]; signal transduction…
E26	Q9H2Y7	ZN106	AGKLIKGGKVTTST	1387	1400	GG	Histone		45.9399	52.6564	49.2981	1	16.7643	49.2981	19.3945	19.3945	A	E26		49.6043	48.0446	48.8245	1	17.086	48.8245	17.086	17.086	A	E26		64397	cytosol [GO:0005829]; membrane [GO:0016020]; nucleolus [GO:0005730]; metal ion binding [GO:0046872]; RNA binding [GO:0003723]; SH3 domain binding [GO:0017124]; insulin receptor signaling pathway [GO:0008286]
E27	Q15697	ZN174	ELKKSKGGKRSLSN	296	309	GG	Histone		118.243	142.292	130.267	1	49.658	130.267	51.2488	51.2488	A	E27		246.324	255.15	250.737	1	98.2266	250.737	98.2266	98.2266	A	E27		7727	actin cytoskeleton [GO:0015629]; cytosol [GO:0005829]; nucleoplasm [GO:0005654]; nucleus [GO:0005634]; plasma membrane [GO:0005886]; metal ion binding [GO:0046872]; protein homodimerization activity [GO:0042803]; RNA polymerase II transcription factor activity, sequence-specific DNA binding [GO:0000981]; sequence-specific DNA binding [GO:0043565]; transcription factor activity, sequence-specific …
E28	P17032	ZN37A	FNEFNKGGKCFCDE	93	106	GG	Histone		61.0327	74.0587	67.5457	1	24.1773	67.5457	26.5733	26.5733	A	E28		79.9492	91.1761	85.5627	1	31.8496	85.5627	31.8496	31.8496	A	E28		7587	nucleus [GO:0005634]; DNA binding [GO:0003677]; metal ion binding [GO:0046872]; transcription factor activity, sequence-specific DNA binding [GO:0003700]; regulation of transcription, DNA-templated [GO:0006355]; transcription, DNA-templated [GO:0006351]
E29	Q86YE8	ZN573	HQRIHKGGKPYECK	348	361	GG	Histone		78.6318	105.112	91.8717	1	34.0598	91.8717	36.1434	36.1434	A	E29		177.752	225.289	201.52	1	78.4483	201.52	78.4483	78.4483	A	E29		126231	nucleus [GO:0005634]; DNA binding [GO:0003677]; metal ion binding [GO:0046872]; transcription factor activity, sequence-specific DNA binding [GO:0003700]; regulation of transcription, DNA-templated [GO:0006355]; transcription, DNA-templated [GO:0006351]
E30		Empty							19.9594	20.4165	20.188	1	4.9383	20.188	7.94218	0	A	E30		14.9716	15.9291	15.4503	1	3.67426	15.4503	3.67426	0	A	E30		Empty	Empty
E31		Empty							17.2891	16.2077	16.7484	0	3.54099	16.7484	6.58902	0	A	E31		10.9145	9.86872	10.3916	0	1.64136	10.3916	1.64136	0	A	E31		Empty	Empty
E32		Empty							18.5238	17.2528	17.8883	0	4.00407	17.8883	7.03747	0	A	E32		9.91722	9.63445	9.77584	1	1.39391	9.77584	1.39391	0	A	E32		Empty	Empty
E33		Empty							16.2862	16.1436	16.2149	1	3.32426	16.2149	6.37915	0	A	E33		9.33161	8.75112	9.04136	0	1.09876	9.04136	1.09876	0	A	E33		Empty	Empty
E34		Empty							17.4023	16.5203	16.9613	0	3.62749	16.9613	6.67279	0	A	E34		13.9005	11.1622	12.5314	0	2.50125	12.5314	2.50125	0	A	E34		Empty	Empty
E35		Empty							19.4421	17.8049	18.6235	0	4.30275	18.6235	7.32671	0	A	E35		8.38428	8.25485	8.31957	1	0.808696	8.31957	0.808696	0	A	E35		Empty	Empty
E36		Empty							24.3018	24.2517	24.2767	1	6.59937	24.2767	9.55076	0	A	E36		8.056	7.7258	7.8909	1	0.636433	7.8909	0.636433	0	A	E36		Empty	Empty
E37		Empty							21.6468	20.4884	21.0676	0	5.29564	21.0676	8.28823	0	A	E37		6.59079	6.52448	6.55763	1	0.100646	6.55763	0.100646	0	A	E37		Empty	Empty
E38	Q5SQS7	SH24B	EMEDRKAAKVLEER	145	158	AA	Histone		38.4717	36.8736	37.6727	1	11.4005	20	4.20076	4.20076	B	E1		16.0529	15.0272	15.5401	0	4.39518	15.5401	4.39518	4.39518	B	E1		387694	NA
E39	Q96HL8	SH3Y1	KSEAKKAAKILREF	10	23	AA	Histone		210.67	248.484	229.577	1	89.5816	229.577	89.5816	89.5816	B	E2		54.9005	72.2105	63.5555	1	23.5534	63.5555	23.5534	23.5534	B	E2		26751	ruffle membrane [GO:0032587]; phosphatase binding [GO:0019902]; phosphatidylinositol binding [GO:0035091]; phosphatidylinositol biosynthetic process [GO:0006661]; regulation of ruffle assembly [GO:1900027]
E40	P42285	SK2L2	KPRVGKAAKEYPFI	126	139	AA	Histone		183.202	182.408	182.805	1	70.527	182.805	70.527	70.527	B	E3		175.821	214.17	194.996	1	75.9983	194.996	75.9983	75.9983	B	E3		23517	catalytic step 2 spliceosome [GO:0071013]; nucleolus [GO:0005730]; nucleoplasm [GO:0005654]; nucleus [GO:0005634]; ATP binding [GO:0005524]; ATP-dependent RNA helicase activity [GO:0004004]; RNA binding [GO:0003723]; maturation of 5.8S rRNA [GO:0000460]; mRNA splicing, via spliceosome [GO:0000398]; RNA catabolic process [GO:0006401]; rRNA processing [GO:0006364]
E41	P48764	SL9A3	LNQNKKAAKLYKRE	671	684	AA	Histone		182.169	170.899	176.534	0	67.9722	176.534	67.9722	67.9722	B	E4		99.5304	123.985	111.758	1	42.7862	111.758	42.7862	42.7862	B	E4		6550	apical plasma membrane [GO:0016324]; brush border [GO:0005903]; brush border membrane [GO:0031526]; cell surface [GO:0009986]; extracellular exosome [GO:0070062]; integral component of membrane [GO:0016021]; plasma membrane [GO:0005886]; PDZ domain binding [GO:0030165]; potassium:proton antiporter activity [GO:0015386]; sodium:proton antiporter activity [GO:0015385]; ion transport [GO:0006811]; p…
E42	Q9UPR3	SMG5	KRLYDKAAKMYHQL	253	266	AA	Histone		104.925	102.177	103.551	1	38.239	103.551	38.239	38.239	B	E5		66.0547	92.2096	79.1321	1	29.7685	79.1321	29.7685	29.7685	B	E5		23381	cytoplasm [GO:0005737]; cytoplasmic ribonucleoprotein granule [GO:0036464]; cytosol [GO:0005829]; nucleus [GO:0005634]; telomerase holoenzyme complex [GO:0005697]; DNA polymerase binding [GO:0070182]; histone deacetylase binding [GO:0042826]; protein phosphatase 2A binding [GO:0051721]; ribonuclease activity [GO:0004540]; ribonucleoprotein complex binding [GO:0043021]; telomerase RNA binding [GO:…
E43	Q7KZF4	SND1	CEEQAKAAKKGMWS	152	165	AA	Histone		27.685	24.7727	26.2288	0	6.73836	26.2288	6.73836	6.73836	B	E6		34.3625	41.1701	37.7663	1	13.2635	37.7663	13.2635	13.2635	B	E6		27044	cytoplasm [GO:0005737]; cytosol [GO:0005829]; dense body [GO:0097433]; extracellular exosome [GO:0070062]; melanosome [GO:0042470]; membrane [GO:0016020]; mitochondrion [GO:0005739]; nucleus [GO:0005634]; RISC complex [GO:0016442]; cadherin binding [GO:0045296]; nuclease activity [GO:0004518]; RNA binding [GO:0003723]; transcription cofactor activity [GO:0003712]; gene silencing by RNA [GO:003104…
E44	O94964	SOGA1	RILNKKAAKLGSSE	1332	1345	AA	Histone		212.609	253.798	233.203	1	91.059	233.203	91.059	91.059	B	E7		89.8886	175.98	132.935	1	51.2358	132.935	51.2358	51.2358	B	E7		140710	extracellular exosome [GO:0070062]; extracellular space [GO:0005615]; insulin receptor signaling pathway [GO:0008286]; negative regulation of gluconeogenesis [GO:0045721]; regulation of autophagy [GO:0010506]
E45	P23497	SP100	QFYEKKAAKLKEKY	816	829	AA	Histone		225.725	255.055	240.39	1	93.9868	240.39	93.9868	93.9868	B	E8		66.9675	85.886	76.4267	1	28.6891	76.4267	28.6891	28.6891	B	E8		6672	cytoplasm [GO:0005737]; nuclear body [GO:0016604]; nuclear chromosome, telomeric region [GO:0000784]; nuclear periphery [GO:0034399]; nucleolus [GO:0005730]; nucleoplasm [GO:0005654]; nucleus [GO:0005634]; PML body [GO:0016605]; chromo shadow domain binding [GO:0070087]; DNA binding [GO:0003677]; identical protein binding [GO:0042802]; kinase binding [GO:0019900]; protein domain specific binding …
E46	Q9UJ98-3	STAG3	LFNAVKAAKSDMQD	100	113	AA	Histone		37.7523	36.0141	36.8832	1	11.0789	20	4.20076	4.20076	B	E9		11.4056	12.2504	11.828	1	2.91406	11.828	2.91406	2.91406	B	E9		10734	chromosome, centromeric region [GO:0000775]; extracellular space [GO:0005615]; meiotic cohesin complex [GO:0030893]; nucleus [GO:0005634]; synaptonemal complex [GO:0000795]; synaptonemal complex assembly [GO:0007130]
E47	Q9UJ98	STAG3	LFNAVKAAKSDMQS	100	113	AA	Histone		29.6775	32.1391	30.9083	1	8.64477	30.9083	8.64477	8.64477	B	E10		9.97758	12.0682	11.0229	1	2.59281	11.0229	2.59281	2.59281	B	E10		10734	chromosome, centromeric region [GO:0000775]; extracellular space [GO:0005615]; meiotic cohesin complex [GO:0030893]; nucleus [GO:0005634]; synaptonemal complex [GO:0000795]; synaptonemal complex assembly [GO:0007130]
E48	Q9P2P6	STAR9	NLGTHKAAKGASCN	995	1008	AA	Histone		30.42	32.7057	31.5629	1	8.91143	31.5629	8.91143	8.91143	B	E11		6.53748	5.91565	6.22656	0	0.679072	6.22656	0.679072	0.679072	B	E11		57519	centriole [GO:0005814]; cytoplasm [GO:0005737]; nucleus [GO:0005634]; ATP binding [GO:0005524]; cholesterol binding [GO:0015485]; microtubule binding [GO:0008017]; microtubule motor activity [GO:0003777]; metabolic process [GO:0008152]; microtubule-based movement [GO:0007018]; spindle assembly [GO:0051225]
E49	O94804	STK10	PSTPSKAAKFFPYS	950	963	AA	Histone		216.093	253.278	234.685	1	91.6627	234.685	91.6627	91.6627	B	E12		56.8057	70.3421	63.5739	1	23.5608	63.5739	23.5608	23.5608	B	E12		6793	cytoplasm [GO:0005737]; extracellular exosome [GO:0070062]; plasma membrane [GO:0005886]; specific granule membrane [GO:0035579]; ATP binding [GO:0005524]; identical protein binding [GO:0042802]; protein homodimerization activity [GO:0042803]; protein serine/threonine kinase activity [GO:0004674]; activation of protein kinase activity [GO:0032147]; cell cycle [GO:0007049]; lymphocyte aggregation …
E50	Q12768	STRUM	AWEPYKAAKTALNN	303	316	AA	Histone		107.411	122.51	114.96	1	42.8873	114.96	42.8873	42.8873	B	E13		25.028	32.447	28.7375	1	9.66099	28.7375	9.66099	9.66099	B	E13		9897	cytosol [GO:0005829]; early endosome [GO:0005769]; endoplasmic reticulum [GO:0005783]; WASH complex [GO:0071203]; endosomal transport [GO:0016197]; oocyte maturation [GO:0001556]; polar body extrusion after meiotic divisions [GO:0040038]; protein transport [GO:0015031]; spindle assembly involved in meiosis [GO:0090306]
E51	P56962	STX17	TKNLGKAAKYKLAA	218	231	AA	Histone		252.801	254.215	253.508	1	99.3309	253.508	99.3309	99.3309	B	E14		92.6789	97.2485	94.9637	1	36.0853	94.9637	36.0853	36.0853	B	E14		55014	autophagosome [GO:0005776]; autophagosome membrane [GO:0000421]; COPII-coated ER to Golgi transport vesicle [GO:0030134]; cytosol [GO:0005829]; endoplasmic reticulum membrane [GO:0005789]; endoplasmic reticulum-Golgi intermediate compartment [GO:0005793]; endoplasmic reticulum-Golgi intermediate compartment membrane [GO:0033116]; ER to Golgi transport vesicle membrane [GO:0012507]; ER-mitochondri…
E52	Q9HA77	SYCM	DFALWKAAKPQEVF	228	241	AA	Histone		105.95	119.254	112.602	1	41.9266	112.602	41.9266	41.9266	B	E15		26.4706	21.8206	24.1456	0	7.82881	24.1456	7.82881	7.82881	B	E15		79587	cytoplasm [GO:0005737]; mitochondrial matrix [GO:0005759]; ATP binding [GO:0005524]; cysteine-tRNA ligase activity [GO:0004817]; metal ion binding [GO:0046872]; cysteinyl-tRNA aminoacylation [GO:0006423]
E53	P26640	SYVC	AEAREKAAKEFGVS	761	774	AA	Histone		30.542	27.7452	29.1436	0	7.92582	29.1436	7.92582	7.92582	B	E16		9.12115	9.03441	9.07778	1	1.81671	9.07778	1.81671	1.81671	B	E16		7407	cytosol [GO:0005829]; mitochondrion [GO:0005739]; aminoacyl-tRNA editing activity [GO:0002161]; ATP binding [GO:0005524]; valine-tRNA ligase activity [GO:0004832]; tRNA aminoacylation for protein translation [GO:0006418]; valyl-tRNA aminoacylation [GO:0006438]
E54	Q6P1K8	T2H2L	LIKTLKAAKIRVSV	185	198	AA	Histone		155.576	195.213	175.394	1	67.5078	175.394	67.5078	67.5078	B	E17		58.9893	85.3459	72.1676	1	26.9897	72.1676	26.9897	26.9897	B	E17		728340	core TFIIH complex [GO:0000439]; holo TFIIH complex [GO:0005675]; nuclear speck [GO:0016607]; nucleic acid binding [GO:0003676]; zinc ion binding [GO:0008270]; nucleotide-excision repair [GO:0006289]; regulation of transcription from RNA polymerase II promoter [GO:0006357]; transcription, DNA-templated [GO:0006351]
E55	Q9P1P5	TAAR2	VKKDKKAAKTLGIV	254	267	AA	Histone		109.319	138.995	124.157	1	46.6338	124.157	46.6338	46.6338	B	E18		100.354	140.326	120.34	1	46.2106	120.34	46.2106	46.2106	B	E18		9287	integral component of membrane [GO:0016021]; plasma membrane [GO:0005886]; G-protein coupled receptor activity [GO:0004930]; trace-amine receptor activity [GO:0001594]; G-protein coupled receptor signaling pathway [GO:0007186]
E56	Q9P1P4	TAAR3	KKKDRKAAKTLGIV	248	261	AA	Histone		198.045	248.568	223.307	1	87.0271	223.307	87.0271	87.0271	B	E19		143.193	218.32	180.757	1	70.3169	180.757	70.3169	70.3169	B	E19		NA	integral component of membrane [GO:0016021]; plasma membrane [GO:0005886]; G-protein coupled receptor activity [GO:0004930]; trace-amine receptor activity [GO:0001594]; sensory perception of chemical stimulus [GO:0007606]
E57	O14804	TAAR5	AKHERKAAKTLGIA	244	257	AA	Histone		248.682	255.15	251.916	1	98.6824	251.916	98.6824	98.6824	B	E20		210.459	255.15	232.805	1	91.0841	232.805	91.0841	91.0841	B	E20		9038	integral component of membrane [GO:0016021]; integral component of plasma membrane [GO:0005887]; G-protein coupled receptor activity [GO:0004930]; trimethylamine receptor activity [GO:1990081]; G-protein coupled receptor signaling pathway [GO:0007186]; sensory perception of chemical stimulus [GO:0007606]; signal transduction [GO:0007165]
E58	Q96RI8	TAAR6	ARRERKAAKTLGVT	250	263	AA	Histone		246.063	255.15	250.607	1	98.149	250.607	98.149	98.149	B	E21		223.711	255.15	239.431	1	93.7279	239.431	93.7279	93.7279	B	E21		319100	integral component of membrane [GO:0016021]; plasma membrane [GO:0005886]; G-protein coupled receptor activity [GO:0004930]; trace-amine receptor activity [GO:0001594]; G-protein coupled receptor signaling pathway [GO:0007186]
E59	Q969N4	TAAR8	AKRERKAAKTLGVT	249	262	AA	Histone		207.223	247.538	227.38	1	88.6867	227.38	88.6867	88.6867	B	E22		176.75	252.13	214.44	1	83.7566	214.44	83.7566	83.7566	B	E22		83551	integral component of membrane [GO:0016021]; plasma membrane [GO:0005886]; G-protein coupled receptor activity [GO:0004930]; trace-amine receptor activity [GO:0001594]; G-protein coupled receptor signaling pathway [GO:0007186]
E60	Q96RI9	TAAR9	AKRERKAAKTLGIA	250	263	AA	Histone		219.522	254.624	237.073	1	92.6355	237.073	92.6355	92.6355	B	E23		215.413	255.133	235.273	1	92.0691	235.273	92.0691	92.0691	B	E23		134860	integral component of membrane [GO:0016021]; plasma membrane [GO:0005886]; G-protein coupled receptor activity [GO:0004930]; trace-amine receptor activity [GO:0001594]; G-protein coupled receptor signaling pathway [GO:0007186]
E61	Q92750	TAF4B	REMLLKAAKSRSNK	745	758	AA	Histone		175.702	220.748	198.225	1	76.8089	198.225	76.8089	76.8089	B	E24		133.802	215.456	174.629	1	67.8719	174.629	67.8719	67.8719	B	E24		6875	cytoplasm [GO:0005737]; fibrillar center [GO:0001650]; nucleoplasm [GO:0005654]; transcription factor TFIID complex [GO:0005669]; DNA binding [GO:0003677]; NF-kappaB binding [GO:0051059]; protein heterodimerization activity [GO:0046982]; transcription coactivator activity [GO:0003713]; transcription factor activity, sequence-specific DNA binding [GO:0003700]; oogenesis [GO:0048477]; positive regu…
E62	Q3YBR2	TBRG1	YLRLRKAAKATVFE	38	51	AA	Histone		245.715	255.15	250.433	1	98.0782	250.433	98.0782	98.0782	B	E25		104.353	127.182	115.767	1	44.386	115.767	44.386	44.386	B	E25		84897	nucleus [GO:0005634]; cell cycle arrest [GO:0007050]; DNA replication [GO:0006260]; negative regulation of cell proliferation [GO:0008285]; nucleolus to nucleoplasm transport [GO:0032066]; protein stabilization [GO:0050821]
E63	Q13888	TF2H2	LIKTLKAAKIRVSV	185	198	AA	Histone		214.963	253.4	234.181	1	91.4574	234.181	91.4574	91.4574	B	E26		50.3183	66.7526	58.5354	1	21.5504	58.5354	21.5504	21.5504	B	E26		2966	core TFIIH complex portion of holo TFIIH complex [GO:0000438]; holo TFIIH complex [GO:0005675]; nuclear speck [GO:0016607]; nucleoplasm [GO:0005654]; nucleus [GO:0005634]; transcription factor TFIID complex [GO:0005669]; nucleic acid binding [GO:0003676]; protein N-terminus binding [GO:0047485]; transcription factor activity, sequence-specific DNA binding [GO:0003700]; translation factor activity…
E64	Q8WZ42	TITIN	TTFVGKAAKFICTV	4488	4501	AA	Histone		107.567	130.732	119.15	1	44.594	119.15	44.594	44.594	B	E27		20.9108	22.5153	21.7131	1	6.85821	21.7131	6.85821	6.85821	B	E27		7273	condensed nuclear chromosome [GO:0000794]; cytosol [GO:0005829]; extracellular exosome [GO:0070062]; extracellular region [GO:0005576]; I band [GO:0031674]; M band [GO:0031430]; muscle myosin complex [GO:0005859]; striated muscle thin filament [GO:0005865]; Z disc [GO:0030018]; actin filament binding [GO:0051015]; actinin binding [GO:0042805]; ATP binding [GO:0005524]; calcium ion binding [GO:000…
E65	Q8NEW7	TMIE	RYLQRKAAKMYTDK	92	105	AA	Histone		166.435	199.483	182.959	1	70.5897	182.959	70.5897	70.5897	B	E28		106.908	122.206	114.557	1	43.9031	114.557	43.9031	43.9031	B	E28		259236	integral component of membrane [GO:0016021]; inner ear morphogenesis [GO:0042472]; sensory perception of sound [GO:0007605]
E66	Q15633	TRBP2	QGPSKKAAKHKAAE	76	89	AA	Histone		49.1684	53.7102	51.4393	1	17.009	51.4393	17.009	17.009	B	E29		19.7762	21.6285	20.7023	1	6.45492	20.7023	6.45492	6.45492	B	E29		6895	cytoplasm [GO:0005737]; cytosol [GO:0005829]; micro-ribonucleoprotein complex [GO:0035068]; nuclear body [GO:0016604]; nucleoplasm [GO:0005654]; perinuclear region of cytoplasm [GO:0048471]; RISC complex [GO:0016442]; RISC-loading complex [GO:0070578]; double-stranded RNA binding [GO:0003725]; enzyme binding [GO:0019899]; identical protein binding [GO:0042802]; pre-miRNA binding [GO:0070883]; pre…
E67	Q63HK5	TSH3	NIHLGKAAKPSLPA	730	743	AA	Histone		40.3003	43.5802	41.9403	1	13.1391	41.9403	13.1391	13.1391	B	E30		16.3881	19.4127	17.9004	1	5.33697	17.9004	5.33697	5.33697	B	E30		57616	growth cone [GO:0030426]; nucleoplasm [GO:0005654]; nucleus [GO:0005634]; chromatin binding [GO:0003682]; DNA binding [GO:0003677]; metal ion binding [GO:0046872]; transcriptional repressor activity, RNA polymerase II core promoter proximal region sequence-specific binding [GO:0001078]; long-term synaptic potentiation [GO:0060291]; multicellular organism development [GO:0007275]; negative regulat…
E68	P33981	TTK	PNSILKAAKTLYEH	822	835	AA	Histone		56.6405	66.8068	61.7237	1	21.1988	61.7237	21.1988	21.1988	B	E31		22.5854	26.6119	24.5986	1	8.00956	24.5986	8.00956	8.00956	B	E31		7272	cytoplasm [GO:0005737]; kinetochore [GO:0000776]; membrane [GO:0016020]; spindle [GO:0005819]; ATP binding [GO:0005524]; protein homodimerization activity [GO:0042803]; protein serine/threonine kinase activity [GO:0004674]; protein serine/threonine/tyrosine kinase activity [GO:0004712]; protein tyrosine kinase activity [GO:0004713]; chromosome separation [GO:0051304]; female meiosis chromosome se…
E69	Q9NVE5	UBP40	CDRLVKAAKSAKLR	223	236	AA	Histone		180.874	228.391	204.633	1	79.4194	204.633	79.4194	79.4194	B	E32		222.486	255.15	238.818	1	93.4834	238.818	93.4834	93.4834	B	E32		55230	thiol-dependent ubiquitinyl hydrolase activity [GO:0036459]; protein deubiquitination [GO:0016579]; ubiquitin-dependent protein catabolic process [GO:0006511]
E70	Q8NB66	UN13C	FVQFTKAAKQSVLD	1200	1213	AA	Histone		78.8773	90.3912	84.6343	1	30.5325	84.6343	30.5325	30.5325	B	E33		50.3694	49.8947	50.132	1	18.1974	50.132	18.1974	18.1974	B	E33		440279	calyx of Held [GO:0044305]; cell junction [GO:0030054]; cytoplasm [GO:0005737]; plasma membrane [GO:0005886]; presynaptic active zone [GO:0048786]; presynaptic membrane [GO:0042734]; terminal bouton [GO:0043195]; diacylglycerol binding [GO:0019992]; metal ion binding [GO:0046872]; chemical synaptic transmission [GO:0007268]; intracellular signal transduction [GO:0035556]; negative regulation of s…
E71	Q9Y3A2	UTP11	AAAFRKAAKSRQRE	2	15	AA	Histone		232.29	255.147	243.719	1	95.3428	243.719	95.3428	95.3428	B	E34		250.826	255.15	252.988	1	99.1373	252.988	99.1373	99.1373	B	E34		51118	cytoplasm [GO:0005737]; extracellular space [GO:0005615]; nucleolus [GO:0005730]; nucleoplasm [GO:0005654]; small-subunit processome [GO:0032040]; RNA binding [GO:0003723]; nervous system development [GO:0007399]; positive regulation of apoptotic process [GO:0043065]; ribosomal small subunit biogenesis [GO:0042274]; rRNA processing [GO:0006364]
E72	Q9Y277	VDAC3	YCDLGKAAKDVFNK	7	20	AA	Histone		96.3511	105.23	100.791	1	37.1146	100.791	37.1146	37.1146	B	E35		167.089	210.438	188.764	1	73.5117	188.764	73.5117	73.5117	B	E35		7419	extracellular exosome [GO:0070062]; mitochondrial inner membrane [GO:0005743]; mitochondrial outer membrane [GO:0005741]; mitochondrion [GO:0005739]; nucleus [GO:0005634]; pore complex [GO:0046930]; nucleotide binding [GO:0000166]; porin activity [GO:0015288]; voltage-gated anion channel activity [GO:0008308]; adenine transport [GO:0015853]; behavioral fear response [GO:0001662]; learning [GO:000…
E73	Q14135	VGLL4	TWLQIKAAKDGASS	248	261	AA	Histone		43.3404	48.8383	46.0893	1	14.8294	46.0893	14.8294	14.8294	B	E36		19.6403	18.4039	19.0221	0	5.7845	19.0221	5.7845	5.7845	B	E36		9686	nucleus [GO:0005634]; regulation of transcription, DNA-templated [GO:0006355]; transcription, DNA-templated [GO:0006351]
E74	Q9NUA8	ZBT40	NKEDEKAAKEDSQP	692	705	AA	Histone		26.8441	23.5273	25.1857	0	6.31338	25.1857	6.31338	6.31338	B	E37		12.1053	11.2625	11.6839	0	2.85656	11.6839	2.85656	2.85656	B	E37		9923	nucleus [GO:0005634]; DNA binding [GO:0003677]; metal ion binding [GO:0046872]; bone mineralization [GO:0030282]; cellular response to DNA damage stimulus [GO:0006974]; regulation of transcription, DNA-templated [GO:0006355]; transcription, DNA-templated [GO:0006351]
F1		Control	HHHHHHHH						242.611	255.15	248.881	1	97.8445	248.881	97.9126	100	A	F1		223.882	254.994	239.438	1	93.686	239.438	93.686	-2	A	F1		Control	Control
F2		Control	HHHHHHHH						240.053	255.15	247.602	1	97.325	247.602	97.4095	100	A	F2		224.837	255.15	239.994	1	93.9093	239.994	93.9093	-2	A	F2		Control	Control
F3		Empty							44.0986	42.09	43.0943	1	14.244	10	3.93412	0	A	F3		23.738	21.4944	22.6162	0	6.55394	22.6162	6.55394	0	A	F3		Empty	Empty
F4	O95573	ACSL3	SSKIKKDSKGDTSM	361	374	DS	Mutant		26.5632	28.2607	27.412	1	7.87305	10	3.93412	3.93412	A	F4		10.8517	10.6446	10.7481	1	1.78464	10.7481	1.78464	1.78464	A	F4		2181	endoplasmic reticulum [GO:0005783]; endoplasmic reticulum membrane [GO:0005789]; Golgi apparatus [GO:0005794]; integral component of membrane [GO:0016021]; lipid droplet [GO:0005811]; membrane [GO:0016020]; mitochondrial outer membrane [GO:0005741]; perinuclear region of cytoplasm [GO:0048471]; peroxisomal membrane [GO:0005778]; ATP binding [GO:0005524]; decanoate--CoA ligase activity [GO:0102391…
F5	O60488	ACSL4	SSKIKKDSKGDCTV	352	365	DS	Mutant		21.3557	19.7605	20.5581	0	5.08869	10	3.93412	3.93412	A	F5		9.92081	9.62468	9.77275	1	1.39267	9.77275	1.39267	1.39267	A	F5		2182	cytoplasm [GO:0005737]; endoplasmic reticulum membrane [GO:0005789]; ER-mitochondrion membrane contact site [GO:0044233]; extracellular exosome [GO:0070062]; integral component of membrane [GO:0016021]; lipid droplet [GO:0005811]; membrane [GO:0016020]; mitochondrial outer membrane [GO:0005741]; neuronal cell body [GO:0043025]; peroxisomal membrane [GO:0005778]; arachidonate-CoA ligase activity […
F6	Q99490	AGAP2	GKPRVKDSKSSAGT	217	230	DS	Mutant		42.761	46.4656	44.6133	1	14.8611	44.6133	17.5514	17.5514	A	F6		19.702	20.2851	19.9935	1	5.5	19.9935	5.5	5.5	A	F6		116986	extracellular exosome [GO:0070062]; membrane [GO:0016020]; mitochondrion [GO:0005739]; nucleolus [GO:0005730]; nucleus [GO:0005634]; GTP binding [GO:0005525]; GTPase activator activity [GO:0005096]; GTPase activity [GO:0003924]; metal ion binding [GO:0046872]; negative regulation of neuron apoptotic process [GO:0043524]; negative regulation of protein catabolic process [GO:0042177]; protein trans…
F7	Q09666	AHNK	IDLNLKDSKLKGDV	3298	3311	DS	Mutant		19.9406	17.4116	18.6761	0	4.32412	18.6761	7.34741	7.34741	A	F7		12.146	10.734	11.44	0	2.06268	11.44	2.06268	2.06268	A	F7		79026	actin cytoskeleton [GO:0015629]; cell-cell contact zone [GO:0044291]; costamere [GO:0043034]; cytoplasm [GO:0005737]; cytosol [GO:0005829]; extracellular exosome [GO:0070062]; focal adhesion [GO:0005925]; lysosomal membrane [GO:0005765]; membrane [GO:0016020]; nucleus [GO:0005634]; plasma membrane [GO:0005886]; sarcolemma [GO:0042383]; T-tubule [GO:0030315]; vesicle [GO:0031982]; cadherin binding…
F8	Q09666	AHNK	PEGKLKDSKFKMPK	1760	1773	DS	Mutant		25.6031	24.1244	24.8637	0	6.83782	24.8637	9.78168	9.78168	A	F8		13.9898	12.3256	13.1577	0	2.75294	13.1577	2.75294	2.75294	A	F8		79026	actin cytoskeleton [GO:0015629]; cell-cell contact zone [GO:0044291]; costamere [GO:0043034]; cytoplasm [GO:0005737]; cytosol [GO:0005829]; extracellular exosome [GO:0070062]; focal adhesion [GO:0005925]; lysosomal membrane [GO:0005765]; membrane [GO:0016020]; nucleus [GO:0005634]; plasma membrane [GO:0005886]; sarcolemma [GO:0042383]; T-tubule [GO:0030315]; vesicle [GO:0031982]; cadherin binding…
F9	Q09666	AHNK	VQGKVKDSKFKMPF	3394	3407	DS	Mutant		61.889	77.7578	69.8234	1	25.1027	69.8234	27.4694	27.4694	A	F9		14.3529	15.8387	15.0958	1	3.5318	15.0958	3.5318	3.5318	A	F9		79026	actin cytoskeleton [GO:0015629]; cell-cell contact zone [GO:0044291]; costamere [GO:0043034]; cytoplasm [GO:0005737]; cytosol [GO:0005829]; extracellular exosome [GO:0070062]; focal adhesion [GO:0005925]; lysosomal membrane [GO:0005765]; membrane [GO:0016020]; nucleus [GO:0005634]; plasma membrane [GO:0005886]; sarcolemma [GO:0042383]; T-tubule [GO:0030315]; vesicle [GO:0031982]; cadherin binding…
F10	Q13023	AKAP6	VSDEMKDSKDISSS	1821	1834	DS	Mutant		16.9958	15.6925	16.3442	0	3.37677	16.3442	6.42999	6.42999	A	F10		8.41492	8.05353	8.23422	1	0.7744	8.23422	0.7744	0.7744	A	F10		9472	calcium channel complex [GO:0034704]; caveola [GO:0005901]; cytoplasm [GO:0005737]; intercalated disc [GO:0014704]; junctional sarcoplasmic reticulum membrane [GO:0014701]; nuclear envelope [GO:0005635]; nuclear membrane [GO:0031965]; perinuclear region of cytoplasm [GO:0048471]; sarcoplasmic reticulum [GO:0016529]; T-tubule [GO:0030315]; adenylate cyclase binding [GO:0008179]; ion channel bindin…
F11	Q96L96	ALPK3	PQAKAKDSKSPSAG	1835	1848	DS	Mutant		25.7825	24.6456	25.214	1	6.98015	25.214	9.91951	9.91951	A	F11		8.74144	8.63156	8.6865	1	0.956153	8.6865	0.956153	0.956153	A	F11		57538	nucleus [GO:0005634]; ATP binding [GO:0005524]; protein serine/threonine kinase activity [GO:0004674]; heart development [GO:0007507]
F12	Q9Y4X0	AMMR1	EFINEKDSKRTATY	242	255	DS	Mutant		15.2912	14.139	14.7151	0	2.71495	14.7151	5.78909	5.78909	A	F12		9.7782	9.31828	9.54824	1	1.30245	9.54824	1.30245	1.30245	A	F12		9949	nucleus [GO:0005634]
F13	Q8N7Z5	ANR31	HVKVNKDSKASLFI	660	673	DS	Mutant		32.273	37.4371	34.855	1	10.8968	34.855	13.7124	13.7124	A	F13		9.73067	9.56087	9.64577	1	1.34164	9.64577	1.34164	1.34164	A	F13		256006	NA
F14	Q9H1A4	APC1	MVIWSKDSKSQALA	99	112	DS	Mutant		21.3322	23.4482	22.3902	1	5.83295	22.3902	8.80856	8.80856	A	F14		27.4334	37.871	32.6522	1	10.587	32.6522	10.587	10.587	A	F14		64682	anaphase-promoting complex [GO:0005680]; cytosol [GO:0005829]; nucleoplasm [GO:0005654]; anaphase-promoting complex-dependent catabolic process [GO:0031145]; cell division [GO:0051301]; negative regulation of ubiquitin-protein ligase activity involved in mitotic cell cycle [GO:0051436]; positive regulation of ubiquitin-protein ligase activity involved in regulation of mitotic cell cycle transitio…
F15	P04114	APOB	GEVIRKDSKNDFFL	814	827	DS	Mutant		16.4823	16.1762	16.3293	1	3.37072	16.3293	6.42414	6.42414	A	F15		10.7325	10.567	10.6498	1	1.74511	10.6498	1.74511	1.74511	A	F15		338	chylomicron [GO:0042627]; chylomicron remnant [GO:0034360]; clathrin-coated endocytic vesicle membrane [GO:0030669]; cytoplasm [GO:0005737]; cytosol [GO:0005829]; early endosome [GO:0005769]; endocytic vesicle lumen [GO:0071682]; endoplasmic reticulum exit site [GO:0070971]; endoplasmic reticulum lumen [GO:0005788]; endoplasmic reticulum membrane [GO:0005789]; endosome lumen [GO:0031904]; endosom…
F16	A6ND91-2	ASPD	MGDRVKDSKSRRPD	1	14	DS	Mutant		21.226	21.0969	21.1615	1	5.3338	21.1615	8.32518	8.32518	A	F16		18.2544	19.9267	19.0905	1	5.13711	19.0905	5.13711	5.13711	A	F16		554235	aspartate dehydrogenase activity [GO:0033735]; NADP binding [GO:0050661]; NAD biosynthetic process [GO:0009435]; NADP catabolic process [GO:0006742]
F17	Q13625	ASPP2	AASQTKDSKIHPVG	397	410	DS	Mutant		26.1108	23.5291	24.8199	0	6.82004	24.8199	9.76446	9.76446	A	F17		23.505	18.0978	20.8014	0	5.82465	20.8014	5.82465	5.82465	A	F17		7159	cytoplasm [GO:0005737]; mitochondrion [GO:0005739]; nucleoplasm [GO:0005654]; nucleus [GO:0005634]; perinuclear region of cytoplasm [GO:0048471]; identical protein binding [GO:0042802]; NF-kappaB binding [GO:0051059]; p53 binding [GO:0002039]; SH3 domain binding [GO:0017124]; SH3/SH2 adaptor activity [GO:0005070]; cell cycle [GO:0007049]; intrinsic apoptotic signaling pathway by p53 class mediato…
F18	O94812	BAIP3	RFGFRKDSKRGGPL	241	254	DS	Mutant		243.318	255.15	249.234	1	97.9882	249.234	98.0517	98.0517	A	F18		244.712	255.15	249.931	1	97.9028	249.931	97.9028	97.9028	A	F18		8938	endoplasmic reticulum [GO:0005783]; presynapse [GO:0098793]; protein C-terminus binding [GO:0008022]; G-protein coupled receptor signaling pathway [GO:0007186]; neurotransmitter secretion [GO:0007269]
F19	P11274	BCR	EKRANKDSKATERL	801	814	DS	Mutant		16.0551	16.0348	16.045	1	3.25522	16.045	6.31228	6.31228	A	F19		27.2805	26.711	26.9958	1	8.31392	26.9958	8.31392	8.31392	A	F19		613	cell junction [GO:0030054]; cytosol [GO:0005829]; extracellular exosome [GO:0070062]; membrane [GO:0016020]; postsynaptic density [GO:0014069]; postsynaptic membrane [GO:0045211]; protein complex [GO:0043234]; ATP binding [GO:0005524]; GTPase activator activity [GO:0005096]; kinase activity [GO:0016301]; protein serine/threonine kinase activity [GO:0004674]; protein tyrosine kinase activity [GO:0…
F20	Q8NFC6	BD1L1	MSGTEKDSKDTDIC	1934	1947	DS	Mutant		11.8915	11.1511	11.5213	0	1.41748	11.5213	4.53261	4.53261	A	F20		12.0631	10.6599	11.3615	0	2.03111	11.3615	2.03111	2.03111	A	F20		259282	chromosome [GO:0005694]; nucleoplasm [GO:0005654]; cellular response to DNA damage stimulus [GO:0006974]; DNA repair [GO:0006281]; replication fork processing [GO:0031297]
F21	A2VCL2	CC162	LKTNLKDSKITRWI	848	861	DS	Mutant		167.04	243.857	205.448	1	80.2002	205.448	80.8258	80.8258	A	F21		87.0947	105.856	96.4754	1	36.235	96.4754	36.235	36.235	A	F21		NA	NA
F22	O00585	CCL21	TGKKGKDSKGCKRT	112	125	DS	Mutant		58.9712	70.5229	64.747	1	23.0404	64.747	25.4723	25.4723	A	F22		232.73	255.107	243.919	1	95.4865	243.919	95.4865	95.4865	A	F22		6366	cell [GO:0005623]; extracellular region [GO:0005576]; extracellular space [GO:0005615]; CCR chemokine receptor binding [GO:0048020]; CCR7 chemokine receptor binding [GO:0031732]; chemokine activity [GO:0008009]; chemokine receptor binding [GO:0042379]; activation of GTPase activity [GO:0090630]; antimicrobial humoral immune response mediated by antimicrobial peptide [GO:0061844]; cell chemotaxis …
F23	Q96S94	CCNL2	SPKEGKDSKPSPLS	338	351	DS	Mutant		21.8917	18.3386	20.1152	0	4.90874	20.1152	7.91355	7.91355	A	F23		27.3597	26.1898	26.7747	1	8.22509	26.7747	8.22509	8.22509	A	F23		81669	cyclin-dependent protein kinase holoenzyme complex [GO:0000307]; intracellular membrane-bounded organelle [GO:0043231]; nuclear speck [GO:0016607]; nucleoplasm [GO:0005654]; nucleus [GO:0005634]; cyclin-dependent protein serine/threonine kinase regulator activity [GO:0016538]; positive regulation of cyclin-dependent protein serine/threonine kinase activity [GO:0045737]; positive regulation of pho…
F24	Q13319	CD5R2	SAKKKKDSKKVTPK	73	86	DS	Mutant		99.0305	118.403	108.717	1	40.9031	108.717	42.7705	42.7705	A	F24		32.2527	35.6671	33.9599	1	11.1125	33.9599	11.1125	11.1125	A	F24		8941	cyclin-dependent protein kinase 5 holoenzyme complex [GO:0016533]; cytoplasm [GO:0005737]; plasma membrane [GO:0005886]; cyclin-dependent protein kinase 5 activator activity [GO:0016534]; lipid binding [GO:0008289]; cerebellum development [GO:0021549]; hippocampus development [GO:0021766]; layer formation in cerebral cortex [GO:0021819]; neuron migration [GO:0001764]; positive regulation of calci…
F25	Q92772	CDKL2	KLFKIKDSKIDGEK	352	365	DS	Mutant		49.7995	63.6916	56.7456	1	19.7898	56.7456	22.3244	22.3244	A	F25		12.5934	11.5991	12.0963	0	2.3264	12.0963	2.3264	2.3264	A	F25		8999	centrosome [GO:0005813]; cytoplasm [GO:0005737]; nucleus [GO:0005634]; ATP binding [GO:0005524]; cyclin-dependent protein serine/threonine kinase activity [GO:0004693]; protein kinase activity [GO:0004672]; positive regulation of protein targeting to mitochondrion [GO:1903955]; sex differentiation [GO:0007548]; signal transduction [GO:0007165]
F26	Q8IYX8	CE57L	EDSYPKDSKNIKNS	409	422	DS	Mutant		12.6658	12.1497	12.4078	1	1.77761	12.4078	4.88137	4.88137	A	F26		10.3385	9.55417	9.94636	0	1.46244	9.94636	1.46244	1.46244	A	F26		285753	centrosome [GO:0005813]; cytoplasm [GO:0005737]; microtubule [GO:0005874]; gamma-tubulin binding [GO:0043015]; identical protein binding [GO:0042802]; microtubule binding [GO:0008017]; mitotic sister chromatid segregation [GO:0000070]
F27	Q03701	CEBPZ	NLVKKKDSKQQCLM	271	284	DS	Mutant		15.5382	15.5296	15.5339	1	3.04761	15.5339	6.11123	6.11123	A	F27		17.8311	15.5012	16.6662	0	4.16287	16.6662	4.16287	4.16287	A	F27		10153	nucleus [GO:0005634]; DNA binding [GO:0003677]; RNA binding [GO:0003723]; RNA polymerase II core promoter proximal region sequence-specific DNA binding [GO:0000978]; transcriptional activator activity, RNA polymerase II core promoter proximal region sequence-specific binding [GO:0001077]; positive regulation of transcription from RNA polymerase II promoter [GO:0045944]; transcription from RNA pol…
F28	Q96GE4	CEP95	ISKLPKDSKWEVYP	312	325	DS	Mutant		14.258	13.6359	13.9469	1	2.4029	13.9469	5.4869	5.4869	A	F28		18.6457	17.409	18.0274	0	4.70987	18.0274	4.70987	4.70987	A	F28		90799	centrosome [GO:0005813]; cytoplasm [GO:0005737]; spindle pole [GO:0000922]
F29	Q5SRN2	CF010	NGEKSKDSKRAKAN	539	552	DS	Mutant		15.8165	15.0517	15.4341	1	3.00704	15.4341	6.07195	6.07195	A	F29		14.3023	12.8849	13.5936	0	2.92811	13.5936	2.92811	2.92811	A	F29		10665	integral component of membrane [GO:0016021]; nucleus [GO:0005634]
F30	Q8TBZ9	CG062	SVHNQKDSKRPLPL	4	17	DS	Mutant		13.0389	13.0357	13.0373	1	2.03334	13.0373	5.12902	5.12902	A	F30		9.35015	9.4503	9.40022	1	1.24297	9.40022	1.24297	1.24297	A	F30		219557	NA
F31	O14646	CHD1	YKALSKDSKGSTSG	734	747	DS	Mutant		25.2328	28.6295	26.9311	1	7.67771	26.9311	10.595	10.595	A	F31		18.1291	18.0352	18.0822	1	4.73189	18.0822	4.73189	4.73189	A	F31		1105	cytoplasm [GO:0005737]; fibrillar center [GO:0001650]; nucleus [GO:0005634]; ATP binding [GO:0005524]; ATP-dependent DNA helicase activity [GO:0004003]; DNA binding [GO:0003677]; methylated histone binding [GO:0035064]; chromatin remodeling [GO:0006338]; covalent chromatin modification [GO:0016569]; positive regulation by host of viral transcription [GO:0043923]; regulation of transcription from …
F32	Q8TDI0	CHD5	VRKKIKDSKDGKKK	252	265	DS	Mutant		122.511	166.208	144.359	1	55.3828	144.359	56.7927	56.7927	A	F32		128.51	192.924	160.717	1	62.0512	160.717	62.0512	62.0512	A	F32		26038	cytosol [GO:0005829]; heterochromatin [GO:0000792]; membrane [GO:0016020]; nuclear speck [GO:0016607]; nucleoplasm [GO:0005654]; nucleus [GO:0005634]; NuRD complex [GO:0016581]; ATP binding [GO:0005524]; DNA binding [GO:0003677]; H3K27me3 modified histone binding [GO:0061628]; helicase activity [GO:0004386]; metal ion binding [GO:0046872]; cerebral cortex neuron differentiation [GO:0021895]; hist…
F33	Q8TD26	CHD6	QEGAAKDSKDREPK	104	117	DS	Mutant		14.3742	13.8949	14.1346	1	2.47912	14.1346	5.56071	5.56071	A	F33		8.76172	8.64525	8.70349	1	0.962978	8.70349	0.962978	0.962978	A	F33		84181	nucleoplasm [GO:0005654]; ATP binding [GO:0005524]; DNA binding [GO:0003677]; DNA-dependent ATPase activity [GO:0008094]; helicase activity [GO:0004386]; transcription cofactor binding [GO:0001221]; covalent chromatin modification [GO:0016569]; positive regulation of transcription from RNA polymerase II promoter in response to oxidative stress [GO:0036091]; transcription, DNA-templated [GO:000635…
F34	P29973	CNGA1	SILNIKDSKAGNRR	548	561	DS	Mutant		75.4586	93.1627	84.3107	1	30.9881	84.3107	33.1688	33.1688	A	F34		30.7519	34.7781	32.765	1	10.6323	32.765	10.6323	10.6323	A	F34		1259	integral component of plasma membrane [GO:0005887]; photoreceptor outer segment membrane [GO:0042622]; plasma membrane [GO:0005886]; cGMP binding [GO:0030553]; intracellular cyclic nucleotide activated cation channel activity [GO:0005221]; voltage-gated potassium channel activity [GO:0005249]; regulation of membrane potential [GO:0042391]; regulation of rhodopsin mediated signaling pathway [GO:00…
F35	Q16280	CNGA2	SILNIKDSKMGNRR	523	536	DS	Mutant		102.492	75.3584	88.9251	0	32.8627	205	80.6495	80.6495	A	F35		24.8719	28.878	26.875	1	8.26537	26.875	8.26537	8.26537	A	F35		1260	ciliary membrane [GO:0060170]; Golgi membrane [GO:0000139]; Golgi-associated vesicle membrane [GO:0030660]; integral component of plasma membrane [GO:0005887]; calmodulin binding [GO:0005516]; cAMP binding [GO:0030552]; voltage-gated potassium channel activity [GO:0005249]; regulation of membrane potential [GO:0042391]; response to stimulus [GO:0050896]; sensory perception of smell [GO:0007608]
F36	Q16281	CNGA3	SILNIKDSKSGNRR	551	564	DS	Mutant		128.478	102.179	115.329	0	43.5891	205	80.6495	80.6495	A	F36		36.0893	36.9094	36.4994	1	12.133	36.4994	12.133	12.133	A	F36		1261	cytoplasm [GO:0005737]; dendrite [GO:0030425]; integral component of plasma membrane [GO:0005887]; perikaryon [GO:0043204]; photoreceptor outer segment membrane [GO:0042622]; transmembrane transporter complex [GO:1902495]; cGMP binding [GO:0030553]; intracellular cGMP activated cation channel activity [GO:0005223]; ligand-gated ion channel activity [GO:0015276]; protein C-terminus binding [GO:000…
F37	Q9NXG0	CNTLN	LEQIIKDSKDVEKE	743	756	DS	Mutant		28.6762	28.1745	28.4254	1	8.28474	10	3.93412	3.93412	A	F37		7.31195	7.67053	7.49124	1	0.475826	7.49124	0.475826	0.475826	A	F37		54875	centriole [GO:0005814]; centrosome [GO:0005813]; cytoplasm [GO:0005737]; cytosol [GO:0005829]; extracellular exosome [GO:0070062]; nucleoplasm [GO:0005654]; protein binding, bridging [GO:0030674]; protein domain specific binding [GO:0019904]; protein kinase binding [GO:0019901]; centriole-centriole cohesion [GO:0010457]; protein localization to organelle [GO:0033365]
F38	Q9BQ24	ZFY21	LVAMHKAAKLLYES	218	231	AA	Histone		116.926	134.687	125.807	1	47.3059	125.807	47.3059	47.3059	B	F1		44.6623	35.9435	40.3029	0	14.2756	20	6.1747	6.1747	B	F1		79038	cytosol [GO:0005829]; endosome membrane [GO:0010008]; focal adhesion [GO:0005925]; 1-phosphatidylinositol-3-phosphate 5-kinase activity [GO:0000285]; metal ion binding [GO:0046872]; phosphatidylinositol phosphorylation [GO:0046854]; retrograde transport, endosome to Golgi [GO:0042147]
F39	O15014	ZN609	PKGSEKAAKASRSV	140	153	AA	Histone		132.738	152.769	142.754	1	54.2101	142.754	54.2101	54.2101	B	F2		109.324	143.109	126.217	1	48.5553	126.217	48.5553	48.5553	B	F2		23060	integrator complex [GO:0032039]; nucleus [GO:0005634]; metal ion binding [GO:0046872]; nucleic acid binding [GO:0003676]; muscle organ development [GO:0007517]; positive regulation of neuron migration [GO:2001224]; positive regulation of transcription from RNA polymerase II promoter [GO:0045944]; regulation of myoblast proliferation [GO:2000291]; regulation of transcription from RNA polymerase II…
F40	Q9BU19	ZN692	PKRIRKAAKRELMP	316	329	AA	Histone		247.378	255.15	251.264	1	98.4169	251.264	98.4169	98.4169	B	F3		229.853	255.15	242.502	1	94.9533	242.502	94.9533	94.9533	B	F3		55657	nucleolus [GO:0005730]; nucleus [GO:0005634]; metal ion binding [GO:0046872]; RNA polymerase II core promoter proximal region sequence-specific DNA binding [GO:0000978]; transcriptional repressor activity, RNA polymerase II core promoter proximal region sequence-specific binding [GO:0001078]; negative regulation of transcription from RNA polymerase II promoter [GO:0000122]; transcription, DNA-tem…
F41	Q8IWU4	ZNT8	YLVNDKAAKMYAFT	8	21	AA	Histone		98.7379	105.252	101.995	1	37.6052	101.995	37.6052	37.6052	B	F4		48.8895	35.4633	42.1764	0	15.0231	20	6.1747	6.1747	B	F4		169026	cytoplasmic vesicle [GO:0031410]; integral component of membrane [GO:0016021]; plasma membrane [GO:0005886]; secretory granule [GO:0030141]; secretory granule membrane [GO:0030667]; transport vesicle membrane [GO:0030658]; protein homodimerization activity [GO:0042803]; zinc ion binding [GO:0008270]; zinc ion transmembrane transporter activity [GO:0005385]; cellular zinc ion homeostasis [GO:00068…
F42		Empty							28.7714	27.0112	27.8913	0	7.41563	27.8913	7.41563	0	B	F5		14.3013	12.4852	13.3932	0	3.53859	13.3932	3.53859	0	B	F5		Empty	Empty
F43		Empty							20.6341	19.9836	20.3088	1	4.32657	20.3088	4.32657	0	B	F6		10.1454	9.84061	9.99301	1	2.18189	9.99301	2.18189	0	B	F6		Empty	Empty
F44		Empty							23.9743	23.4627	23.7185	1	5.71565	23.7185	5.71565	0	B	F7		8.86073	8.55444	8.70759	1	1.66901	8.70759	1.66901	0	B	F7		Empty	Empty
F45		Empty							23.9813	22.454	23.2177	0	5.51163	23.2177	5.51163	0	B	F8		8.10919	7.834	7.9716	1	1.37534	7.9716	1.37534	0	B	F8		Empty	Empty
F46		Empty							19.6562	19.3575	19.5068	1	3.99984	19.5068	3.99984	0	B	F9		5.87875	5.83813	5.85844	1	0.532192	5.85844	0.532192	0	B	F9		Empty	Empty
F47		Empty							17.9421	17.914	17.9281	1	3.35666	17.9281	3.35666	0	B	F10		5.77486	5.77327	5.77406	1	0.498524	5.77406	0.498524	0	B	F10		Empty	Empty
F48		Empty							17.7879	17.5122	17.6501	1	3.24341	17.6501	3.24341	0	B	F11		5.46236	5.47215	5.46725	1	0.376107	5.46725	0.376107	0	B	F11		Empty	Empty
F49		Empty							23.4198	21.8247	22.6222	0	5.26905	22.6222	5.26905	0	B	F12		6.60818	6.46109	6.53464	1	0.801994	6.53464	0.801994	0	B	F12		Empty	Empty
F50		Empty							22.6462	21.8517	22.2489	1	5.11696	22.2489	5.11696	0	B	F13		6.04146	5.85178	5.94662	1	0.567373	5.94662	0.567373	0	B	F13		Empty	Empty
F51		Empty							30.5876	27.9327	29.2602	0	7.97331	29.2602	7.97331	0	B	F14		7.85712	7.46927	7.66319	1	1.25229	7.66319	1.25229	0	B	F14		Empty	Empty
F52		Empty							22.2959	21.5389	21.9174	1	4.98188	21.9174	4.98188	0	B	F15		6.07419	5.84949	5.96184	1	0.573446	5.96184	0.573446	0	B	F15		Empty	Empty
F53		Empty							17.4391	17.2387	17.3389	1	3.11665	17.3389	3.11665	0	B	F16		5.80896	5.76959	5.78928	1	0.504594	5.78928	0.504594	0	B	F16		Empty	Empty
F54		Empty							20.0459	19.722	19.8839	1	4.15348	19.8839	4.15348	0	B	F17		6.39926	6.21504	6.30715	1	0.711227	6.30715	0.711227	0	B	F17		Empty	Empty
F55		Empty							18.6004	17.7002	18.1503	1	3.44721	18.1503	3.44721	0	B	F18		8.14633	7.95918	8.05276	1	1.40773	8.05276	1.40773	0	B	F18		Empty	Empty
F56		Empty							21.3802	20.1482	20.7642	0	4.51208	20.7642	4.51208	0	B	F19		9.32703	8.96733	9.14718	1	1.8444	9.14718	1.8444	0	B	F19		Empty	Empty
F57		Empty							28.4306	26.326	27.3783	0	7.20665	27.3783	7.20665	0	B	F20		12.514	12.1563	12.3352	1	3.11642	12.3352	3.11642	0	B	F20		Empty	Empty
F58		Empty							28.483	26.2443	27.3636	0	7.20068	27.3636	7.20068	0	B	F21		14.186	13.5065	13.8463	1	3.71934	13.8463	3.71934	0	B	F21		Empty	Empty
F59		Empty							23.1646	21.7837	22.4741	0	5.20871	22.4741	5.20871	0	B	F22		11.4953	10.9162	11.2058	0	2.66578	11.2058	2.66578	0	B	F22		Empty	Empty
F60		Empty							22.0187	20.3928	21.2058	0	4.69198	21.2058	4.69198	0	B	F23		17.4952	14.8069	16.1511	0	4.63897	16.1511	4.63897	0	B	F23		Empty	Empty
F61		Empty							20.6962	18.9129	19.8045	0	4.12113	19.8045	4.12113	0	B	F24		14.1289	13.7104	13.9196	1	3.74862	13.9196	3.74862	0	B	F24		Empty	Empty
F62		Empty							25.2054	23.4658	24.3356	0	5.96706	24.3356	5.96706	0	B	F25		15.529	15.3943	15.4617	1	4.3639	15.4617	4.3639	0	B	F25		Empty	Empty
F63		Empty							24.3328	22.5905	23.4616	0	5.61102	23.4616	5.61102	0	B	F26		16.4918	13.2285	14.8601	0	4.12388	14.8601	4.12388	0	B	F26		Empty	Empty
F64		Empty							19.8242	19.2024	19.5133	1	4.00249	19.5133	4.00249	0	B	F27		10.2083	9.28194	9.74512	0	2.08298	9.74512	2.08298	0	B	F27		Empty	Empty
F65		Empty							22.5159	20.6431	21.5795	0	4.84424	21.5795	4.84424	0	B	F28		19.2439	14.7073	16.9756	0	4.96796	16.9756	4.96796	0	B	F28		Empty	Empty
F66		Empty							16.7533	16.324	16.5386	1	2.7906	16.5386	2.7906	0	B	F29		9.22255	7.97774	8.60014	0	1.62613	8.60014	1.62613	0	B	F29		Empty	Empty
F67		Empty							20.6048	18.431	19.5179	0	4.00436	19.5179	4.00436	0	B	F30		14.1235	10.3789	12.2512	0	3.0829	12.2512	3.0829	0	B	F30		Empty	Empty
F68		Empty							17.0352	16.347	16.6911	1	2.85273	16.6911	2.85273	0	B	F31		8.48512	7.71257	8.09885	0	1.42612	8.09885	1.42612	0	B	F31		Empty	Empty
F69		Empty							19.4222	17.7604	18.5913	0	3.62686	18.5913	3.62686	0	B	F32		15.0748	14.3767	14.7258	1	4.07026	14.7258	4.07026	0	B	F32		Empty	Empty
F70		Empty							18.9714	17.591	18.2812	0	3.50052	18.2812	3.50052	0	B	F33		26.6637	20.3611	23.5124	0	7.57615	23.5124	7.57615	0	B	F33		Empty	Empty
F71		Empty							27.3644	24.4691	25.9167	0	6.61122	25.9167	6.61122	0	B	F34		24.7363	23.0531	23.8947	0	7.72869	23.8947	7.72869	0	B	F34		Empty	Empty
F72		Empty							19.1391	18.2162	18.6777	1	3.66205	18.6777	3.66205	0	B	F35		14.7267	13.9405	14.3336	0	3.91379	14.3336	3.91379	0	B	F35		Empty	Empty
F73		Empty							16.3474	15.8316	16.0895	1	2.60763	16.0895	2.60763	0	B	F36		17.0526	13.3062	15.1794	0	4.25127	15.1794	4.25127	0	B	F36		Empty	Empty
F74		Empty							13.1779	12.993	13.0854	1	1.38379	13.0854	1.38379	0	B	F37		7.40262	6.63684	7.01973	0	0.995547	7.01973	0.995547	0	B	F37		Empty	Empty
G1	P02462	CO4A1	GAKGDKDSKGEVGF	1180	1193	DS	Mutant		78.3256	77.3141	77.8198	1	28.3512	20	7.86824	7.86824	A	G1		73.4421	56.6106	65.0264	0	23.5969	10	1.484	1.484	A	G1		1282	basement membrane [GO:0005604]; collagen type IV trimer [GO:0005587]; endoplasmic reticulum lumen [GO:0005788]; extracellular matrix [GO:0031012]; extracellular region [GO:0005576]; extracellular space [GO:0005615]; extracellular matrix constituent conferring elasticity [GO:0030023]; extracellular matrix structural constituent [GO:0005201]; platelet-derived growth factor binding [GO:0048407]; bas…
G2	Q01955-5	CO4A3	GEKGNKDSKGEPES	1406	1419	DS	Mutant		46.7885	42.2192	44.5039	0	14.8166	20	7.86824	7.86824	A	G2		45.7936	38.9476	42.3706	0	14.4925	10	1.484	1.484	A	G2		1285	basement membrane [GO:0005604]; collagen type IV trimer [GO:0005587]; endoplasmic reticulum [GO:0005783]; endoplasmic reticulum lumen [GO:0005788]; extracellular region [GO:0005576]; intracellular membrane-bounded organelle [GO:0043231]; extracellular matrix structural constituent [GO:0005201]; integrin binding [GO:0005178]; metalloendopeptidase inhibitor activity [GO:0008191]; structural molecul…
G3	Q01955	CO4A3	GEKGNKDSKGEPGP	1406	1419	DS	Mutant		28.1785	26.7514	27.465	0	7.89459	10	3.93412	3.93412	A	G3		19.3535	17.4636	18.4086	0	4.86306	18.4086	4.86306	4.86306	A	G3		1285	basement membrane [GO:0005604]; collagen type IV trimer [GO:0005587]; endoplasmic reticulum [GO:0005783]; endoplasmic reticulum lumen [GO:0005788]; extracellular region [GO:0005576]; intracellular membrane-bounded organelle [GO:0043231]; extracellular matrix structural constituent [GO:0005201]; integrin binding [GO:0005178]; metalloendopeptidase inhibitor activity [GO:0008191]; structural molecul…
G4	Q01955	CO4A3	GWPGLKDSKGERGR	395	408	DS	Mutant		112.054	149.526	130.79	1	49.8703	130.79	51.4544	51.4544	A	G4		66.0266	101.414	83.7202	1	31.1092	83.7202	31.1092	31.1092	A	G4		1285	basement membrane [GO:0005604]; collagen type IV trimer [GO:0005587]; endoplasmic reticulum [GO:0005783]; endoplasmic reticulum lumen [GO:0005788]; extracellular region [GO:0005576]; intracellular membrane-bounded organelle [GO:0043231]; extracellular matrix structural constituent [GO:0005201]; integrin binding [GO:0005178]; metalloendopeptidase inhibitor activity [GO:0008191]; structural molecul…
G5	P29400	CO4A5	GPTGEKDSKGEPGL	935	948	DS	Mutant		22.0917	19.2889	20.6903	0	5.14238	20.6903	8.13981	8.13981	A	G5		12.0943	11.1697	11.632	0	2.13984	11.632	2.13984	2.13984	A	G5		1287	basal lamina [GO:0005605]; collagen type IV trimer [GO:0005587]; endoplasmic reticulum lumen [GO:0005788]; extracellular region [GO:0005576]; neuromuscular junction [GO:0031594]; extracellular matrix structural constituent [GO:0005201]; collagen catabolic process [GO:0030574]; collagen-activated tyrosine kinase receptor signaling pathway [GO:0038063]; extracellular matrix organization [GO:0030198…
G6	Q14031	CO4A6	FPKGKKDSKGEPGP	253	266	DS	Mutant		26.0136	26.2029	26.1082	1	7.34341	26.1082	10.2713	10.2713	A	G6		12.8709	12.9665	12.9187	1	2.65691	12.9187	2.65691	2.65691	A	G6		1288	collagen type IV trimer [GO:0005587]; endoplasmic reticulum lumen [GO:0005788]; extracellular region [GO:0005576]; extracellular matrix structural constituent [GO:0005201]; cell adhesion [GO:0007155]; collagen catabolic process [GO:0030574]; extracellular matrix organization [GO:0030198]
G7	Q14031	CO4A6	GLPGQKDSKGDPVL	149	162	DS	Mutant		19.7463	17.1574	18.4519	0	4.23303	18.4519	7.25919	7.25919	A	G7		10.4045	10.0894	10.247	1	1.58324	10.247	1.58324	1.58324	A	G7		1288	collagen type IV trimer [GO:0005587]; endoplasmic reticulum lumen [GO:0005788]; extracellular region [GO:0005576]; extracellular matrix structural constituent [GO:0005201]; cell adhesion [GO:0007155]; collagen catabolic process [GO:0030574]; extracellular matrix organization [GO:0030198]
G8	P20908	CO5A1	GEPGQKDSKGDKGE	1162	1175	DS	Mutant		19.917	17.6357	18.7764	0	4.36485	18.7764	7.38685	7.38685	A	G8		14.4178	13.2668	13.8423	0	3.02806	13.8423	3.02806	3.02806	A	G8		1289	basement membrane [GO:0005604]; collagen type V trimer [GO:0005588]; endoplasmic reticulum lumen [GO:0005788]; extracellular exosome [GO:0070062]; extracellular matrix [GO:0031012]; extracellular region [GO:0005576]; extracellular matrix structural constituent [GO:0005201]; heparin binding [GO:0008201]; integrin binding [GO:0005178]; metal ion binding [GO:0046872]; platelet-derived growth factor …
G9	P25940	CO5A3	GAPGHKDSKGDKGD	1082	1095	DS	Mutant		17.6012	16.5287	17.065	0	3.66959	17.065	6.71356	6.71356	A	G9		9.16127	8.89084	9.02606	1	1.09261	9.02606	1.09261	1.09261	A	G9		50509	collagen type V trimer [GO:0005588]; endoplasmic reticulum lumen [GO:0005788]; extracellular exosome [GO:0070062]; extracellular matrix [GO:0031012]; extracellular region [GO:0005576]; collagen binding [GO:0005518]; extracellular matrix structural constituent [GO:0005201]; heparin binding [GO:0008201]; proteoglycan binding [GO:0043394]; cell-matrix adhesion [GO:0007160]; collagen catabolic proces…
G10	P25940	CO5A3	GPLGQKDSKGSPGS	1457	1470	DS	Mutant		16.9853	15.7676	16.3765	0	3.3899	16.3765	6.4427	6.4427	A	G10		12.1233	11.158	11.6407	0	2.14331	11.6407	2.14331	2.14331	A	G10		50509	collagen type V trimer [GO:0005588]; endoplasmic reticulum lumen [GO:0005788]; extracellular exosome [GO:0070062]; extracellular matrix [GO:0031012]; extracellular region [GO:0005576]; collagen binding [GO:0005518]; extracellular matrix structural constituent [GO:0005201]; heparin binding [GO:0008201]; proteoglycan binding [GO:0043394]; cell-matrix adhesion [GO:0007160]; collagen catabolic proces…
G11	P12110	CO6A2	GEIGAKDSKGYQGN	385	398	DS	Mutant		20.4101	16.8852	18.6477	0	4.31256	18.6477	7.33621	7.33621	A	G11		8.27765	8.27722	8.27744	1	0.791766	8.27744	0.791766	0.791766	A	G11		1292	collagen trimer [GO:0005581]; endoplasmic reticulum lumen [GO:0005788]; extracellular exosome [GO:0070062]; extracellular matrix [GO:0031012]; extracellular region [GO:0005576]; extracellular space [GO:0005615]; extracellular vesicle [GO:1903561]; protein complex [GO:0043234]; proteinaceous extracellular matrix [GO:0005578]; sarcolemma [GO:0042383]; cell adhesion [GO:0007155]; collagen catabolic …
G12	A8TX70	CO6A5	NIKGQKDSKGEQGR	1522	1535	DS	Mutant		33.5687	27.2942	30.4314	0	9.0997	30.4314	11.9721	11.9721	A	G12		8.76308	8.97421	8.86865	1	1.02935	8.86865	1.02935	1.02935	A	G12		256076	collagen trimer [GO:0005581]; extracellular region [GO:0005576]; proteinaceous extracellular matrix [GO:0005578]; cell adhesion [GO:0007155]; collagen catabolic process [GO:0030574]
G13	Q02388	CO7A1	GDPGDKDSKGEPGD	2557	2570	DS	Mutant		15.5171	14.7923	15.1547	1	2.89355	15.1547	5.96204	5.96204	A	G13		7.26602	7.07329	7.16966	1	0.346593	7.16966	0.346593	0.346593	A	G13		1294	basement membrane [GO:0005604]; collagen type VII trimer [GO:0005590]; COPII-coated ER to Golgi transport vesicle [GO:0030134]; endoplasmic reticulum lumen [GO:0005788]; endoplasmic reticulum-Golgi intermediate compartment membrane [GO:0033116]; extracellular region [GO:0005576]; extracellular space [GO:0005615]; Golgi membrane [GO:0000139]; identical protein binding [GO:0042802]; serine-type end…
G14	P12107	COBA1	GEPGQKDSKGDKGE	1132	1145	DS	Mutant		13.9658	13.3235	13.6446	1	2.28009	13.6446	5.36797	5.36797	A	G14		7.78256	7.76259	7.77258	1	0.588883	7.77258	0.588883	0.588883	A	G14		1301	collagen type XI trimer [GO:0005592]; endoplasmic reticulum lumen [GO:0005788]; extracellular region [GO:0005576]; extracellular space [GO:0005615]; extracellular matrix binding [GO:0050840]; extracellular matrix structural constituent [GO:0005201]; metal ion binding [GO:0046872]; protein binding, bridging [GO:0030674]; cartilage condensation [GO:0001502]; chondrocyte development [GO:0002063]; co…
G15	P12107	COBA1	GVRGLKDSKGEKGE	769	782	DS	Mutant		19.6816	19.7565	19.719	1	4.7478	19.719	7.7577	7.7577	A	G15		10.9329	12.1562	11.5446	1	2.10469	11.5446	2.10469	2.10469	A	G15		1301	collagen type XI trimer [GO:0005592]; endoplasmic reticulum lumen [GO:0005788]; extracellular region [GO:0005576]; extracellular space [GO:0005615]; extracellular matrix binding [GO:0050840]; extracellular matrix structural constituent [GO:0005201]; metal ion binding [GO:0046872]; protein binding, bridging [GO:0030674]; cartilage condensation [GO:0001502]; chondrocyte development [GO:0002063]; co…
G16	Q5TAT6	CODA1	GPDGPKDSKGEPGK	427	440	DS	Mutant		20.2008	19.4661	19.8335	1	4.79429	19.8335	7.80272	7.80272	A	G16		7.9007	7.79131	7.846	1	0.61839	7.846	0.61839	0.61839	A	G16		1305	cell-cell junction [GO:0005911]; collagen type XIII trimer [GO:0005600]; endoplasmic reticulum lumen [GO:0005788]; extracellular region [GO:0005576]; plasma membrane [GO:0005886]; postsynaptic membrane [GO:0045211]; heparin binding [GO:0008201]; cell differentiation [GO:0030154]; cell-cell adhesion [GO:0098609]; cell-matrix adhesion [GO:0007160]; collagen catabolic process [GO:0030574]; endochond…
G17	P39060	COIA1	GAPGHKDSKGAPGP	977	990	DS	Mutant		18.8431	17.6534	18.2482	0	4.15029	18.2482	7.17907	7.17907	A	G17		9.24047	8.9162	9.07833	1	1.11361	9.07833	1.11361	1.11361	A	G17		80781	basement membrane [GO:0005604]; collagen trimer [GO:0005581]; endoplasmic reticulum lumen [GO:0005788]; extracellular exosome [GO:0070062]; extracellular matrix [GO:0031012]; extracellular region [GO:0005576]; extracellular space [GO:0005615]; identical protein binding [GO:0042802]; metal ion binding [GO:0046872]; structural molecule activity [GO:0005198]; angiogenesis [GO:0001525]; animal organ …
G18	Q14993	COJA1	GREGPKDSKGERGY	741	754	DS	Mutant		17.3361	14.8256	16.0809	0	3.26981	16.0809	6.32641	6.32641	A	G18		16.302	13.4616	14.8818	0	3.4458	14.8818	3.4458	3.4458	A	G18		1310	collagen trimer [GO:0005581]; endoplasmic reticulum lumen [GO:0005788]; extracellular region [GO:0005576]; proteinaceous extracellular matrix [GO:0005578]; extracellular matrix structural constituent [GO:0005201]; protein binding, bridging [GO:0030674]; cell adhesion [GO:0007155]; cell differentiation [GO:0030154]; cell-cell adhesion [GO:0098609]; collagen catabolic process [GO:0030574]; extracel…
G19	Q5KU26	COL12	GERGGKDSKGSQGP	494	507	DS	Mutant		13.9961	13.9214	13.9587	1	2.40768	13.9587	5.49153	5.49153	A	G19		11.8558	12.4073	12.1316	1	2.34058	12.1316	2.34058	2.34058	A	G19		81035	collagen trimer [GO:0005581]; endocytic vesicle membrane [GO:0030666]; extracellular exosome [GO:0070062]; integral component of membrane [GO:0016021]; plasma membrane [GO:0005886]; galactose binding [GO:0005534]; low-density lipoprotein particle binding [GO:0030169]; metal ion binding [GO:0046872]; scavenger receptor activity [GO:0005044]; signaling pattern recognition receptor activity [GO:0008…
G20	Q96P44	COLA1	GTPGSKDSKGEPGI	650	663	DS	Mutant		11.697	11.2358	11.4664	1	1.39518	11.4664	4.51102	4.51102	A	G20		8.93602	8.81818	8.8771	1	1.03275	8.8771	1.03275	1.03275	A	G20		81578	collagen trimer [GO:0005581]; cytosol [GO:0005829]; endoplasmic reticulum lumen [GO:0005788]; extracellular region [GO:0005576]; proteinaceous extracellular matrix [GO:0005578]
G21	Q8NFW1	COMA1	GTPGQKDSKGENGS	1342	1355	DS	Mutant		11.4547	11.0595	11.2571	1	1.31017	11.2571	4.42869	4.42869	A	G21		10.0784	9.39617	9.73726	0	1.37841	9.73726	1.37841	1.37841	A	G21		169044	collagen trimer [GO:0005581]; endoplasmic reticulum lumen [GO:0005788]; extracellular region [GO:0005576]; proteinaceous extracellular matrix [GO:0005578]
G22	Q9BXS0	COPA1	GEQGLKDSKGDMGD	476	489	DS	Mutant		11.2204	10.7991	11.0098	1	1.20967	11.0098	4.33137	4.33137	A	G22		13.1727	11.1806	12.1766	0	2.3587	12.1766	2.3587	2.3587	A	G22		84570	collagen trimer [GO:0005581]; endoplasmic reticulum lumen [GO:0005788]; extracellular region [GO:0005576]; extracellular space [GO:0005615]; integral component of membrane [GO:0016021]; integral component of plasma membrane [GO:0005887]; plasma membrane [GO:0005886]; amyloid-beta binding [GO:0001540]; heparin binding [GO:0008201]; axonogenesis involved in innervation [GO:0060385]; collagen catabo…
G23	Q9BXS0	COPA1	GTRGPKDSKGDRGE	391	404	DS	Mutant		15.4013	15.3752	15.3882	1	2.98842	15.3882	6.05391	6.05391	A	G23		10.8029	11.1115	10.9572	1	1.86867	10.9572	1.86867	1.86867	A	G23		84570	collagen trimer [GO:0005581]; endoplasmic reticulum lumen [GO:0005788]; extracellular region [GO:0005576]; extracellular space [GO:0005615]; integral component of membrane [GO:0016021]; integral component of plasma membrane [GO:0005887]; plasma membrane [GO:0005886]; amyloid-beta binding [GO:0001540]; heparin binding [GO:0008201]; axonogenesis involved in innervation [GO:0060385]; collagen catabo…
G24	Q8IZC6	CORA1	GWPGPKDSKGAEGP	1391	1404	DS	Mutant		15.5231	14.4059	14.9645	0	2.81628	14.9645	5.88721	5.88721	A	G24		13.2486	14.0509	13.6498	1	2.95069	13.6498	2.95069	2.95069	A	G24		85301	endoplasmic reticulum lumen [GO:0005788]; extracellular region [GO:0005576]; fibrillar collagen trimer [GO:0005583]; extracellular matrix structural constituent [GO:0005201]; metal ion binding [GO:0046872]; extracellular matrix organization [GO:0030198]; growth plate cartilage chondrocyte development [GO:0003431]
G25	Q2UY09	COSA1	GDEGKKDSKGNQGQ	551	564	DS	Mutant		14.9594	14.7429	14.8512	1	2.77024	14.8512	5.84263	5.84263	A	G25		8.45488	8.17255	8.31371	1	0.806345	8.31371	0.806345	0.806345	A	G25		340267	basement membrane [GO:0005604]; collagen trimer [GO:0005581]; endoplasmic reticulum lumen [GO:0005788]; extracellular matrix [GO:0031012]; extracellular region [GO:0005576]; serine-type endopeptidase inhibitor activity [GO:0004867]; cell adhesion [GO:0007155]
G26	P20023	CR2	FGFTLKDSKQIRCN	381	394	DS	Mutant		34.6802	44.3512	39.5157	1	12.7902	39.5157	15.5459	15.5459	A	G26		29.5902	35.7609	32.6755	1	10.5964	32.6755	10.5964	10.5964	A	G26		1380	extracellular exosome [GO:0070062]; integral component of membrane [GO:0016021]; plasma membrane [GO:0005886]; receptor complex [GO:0043235]; complement binding [GO:0001848]; complement receptor activity [GO:0004875]; DNA binding [GO:0003677]; protein homodimerization activity [GO:0042803]; transmembrane signaling receptor activity [GO:0004888]; virus receptor activity [GO:0001618]; B cell differ…
G27	P35663	CYLC1	HSKEKKDSKKDIKK	498	511	DS	Mutant		25.0829	31.6196	28.3513	1	8.25464	28.3513	11.1537	11.1537	A	G27		13.2311	11.5475	12.3893	0	2.44416	12.3893	2.44416	2.44416	A	G27		1538	acrosomal matrix [GO:0043159]; cytoskeletal calyx [GO:0033150]; nucleus [GO:0005634]; structural constituent of cytoskeleton [GO:0005200]; structural molecule activity [GO:0005198]; cell differentiation [GO:0030154]; multicellular organism development [GO:0007275]; spermatogenesis [GO:0007283]
G28	Q8IY21	DDX60	CQPTRKDSKHFSQD	1465	1478	DS	Mutant		12.1895	12.5042	12.3468	1	1.75286	12.3468	4.8574	4.8574	A	G28		161.917	183.369	172.643	1	66.8438	196	76.23	76.23	A	G28		55601	cytoplasm [GO:0005737]; cytosol [GO:0005829]; intermediate filament cytoskeleton [GO:0045111]; ATP binding [GO:0005524]; double-stranded DNA binding [GO:0003690]; double-stranded RNA binding [GO:0003725]; helicase activity [GO:0004386]; single-stranded RNA binding [GO:0003727]; defense response to virus [GO:0051607]; innate immune response [GO:0045087]; positive regulation of MDA-5 signaling path…
G29	P35659	DEK	KKTCSKDSKKERNS	197	210	DS	Mutant		19.3731	22.5116	20.9424	1	5.24478	20.9424	8.23897	8.23897	A	G29		63.6351	88.799	76.217	1	28.094	76.217	28.094	28.094	A	G29		7913	contractile fiber [GO:0043292]; nucleoplasm [GO:0005654]; nucleus [GO:0005634]; chromatin binding [GO:0003682]; DNA binding [GO:0003677]; histone binding [GO:0042393]; RNA binding [GO:0003723]; chromatin remodeling [GO:0006338]; covalent chromatin modification [GO:0016569]; positive regulation of gene expression, epigenetic [GO:0045815]; regulation of double-strand break repair [GO:2000779]; regu…
G30	Q14185	DOCK1	QGDFDKDSKTTAKN	434	447	DS	Mutant		11.1533	11.1004	11.1269	1	1.25725	11.1269	4.37745	4.37745	A	G30		10.8347	10.5866	10.7106	1	1.76957	10.7106	1.76957	1.76957	A	G30		1793	cytoplasm [GO:0005737]; cytosol [GO:0005829]; guanyl-nucleotide exchange factor complex [GO:0032045]; membrane [GO:0016020]; GTPase activator activity [GO:0005096]; Rho guanyl-nucleotide exchange factor activity [GO:0005089]; SH3 domain binding [GO:0017124]; apoptotic process [GO:0006915]; blood coagulation [GO:0007596]; cell migration [GO:0016477]; cytoskeleton organization [GO:0007010]; Fc-gamm…
G31	Q7L190	DPPA4	EKMSIKDSKVLCPK	51	64	DS	Mutant		13.6382	11.9353	12.7868	0	1.93158	12.7868	5.03047	5.03047	A	G31		23.1575	20.3176	21.7376	0	6.20085	21.7376	6.20085	6.20085	A	G31		55211	nucleoplasm [GO:0005654]; lung-associated mesenchyme development [GO:0060484]; regulation of transcription, DNA-templated [GO:0006355]; somatic stem cell population maintenance [GO:0035019]; transcription, DNA-templated [GO:0006351]
G32	Q12882	DPYD	LPLVAKDSKAGMCA	310	323	DS	Mutant		13.7247	12.3215	13.0231	0	2.0276	13.0231	5.12346	5.12346	A	G32		13.9162	13.4499	13.6831	1	2.96407	13.6831	2.96407	2.96407	A	G32		1806	cytoplasm [GO:0005737]; cytosol [GO:0005829]; 4 iron, 4 sulfur cluster binding [GO:0051539]; dihydropyrimidine dehydrogenase (NADP+) activity [GO:0017113]; flavin adenine dinucleotide binding [GO:0050660]; metal ion binding [GO:0046872]; NADP binding [GO:0050661]; protein homodimerization activity [GO:0042803]; beta-alanine biosynthetic process [GO:0019483]; purine nucleobase catabolic process [G…
G33	Q8IZU8	DSEL	VTGVDKDSKANIWK	238	251	DS	Mutant		14.3741	12.2482	13.3111	0	2.1446	13.3111	5.23676	5.23676	A	G33		9.48725	9.11861	9.30293	1	1.20387	9.30293	1.20387	1.20387	A	G33		92126	Golgi membrane [GO:0000139]; integral component of membrane [GO:0016021]; chondroitin-glucuronate 5-epimerase activity [GO:0047757]; sulfotransferase activity [GO:0008146]; chondroitin sulfate metabolic process [GO:0030204]; dermatan sulfate biosynthetic process [GO:0030208]
G34	P48664	EAA4	IIHPGKDSKEGLHR	152	165	DS	Mutant		17.9737	16.4525	17.2131	0	3.72975	17.2131	6.77182	6.77182	A	G34		8.63394	8.35446	8.4942	1	0.878876	8.4942	0.878876	0.878876	A	G34		6511	Golgi apparatus [GO:0005794]; integral component of plasma membrane [GO:0005887]; intermediate filament cytoskeleton [GO:0045111]; membrane [GO:0016020]; plasma membrane [GO:0005886]; amino acid transmembrane transporter activity [GO:0015171]; high-affinity glutamate transmembrane transporter activity [GO:0005314]; L-aspartate transmembrane transporter activity [GO:0015183]; metal ion binding [GO…
G35	Q96CJ1	EAF2	PVTVFKDSKKPYLK	72	85	DS	Mutant		45.9097	53.4749	49.6923	1	16.9244	49.6923	19.5495	19.5495	A	G35		22.7032	23.3342	23.0187	1	6.71569	23.0187	6.71569	6.71569	A	G35		55840	ELL-EAF complex [GO:0032783]; nuclear speck [GO:0016607]; nucleoplasm [GO:0005654]; transcription elongation factor complex [GO:0008023]; RNA polymerase II regulatory region sequence-specific DNA binding [GO:0000977]; transcriptional activator activity, RNA polymerase II transcription regulatory region sequence-specific binding [GO:0001228]; apoptotic process [GO:0006915]; negative regulation of …
G36	Q99848	EBP2	FGGKKKDSKWNTRE	250	263	DS	Mutant		89.2526	125.826	107.539	1	40.4247	107.539	42.3072	42.3072	A	G36		107.252	129.394	118.323	1	45.0146	118.323	45.0146	45.0146	A	G36		10969	nuclear periphery [GO:0034399]; nucleolus [GO:0005730]; nucleus [GO:0005634]; preribosome, large subunit precursor [GO:0030687]; RNA binding [GO:0003723]; ribosomal large subunit biogenesis [GO:0042273]; rRNA processing [GO:0006364]
G37	O42043	ENK18	PKEIPKDSKNTEVL	117	130	DS	Mutant		26.4938	25.7483	26.1211	1	7.34862	26.1211	10.2763	10.2763	A	G37		8.10272	8.19893	8.15083	1	0.740887	8.15083	0.740887	0.740887	A	G37		NA	integral component of membrane [GO:0016021]; plasma membrane [GO:0005886]; viral envelope [GO:0019031]; structural molecule activity [GO:0005198]
G38		Control	HHHHHHHH						218.482	255.051	236.767	1	92.5107	236.767	92.5107	100	B	G1		230.933	255.15	243.041	1	95.1686	243.041	95.1686	-2	B	G1		Control	Control
G39		Control	HHHHHHHH						244.573	255.15	249.862	1	97.8455	249.862	97.8455	100	B	G2		233.163	255.15	244.157	1	95.6136	244.157	95.6136	-2	B	G2		Control	Control
G40		Empty							79.8096	75.4143	77.612	0	27.6717	77.612	27.6717	0	B	G3		48.7211	39.1936	43.9574	0	15.7337	20	6.1747	0	B	G3		Empty	Empty
G41	P33765-2	AA3R	KTRSCKAPKVVRKA	274	287	AP	Histone		133.776	145.644	139.71	1	52.9701	139.71	52.9701	52.9701	B	G4		103.104	132.28	117.692	1	45.154	117.692	45.154	45.154	B	G4		NA	NA
G42	Q6P2N6	AA3RB	KTRSCKAPKVVRKA	193	206	AP	Histone		110.25	117.194	113.722	1	42.3826	113.722	42.3826	42.3826	B	G5		86.4052	109.231	97.8181	1	37.2243	97.8181	37.2243	37.2243	B	G5		NA	NA
G43	P54922	ADPRH	LVEAGKAPKLTQLY	67	80	AP	Histone		35.9538	30.2108	33.0823	0	9.53046	33.0823	9.53046	9.53046	B	G6		21.4267	16.077	18.7518	0	5.67668	18.7518	5.67668	5.67668	B	G6		141	intracellular [GO:0005622]; ADP-ribosylarginine hydrolase activity [GO:0003875]; magnesium ion binding [GO:0000287]; potassium ion binding [GO:0030955]; cellular protein modification process [GO:0006464]; protein de-ADP-ribosylation [GO:0051725]
G44	Q09666	AHNK	LDIKAKAPKVKMPD	5134	5147	AP	Histone		23.9839	21.2952	22.6396	0	5.27612	22.6396	5.27612	5.27612	B	G7		17.7352	12.7336	15.2344	0	4.27322	15.2344	4.27322	4.27322	B	G7		79026	actin cytoskeleton [GO:0015629]; cell-cell contact zone [GO:0044291]; costamere [GO:0043034]; cytoplasm [GO:0005737]; cytosol [GO:0005829]; extracellular exosome [GO:0070062]; focal adhesion [GO:0005925]; lysosomal membrane [GO:0005765]; membrane [GO:0016020]; nucleus [GO:0005634]; plasma membrane [GO:0005886]; sarcolemma [GO:0042383]; T-tubule [GO:0030315]; vesicle [GO:0031982]; cadherin binding…
G45	Q09666	AHNK	PDLHLKAPKISMPE	4584	4597	AP	Histone		20.0217	17.7763	18.899	0	3.75223	18.899	3.75223	3.75223	B	G8		11.3383	8.513	9.92567	0	2.15502	9.92567	2.15502	2.15502	B	G8		79026	actin cytoskeleton [GO:0015629]; cell-cell contact zone [GO:0044291]; costamere [GO:0043034]; cytoplasm [GO:0005737]; cytosol [GO:0005829]; extracellular exosome [GO:0070062]; focal adhesion [GO:0005925]; lysosomal membrane [GO:0005765]; membrane [GO:0016020]; nucleus [GO:0005634]; plasma membrane [GO:0005886]; sarcolemma [GO:0042383]; T-tubule [GO:0030315]; vesicle [GO:0031982]; cadherin binding…
G46	Q09666	AHNK	PDMHFKAPKISMPD	2377	2390	AP	Histone		17.1475	15.9921	16.5698	0	2.80331	16.5698	2.80331	2.80331	B	G9		8.76462	7.53142	8.14802	0	1.44574	8.14802	1.44574	1.44574	B	G9		79026	actin cytoskeleton [GO:0015629]; cell-cell contact zone [GO:0044291]; costamere [GO:0043034]; cytoplasm [GO:0005737]; cytosol [GO:0005829]; extracellular exosome [GO:0070062]; focal adhesion [GO:0005925]; lysosomal membrane [GO:0005765]; membrane [GO:0016020]; nucleus [GO:0005634]; plasma membrane [GO:0005886]; sarcolemma [GO:0042383]; T-tubule [GO:0030315]; vesicle [GO:0031982]; cadherin binding…
G47	Q09666	AHNK	PDMNIKAPKISMPD	3534	3547	AP	Histone		19.691	17.7757	18.7333	0	3.68472	18.7333	3.68472	3.68472	B	G10		6.75429	5.96432	6.35931	0	0.732037	6.35931	0.732037	0.732037	B	G10		79026	actin cytoskeleton [GO:0015629]; cell-cell contact zone [GO:0044291]; costamere [GO:0043034]; cytoplasm [GO:0005737]; cytosol [GO:0005829]; extracellular exosome [GO:0070062]; focal adhesion [GO:0005925]; lysosomal membrane [GO:0005765]; membrane [GO:0016020]; nucleus [GO:0005634]; plasma membrane [GO:0005886]; sarcolemma [GO:0042383]; T-tubule [GO:0030315]; vesicle [GO:0031982]; cadherin binding…
G48	Q09666	AHNK	PEIDVKAPKMDVNV	1611	1624	AP	Histone		15.7846	15.2572	15.5209	1	2.37599	15.5209	2.37599	2.37599	B	G11		4.94745	4.10182	4.52464	0	0	4.52464	0	0	B	G11		79026	actin cytoskeleton [GO:0015629]; cell-cell contact zone [GO:0044291]; costamere [GO:0043034]; cytoplasm [GO:0005737]; cytosol [GO:0005829]; extracellular exosome [GO:0070062]; focal adhesion [GO:0005925]; lysosomal membrane [GO:0005765]; membrane [GO:0016020]; nucleus [GO:0005634]; plasma membrane [GO:0005886]; sarcolemma [GO:0042383]; T-tubule [GO:0030315]; vesicle [GO:0031982]; cadherin binding…
G49	Q09666	AHNK	PEINIKAPKISIPD	4840	4853	AP	Histone		16.4926	16.1034	16.298	1	2.69258	16.298	2.69258	2.69258	B	G12		6.43571	5.9288	6.18226	0	0.661395	6.18226	0.661395	0.661395	B	G12		79026	actin cytoskeleton [GO:0015629]; cell-cell contact zone [GO:0044291]; costamere [GO:0043034]; cytoplasm [GO:0005737]; cytosol [GO:0005829]; extracellular exosome [GO:0070062]; focal adhesion [GO:0005925]; lysosomal membrane [GO:0005765]; membrane [GO:0016020]; nucleus [GO:0005634]; plasma membrane [GO:0005886]; sarcolemma [GO:0042383]; T-tubule [GO:0030315]; vesicle [GO:0031982]; cadherin binding…
G50	Q09666	AHNK	PEMHFKAPKISMPD	1644	1657	AP	Histone		16.76	15.6936	16.2268	0	2.66358	16.2268	2.66358	2.66358	B	G13		7.18216	6.75249	6.96732	0	0.974637	6.96732	0.974637	0.974637	B	G13		79026	actin cytoskeleton [GO:0015629]; cell-cell contact zone [GO:0044291]; costamere [GO:0043034]; cytoplasm [GO:0005737]; cytosol [GO:0005829]; extracellular exosome [GO:0070062]; focal adhesion [GO:0005925]; lysosomal membrane [GO:0005765]; membrane [GO:0016020]; nucleus [GO:0005634]; plasma membrane [GO:0005886]; sarcolemma [GO:0042383]; T-tubule [GO:0030315]; vesicle [GO:0031982]; cadherin binding…
G51	Q09666	AHNK	PEMHLKAPKISMPD	3736	3749	AP	Histone		16.5795	15.5158	16.0477	0	2.5906	16.0477	2.5906	2.5906	B	G14		7.23509	5.97704	6.60606	0	0.830494	6.60606	0.830494	0.830494	B	G14		79026	actin cytoskeleton [GO:0015629]; cell-cell contact zone [GO:0044291]; costamere [GO:0043034]; cytoplasm [GO:0005737]; cytosol [GO:0005829]; extracellular exosome [GO:0070062]; focal adhesion [GO:0005925]; lysosomal membrane [GO:0005765]; membrane [GO:0016020]; nucleus [GO:0005634]; plasma membrane [GO:0005886]; sarcolemma [GO:0042383]; T-tubule [GO:0030315]; vesicle [GO:0031982]; cadherin binding…
G52	Q09666	AHNK	PEMNIKAPKIPMPD	2954	2967	AP	Histone		15.8893	15.4012	15.6452	1	2.42664	15.6452	2.42664	2.42664	B	G15		5.4402	5.20509	5.32265	1	0.318408	5.32265	0.318408	0.318408	B	G15		79026	actin cytoskeleton [GO:0015629]; cell-cell contact zone [GO:0044291]; costamere [GO:0043034]; cytoplasm [GO:0005737]; cytosol [GO:0005829]; extracellular exosome [GO:0070062]; focal adhesion [GO:0005925]; lysosomal membrane [GO:0005765]; membrane [GO:0016020]; nucleus [GO:0005634]; plasma membrane [GO:0005886]; sarcolemma [GO:0042383]; T-tubule [GO:0030315]; vesicle [GO:0031982]; cadherin binding…
G53	Q09666	AHNK	PEMNIKAPKISMPD	4248	4261	AP	Histone		15.4881	15.2311	15.3596	1	2.31027	15.3596	2.31027	2.31027	B	G16		7.48296	6.60669	7.04482	0	1.00556	7.04482	1.00556	1.00556	B	G16		79026	actin cytoskeleton [GO:0015629]; cell-cell contact zone [GO:0044291]; costamere [GO:0043034]; cytoplasm [GO:0005737]; cytosol [GO:0005829]; extracellular exosome [GO:0070062]; focal adhesion [GO:0005925]; lysosomal membrane [GO:0005765]; membrane [GO:0016020]; nucleus [GO:0005634]; plasma membrane [GO:0005886]; sarcolemma [GO:0042383]; T-tubule [GO:0030315]; vesicle [GO:0031982]; cadherin binding…
G54	Q09666	AHNK	PEMSIKAPKISMPD	4712	4725	AP	Histone		13.9452	12.7359	13.3406	0	1.48773	13.3406	1.48773	1.48773	B	G17		9.79869	8.03989	8.91929	0	1.75347	8.91929	1.75347	1.75347	B	G17		79026	actin cytoskeleton [GO:0015629]; cell-cell contact zone [GO:0044291]; costamere [GO:0043034]; cytoplasm [GO:0005737]; cytosol [GO:0005829]; extracellular exosome [GO:0070062]; focal adhesion [GO:0005925]; lysosomal membrane [GO:0005765]; membrane [GO:0016020]; nucleus [GO:0005634]; plasma membrane [GO:0005886]; sarcolemma [GO:0042383]; T-tubule [GO:0030315]; vesicle [GO:0031982]; cadherin binding…
G55	Q09666	AHNK	PKLNIKAPKVSMPD	1772	1785	AP	Histone		34.6687	41.7966	38.2327	1	11.6287	38.2327	11.6287	11.6287	B	G18		15.6384	19.8928	17.7656	1	5.28316	17.7656	5.28316	5.28316	B	G18		79026	actin cytoskeleton [GO:0015629]; cell-cell contact zone [GO:0044291]; costamere [GO:0043034]; cytoplasm [GO:0005737]; cytosol [GO:0005829]; extracellular exosome [GO:0070062]; focal adhesion [GO:0005925]; lysosomal membrane [GO:0005765]; membrane [GO:0016020]; nucleus [GO:0005634]; plasma membrane [GO:0005886]; sarcolemma [GO:0042383]; T-tubule [GO:0030315]; vesicle [GO:0031982]; cadherin binding…
G56	Q09666	AHNK	VDLHLKAPKIGFSG	4921	4934	AP	Histone		24.7354	22.9578	23.8466	0	5.76785	23.8466	5.76785	5.76785	B	G19		13.2471	10.001	11.6241	0	2.83269	11.6241	2.83269	2.83269	B	G19		79026	actin cytoskeleton [GO:0015629]; cell-cell contact zone [GO:0044291]; costamere [GO:0043034]; cytoplasm [GO:0005737]; cytosol [GO:0005829]; extracellular exosome [GO:0070062]; focal adhesion [GO:0005925]; lysosomal membrane [GO:0005765]; membrane [GO:0016020]; nucleus [GO:0005634]; plasma membrane [GO:0005886]; sarcolemma [GO:0042383]; T-tubule [GO:0030315]; vesicle [GO:0031982]; cadherin binding…
G57	Q09666	AHNK	VGLNLKAPKLKTDV	1584	1597	AP	Histone		26.0201	29.8181	27.9191	1	7.42696	27.9191	7.42696	7.42696	B	G20		12.3474	17.0883	14.7178	1	4.0671	14.7178	4.0671	4.0671	B	G20		79026	actin cytoskeleton [GO:0015629]; cell-cell contact zone [GO:0044291]; costamere [GO:0043034]; cytoplasm [GO:0005737]; cytosol [GO:0005829]; extracellular exosome [GO:0070062]; focal adhesion [GO:0005925]; lysosomal membrane [GO:0005765]; membrane [GO:0016020]; nucleus [GO:0005634]; plasma membrane [GO:0005886]; sarcolemma [GO:0042383]; T-tubule [GO:0030315]; vesicle [GO:0031982]; cadherin binding…
G58	Q8TCU4	ALMS1	PDTVPKAPKHLKAG	465	478	AP	Histone		24.8623	26.5398	25.701	1	6.52334	25.701	6.52334	6.52334	B	G21		5.90181	5.84491	5.87336	1	0.538143	5.87336	0.538143	0.538143	B	G21		7840	centrosome [GO:0005813]; cilium [GO:0005929]; cytosol [GO:0005829]; spindle pole [GO:0000922]; alpha-actinin binding [GO:0051393]; ciliary basal body-plasma membrane docking [GO:0097711]; endosomal transport [GO:0016197]; G2/M transition of mitotic cell cycle [GO:0000086]; regulation of G2/M transition of mitotic cell cycle [GO:0010389]; regulation of stress fiber assembly [GO:0051492]
G59	Q86TB3	ALPK2	ERELEKAPKLLQDP	1659	1672	AP	Histone		14.1049	14.2565	14.1807	1	1.83002	14.1807	1.83002	1.83002	B	G22		7.99042	7.45609	7.72325	0	1.27625	7.72325	1.27625	1.27625	B	G22		115701	cytoplasm [GO:0005737]; ATP binding [GO:0005524]; protein serine/threonine kinase activity [GO:0004674]
G60	Q96PE2	ARHGH	DRIAGKAPKKKSLS	816	829	AP	Histone		52.1698	64.9084	58.5391	1	19.9014	58.5391	19.9014	19.9014	B	G23		182.953	250.995	216.974	1	84.7677	216.974	84.7677	84.7677	B	G23		9828	cytosol [GO:0005829]; guanyl-nucleotide exchange factor activity [GO:0005085]; Rho guanyl-nucleotide exchange factor activity [GO:0005089]; actin cytoskeleton organization [GO:0030036]; positive regulation of apoptotic process [GO:0043065]; regulation of Rho protein signal transduction [GO:0035023]; regulation of small GTPase mediated signal transduction [GO:0051056]
G61	Q5T2S8	ARMC4	KDQLGKAPKKEEAA	324	337	AP	Histone		14.8428	14.4925	14.6677	1	2.02839	14.6677	2.02839	2.02839	B	G24		16.485	12.3711	14.428	0	3.95148	14.428	3.95148	3.95148	B	G24		55130	axoneme [GO:0005930]; ciliary base [GO:0097546]; cytoplasm [GO:0005737]; nucleus [GO:0005634]; cilium movement [GO:0003341]; determination of left/right symmetry [GO:0007368]; heart development [GO:0007507]; outer dynein arm assembly [GO:0036158]; regulation of cilium beat frequency [GO:0003356]; ventricular system development [GO:0021591]
G62	Q9P281	BAHC1	EPAQEKAPKSTHKP	957	970	AP	Histone		15.8971	14.6338	15.2654	0	2.27191	15.2654	2.27191	2.27191	B	G25		10.6514	9.40231	10.0268	0	2.19539	10.0268	2.19539	2.19539	B	G25		57597	chromatin [GO:0000785]; chromatin silencing complex [GO:0005677]; chromatin binding [GO:0003682]; transcription regulatory region sequence-specific DNA binding [GO:0000976]; chromatin silencing [GO:0006342]; heterochromatin assembly [GO:0031507]
G63	O14514	BAI1	TLKRDKAPKSSFVG	1308	1321	AP	Histone		158.123	211.604	184.864	1	71.3656	184.864	71.3656	71.3656	B	G26		180.318	251.88	216.099	1	84.4185	216.099	84.4185	84.4185	B	G26		575	cell-cell junction [GO:0005911]; dendrite [GO:0030425]; dendritic spine [GO:0043197]; extracellular space [GO:0005615]; focal adhesion [GO:0005925]; integral component of membrane [GO:0016021]; integral component of plasma membrane [GO:0005887]; perinuclear region of cytoplasm [GO:0048471]; phagocytic cup [GO:0001891]; plasma membrane [GO:0005886]; postsynaptic density [GO:0014069]; postsynaptic …
G64	C9JSJ3	BHMG1	KDTASKAPKDPPES	415	428	AP	Histone		20.8066	18.4137	19.6102	0	4.04194	19.6102	4.04194	4.04194	B	G27		25.1718	20.4396	22.8057	0	7.29417	22.8057	7.29417	7.29417	B	G27		388553	nucleus [GO:0005634]; DNA binding [GO:0003677]; protein dimerization activity [GO:0046983]; regulation of transcription, DNA-templated [GO:0006355]; transcription, DNA-templated [GO:0006351]
G65	P38398	BRCA1	NIHNSKAPKKNRLR	599	612	AP	Histone		193.152	234.559	213.856	1	83.1769	213.856	83.1769	83.1769	B	G28		222.694	255.15	238.922	1	93.5249	238.922	93.5249	93.5249	B	G28		672	BRCA1-A complex [GO:0070531]; BRCA1-BARD1 complex [GO:0031436]; chromosome [GO:0005694]; cytoplasm [GO:0005737]; gamma-tubulin ring complex [GO:0008274]; intracellular ribonucleoprotein complex [GO:0030529]; lateral element [GO:0000800]; nucleoplasm [GO:0005654]; nucleus [GO:0005634]; plasma membrane [GO:0005886]; protein complex [GO:0043234]; ubiquitin ligase complex [GO:0000151]; androgen recep…
G66	Q96K17	BT3L4	QVLDSKAPKPEDID	123	136	AP	Histone		40.5345	34.1665	37.3505	0	11.2693	37.3505	11.2693	11.2693	B	G29		33.1384	22.9917	28.0651	0	9.39268	28.0651	9.39268	9.39268	B	G29		91408	NA
G67	Q3KP66	CA106	LKPGEKAPKVRRRI	157	170	AP	Histone		231.051	255.144	243.097	1	95.0898	243.097	95.0898	95.0898	B	G30		204.476	255.063	229.769	1	89.8731	229.769	89.8731	89.8731	B	G30		55765	cytoplasm [GO:0005737]; nucleus [GO:0005634]; activation of MAPK activity [GO:0000187]; cytokine production involved in immune response [GO:0002367]; innate immune response [GO:0045087]; nucleotide-binding oligomerization domain containing 2 signaling pathway [GO:0070431]; pattern recognition receptor signaling pathway [GO:0002221]; positive regulation of I-kappaB kinase/NF-kappaB signaling [GO:0…
G68	Q5SR53	CA200	FHHSVKAPKEDQAQ	135	148	AP	Histone		40.3243	39.4129	39.8686	1	12.2952	39.8686	12.2952	12.2952	B	G31		24.8822	22.8465	23.8643	0	7.71658	23.8643	7.71658	7.71658	B	G31		NA	NA
G69	Q12864	CAD17	TENIWKAPKPVEMV	235	248	AP	Histone		14.5554	13.5368	14.0461	0	1.77517	14.0461	1.77517	1.77517	B	G32		14.0088	12.777	13.3929	0	3.53846	13.3929	3.53846	3.53846	B	G32		1015	basolateral plasma membrane [GO:0016323]; cell junction [GO:0030054]; cell surface [GO:0009986]; integral component of membrane [GO:0016021]; nucleus [GO:0005634]; plasma membrane [GO:0005886]; calcium ion binding [GO:0005509]; integrin binding [GO:0005178]; proton-dependent oligopeptide secondary active transmembrane transporter activity [GO:0005427]; transporter activity [GO:0005215]; adherens …
G70	Q8ND61	CC020	HCQEGKAPKKAFKF	362	375	AP	Histone		104.447	132.261	118.354	1	44.2698	118.354	44.2698	44.2698	B	G33		229.646	255.118	242.382	1	94.9056	242.382	94.9056	94.9056	B	G33		84077	cytoplasm [GO:0005737]; integral component of membrane [GO:0016021]
G71	Q96MH7	CE034	SETNNKAPKDKLVE	162	175	AP	Histone		16.4652	15.0653	15.7653	0	2.47554	15.7653	2.47554	2.47554	B	G34		24.8485	18.8797	21.8641	0	6.91849	21.8641	6.91849	6.91849	B	G34		375444	NA
G72	Q9P2D1	CHD7	EPKTPKAPKIPKEP	667	680	AP	Histone		17.423	15.3002	16.3616	0	2.71848	16.3616	2.71848	2.71848	B	G35		24.2584	17.7406	20.9995	0	6.5735	20.9995	6.5735	6.5735	B	G35		55636	nucleolus [GO:0005730]; nucleus [GO:0005634]; ATP binding [GO:0005524]; chromatin binding [GO:0003682]; helicase activity [GO:0004386]; promoter-specific chromatin binding [GO:1990841]; RNA polymerase II core promoter proximal region sequence-specific DNA binding [GO:0000978]; adult heart development [GO:0007512]; adult walking behavior [GO:0007628]; aorta morphogenesis [GO:0035909]; atrioventric…
G73	Q8NCH0	CHSTE	TAWRGKAPKPGGLS	81	94	AP	Histone		202.265	243.479	222.872	1	86.8499	222.872	86.8499	86.8499	B	G36		208.378	255.15	231.764	1	90.6689	231.764	90.6689	90.6689	B	G36		113189	extracellular exosome [GO:0070062]; Golgi membrane [GO:0000139]; integral component of membrane [GO:0016021]; N-acetylgalactosamine 4-O-sulfotransferase activity [GO:0001537]; phosphate ion binding [GO:0042301]; carbohydrate biosynthetic process [GO:0016051]; dermatan sulfate biosynthetic process [GO:0030208]; dermatan sulfate proteoglycan metabolic process [GO:0050655]
G74	Q711Q0	CJ071	TVPESKAPKHYGDT	296	309	AP	Histone		18.1476	15.4753	16.8115	0	2.90177	16.8115	2.90177	2.90177	B	G37		16.3382	15.4771	15.9077	0	4.54186	15.9077	4.54186	4.54186	B	G37		118461	NA
H1	Q13822	ENPP2	ASYMKKDSKVMPNI	176	189	DS	Mutant		95.66	99.966	97.813	1	36.4734	50	19.6706	19.6706	A	H1		20.3491	23.0038	21.6765	1	6.1763	21.6765	6.1763	6.1763	A	H1		5168	extracellular space [GO:0005615]; integral component of plasma membrane [GO:0005887]; plasma membrane [GO:0005886]; alkylglycerophosphoethanolamine phosphodiesterase activity [GO:0047391]; calcium ion binding [GO:0005509]; hydrolase activity [GO:0016787]; lysophospholipase activity [GO:0004622]; nucleic acid binding [GO:0003676]; nucleotide diphosphatase activity [GO:0004551]; phosphodiesterase I…
H2	Q8IV48	ERI1	DGQETKDSKFITSS	44	57	DS	Mutant		32.4324	31.2173	31.8248	1	9.66576	31.8248	12.5203	12.5203	A	H2		14.1359	13.3253	13.7306	0	2.98318	13.7306	2.98318	2.98318	A	H2		90459	cytoplasm [GO:0005737]; histone pre-mRNA 3'end processing complex [GO:0071204]; nucleolus [GO:0005730]; nucleoplasm [GO:0005654]; nucleus [GO:0005634]; 3'-5' exonuclease activity [GO:0008408]; 3'-5'-exoribonuclease activity [GO:0000175]; histone pre-mRNA stem-loop binding [GO:0071207]; metal ion binding [GO:0046872]; ribosome binding [GO:0043022]; rRNA binding [GO:0019843]; DNA metabolic process …
H3	Q6SJ93	F111B	NELHEKDSKLCIYA	202	215	DS	Mutant		20.3183	19.2089	19.7636	0	4.76591	19.7636	7.77524	7.77524	A	H3		14.4464	13.2609	13.8537	0	3.03264	13.8537	3.03264	3.03264	A	H3		374393	NA
H4	Q5BKY9	F133B	LEKKKKDSKALAEF	48	61	DS	Mutant		28.4299	25.8359	27.1329	0	7.75968	15	5.90118	5.90118	A	H4		18.4551	16.833	17.644	0	4.55582	17.644	4.55582	4.55582	A	H4		257415	RNA binding [GO:0003723]
H5	Q8IWN6	F223A	IIPPNKDSKRCLRK	83	96	DS	Mutant		163.541	191.181	177.361	1	68.7897	177.361	69.7759	69.7759	A	H5		147.885	169.136	158.511	1	61.1644	158.511	61.1644	61.1644	A	H5		NA	NA
H6	A6NKX1	F223B	IIPPNKDSKRCLRK	83	96	DS	Mutant		138.801	185.011	161.906	1	62.5111	161.906	63.6958	63.6958	A	H6		157.337	189.988	173.662	1	67.2533	173.662	67.2533	67.2533	A	H6		NA	NA
H7	Q9BQL6	FERM1	YLVRFKDSKKDDIL	570	583	DS	Mutant		161.901	184.002	172.951	1	66.9983	172.951	68.0412	68.0412	A	H7		56.2408	76.1481	66.1944	1	24.0663	66.1944	24.0663	24.0663	A	H7		55612	cell junction [GO:0030054]; cytosol [GO:0005829]; filamentous actin [GO:0031941]; focal adhesion [GO:0005925]; ruffle membrane [GO:0032587]; basement membrane organization [GO:0071711]; cell adhesion [GO:0007155]; establishment of epithelial cell polarity [GO:0090162]; keratinocyte migration [GO:0051546]; keratinocyte proliferation [GO:0043616]; negative regulation of canonical Wnt signaling path…
H8	P55075	FGF8	KGRPRKDSKTRQHQ	174	187	DS	Mutant		205.6	255.15	230.375	1	90.3267	230.375	90.6324	90.6324	A	H8		243.627	255.15	249.389	1	97.6848	249.389	97.6848	97.6848	A	H8		2253	external side of plasma membrane [GO:0009897]; extracellular region [GO:0005576]; extracellular space [GO:0005615]; intracellular [GO:0005622]; 1-phosphatidylinositol-3-kinase activity [GO:0016303]; chemoattractant activity [GO:0042056]; fibroblast growth factor receptor binding [GO:0005104]; growth factor activity [GO:0008083]; phosphatidylinositol-4,5-bisphosphate 3-kinase activity [GO:0046934]…
H9	Q9Y3D6	FIS1	EELLPKDSKEEQRD	59	72	DS	Mutant		24.5829	22.7763	23.6796	0	6.35679	19	7.47483	7.47483	A	H9		17.2165	15.0342	16.1253	0	3.94552	16.1253	3.94552	3.94552	A	H9		51024	endoplasmic reticulum [GO:0005783]; integral component of mitochondrial outer membrane [GO:0031307]; integral component of peroxisomal membrane [GO:0005779]; membrane [GO:0016020]; mitochondrion [GO:0005739]; peroxisome [GO:0005777]; protein complex [GO:0043234]; protein complex binding [GO:0032403]; receptor binding [GO:0005102]; autophagy of mitochondrion [GO:0000422]; calcium-mediated signalin…
H10	Q5CZC0	FSIP2	CQQPLKDSKTERKT	2198	2211	DS	Mutant		19.8258	18.3243	19.0751	0	4.48619	19.0751	7.50435	7.50435	A	H10		23.2275	25.8345	24.531	1	7.32343	24.531	7.32343	7.32343	A	H10		401024	mitochondrion [GO:0005739]
H11	Q96C23	GALM	HNFCLKDSKEKHFC	244	257	DS	Mutant		37.8727	44.2953	41.084	1	13.4273	41.084	16.1629	16.1629	A	H11		18.1019	20.5064	19.3042	1	5.22297	19.3042	5.22297	5.22297	A	H11		130589	cytoplasm [GO:0005737]; extracellular exosome [GO:0070062]; aldose 1-epimerase activity [GO:0004034]; carbohydrate binding [GO:0030246]; galactose catabolic process via UDP-galactose [GO:0033499]; galactose metabolic process [GO:0006012]; glucose metabolic process [GO:0006006]
H12	A4D1E9	GTPBA	KISALKDSKGKDCE	76	89	DS	Mutant		19.4545	17.6826	18.5686	0	4.28044	18.5686	7.30511	7.30511	A	H12		7.85385	7.81102	7.83244	1	0.612938	7.83244	0.612938	0.612938	A	H12		85865	chromosome [GO:0005694]; mitochondrion [GO:0005739]; nucleolus [GO:0005730]; GTP binding [GO:0005525]; RNA binding [GO:0003723]; ribosome biogenesis [GO:0042254]
H13	P33778	H2B1B	APAPKKDSKKAITK	8	21	DS	Mutant		52.8644	63.9736	58.419	1	20.4697	58.419	22.9828	22.9828	A	H13		10.9716	11.583	11.2773	1	1.9973	11.2773	1.9973	1.9973	A	H13		3018	cytosol [GO:0005829]; nuclear chromosome, telomeric region [GO:0000784]; nucleoplasm [GO:0005654]; nucleosome [GO:0000786]; nucleus [GO:0005634]; DNA binding [GO:0003677]; protein heterodimerization activity [GO:0046982]; nucleosome assembly [GO:0006334]; protein ubiquitination [GO:0016567]
H14	P62807	H2B1C	APAPKKDSKKAVTK	8	21	DS	Mutant		44.9792	49.8247	47.402	1	15.994	47.402	18.6485	18.6485	A	H14		11.0476	11.6215	11.3345	1	2.02028	11.3345	2.02028	2.02028	A	H14		3017	cytosol [GO:0005829]; extracellular exosome [GO:0070062]; extracellular space [GO:0005615]; nucleoplasm [GO:0005654]; nucleosome [GO:0000786]; nucleus [GO:0005634]; DNA binding [GO:0003677]; identical protein binding [GO:0042802]; protein heterodimerization activity [GO:0046982]; antibacterial humoral response [GO:0019731]; antimicrobial humoral immune response mediated by antimicrobial peptide […
H15	P58876	H2B1D	APAPKKDSKKAVTK	8	21	DS	Mutant		60.7675	73.4541	67.1108	1	24.0007	67.1108	26.4022	26.4022	A	H15		11.3328	12.0867	11.7097	1	2.17107	11.7097	2.17107	2.17107	A	H15		3017	cytosol [GO:0005829]; extracellular exosome [GO:0070062]; nucleoplasm [GO:0005654]; nucleosome [GO:0000786]; nucleus [GO:0005634]; DNA binding [GO:0003677]; protein heterodimerization activity [GO:0046982]; nucleosome assembly [GO:0006334]; protein ubiquitination [GO:0016567]
H16	Q93079	H2B1H	APAPKKDSKKAVTK	8	21	DS	Mutant		59.6769	72.1785	65.9277	1	23.52	65.9277	25.9368	25.9368	A	H16		11.8677	13.3452	12.6064	1	2.53142	12.6064	2.53142	2.53142	A	H16		8345	cytosol [GO:0005829]; extracellular exosome [GO:0070062]; nucleoplasm [GO:0005654]; nucleosome [GO:0000786]; nucleus [GO:0005634]; protein complex [GO:0043234]; DNA binding [GO:0003677]; enzyme binding [GO:0019899]; protein heterodimerization activity [GO:0046982]; STAT family protein binding [GO:0097677]; ubiquitin-like protein ligase binding [GO:0044389]; nucleosome assembly [GO:0006334]; prote…
H17	P06899	H2B1J	APAPKKDSKKAVTK	8	21	DS	Mutant		48.9606	58.3935	53.677	1	18.5432	53.677	21.1172	21.1172	A	H17		11.9113	12.7064	12.3088	1	2.41182	12.3088	2.41182	2.41182	A	H17		8970	cytosol [GO:0005829]; extracellular space [GO:0005615]; nucleoplasm [GO:0005654]; nucleosome [GO:0000786]; nucleus [GO:0005634]; DNA binding [GO:0003677]; lipopolysaccharide binding [GO:0001530]; protein heterodimerization activity [GO:0046982]; antibacterial humoral response [GO:0019731]; antimicrobial humoral immune response mediated by antimicrobial peptide [GO:0061844]; defense response to Gr…
H18	O60814	H2B1K	APAPKKDSKKAVTK	8	21	DS	Mutant		34.8164	41.0802	37.9483	1	12.1534	37.9483	14.9293	14.9293	A	H18		16.256	16.2951	16.2756	1	4.00589	16.2756	4.00589	4.00589	A	H18		85236	cytosol [GO:0005829]; extracellular space [GO:0005615]; nucleoplasm [GO:0005654]; nucleosome [GO:0000786]; nucleus [GO:0005634]; DNA binding [GO:0003677]; protein heterodimerization activity [GO:0046982]; antibacterial humoral response [GO:0019731]; antimicrobial humoral immune response mediated by antimicrobial peptide [GO:0061844]; defense response to Gram-negative bacterium [GO:0050829]; defen…
H19	Q99880	H2B1L	APAPKKDSKKAVTK	8	21	DS	Mutant		27.8997	31.8924	29.896	1	8.88221	29.896	11.7615	11.7615	A	H19		12.0067	12.9012	12.4539	1	2.47014	12.4539	2.47014	2.47014	A	H19		8340	cytosol [GO:0005829]; extracellular exosome [GO:0070062]; nucleoplasm [GO:0005654]; nucleosome [GO:0000786]; nucleus [GO:0005634]; DNA binding [GO:0003677]; protein heterodimerization activity [GO:0046982]; nucleosome assembly [GO:0006334]; protein ubiquitination [GO:0016567]
H20	Q99879	H2B1M	APVPKKDSKKAINK	8	21	DS	Mutant		40.4593	52.603	46.5311	1	15.6402	46.5311	18.3059	18.3059	A	H20		11.7296	12.1762	11.9529	1	2.26879	11.9529	2.26879	2.26879	A	H20		8342	cytosol [GO:0005829]; extracellular exosome [GO:0070062]; nucleoplasm [GO:0005654]; nucleosome [GO:0000786]; nucleus [GO:0005634]; DNA binding [GO:0003677]; protein heterodimerization activity [GO:0046982]; nucleosome assembly [GO:0006334]; protein ubiquitination [GO:0016567]
H21	Q99877	H2B1N	APAPKKDSKKAVTK	8	21	DS	Mutant		26.1247	31.219	28.6718	1	8.38487	28.6718	11.2798	11.2798	A	H21		12.856	14.3907	13.6233	1	2.94007	13.6233	2.94007	2.94007	A	H21		8341	cytosol [GO:0005829]; extracellular exosome [GO:0070062]; nucleoplasm [GO:0005654]; nucleosome [GO:0000786]; nucleus [GO:0005634]; DNA binding [GO:0003677]; protein heterodimerization activity [GO:0046982]; nucleosome assembly [GO:0006334]; protein ubiquitination [GO:0016567]
H22	P23527	H2B1O	APAPKKDSKKAVTK	8	21	DS	Mutant		29.766	36.5229	33.1445	1	10.2019	33.1445	13.0394	13.0394	A	H22		12.1517	12.7488	12.4503	1	2.46866	12.4503	2.46866	2.46866	A	H22		8348	cytosol [GO:0005829]; nucleoplasm [GO:0005654]; nucleosome [GO:0000786]; nucleus [GO:0005634]; DNA binding [GO:0003677]; protein heterodimerization activity [GO:0046982]; nucleosome assembly [GO:0006334]; protein ubiquitination [GO:0016567]
H23	Q6DN03	H2B2C	APAPKKDSKKAVTK	8	21	DS	Mutant		36.5471	43.4181	39.9826	1	12.9799	39.9826	15.7296	15.7296	A	H23		12.5132	13.5396	13.0264	1	2.70017	13.0264	2.70017	2.70017	A	H23		NA	nucleosome [GO:0000786]; nucleus [GO:0005634]; DNA binding [GO:0003677]; protein heterodimerization activity [GO:0046982]; nucleosome assembly [GO:0006334]
H24	Q6DRA6	H2B2D	APAPKKDSKKAVTK	8	21	DS	Mutant		37.065	43.2152	40.1401	1	13.0439	40.1401	15.7916	15.7916	A	H24		12.2015	12.8069	12.5042	1	2.49034	12.5042	2.49034	2.49034	A	H24		NA	extracellular exosome [GO:0070062]; nucleosome [GO:0000786]; nucleus [GO:0005634]; DNA binding [GO:0003677]; protein heterodimerization activity [GO:0046982]; nucleosome assembly [GO:0006334]
H25	Q16778	H2B2E	APAPKKDSKKAVTK	8	21	DS	Mutant		31.4013	38.211	34.8062	1	10.8769	34.8062	13.6932	13.6932	A	H25		11.0662	11.9482	11.5072	1	2.08966	11.5072	2.08966	2.08966	A	H25		8349	cytosol [GO:0005829]; extracellular exosome [GO:0070062]; extracellular space [GO:0005615]; nucleoplasm [GO:0005654]; nucleosome [GO:0000786]; nucleus [GO:0005634]; DNA binding [GO:0003677]; protein heterodimerization activity [GO:0046982]; antibacterial humoral response [GO:0019731]; antimicrobial humoral immune response mediated by antimicrobial peptide [GO:0061844]; defense response to Gram-po…
H26	Q5QNW6	H2B2F	APAPKKDSKKAVTK	8	21	DS	Mutant		29.2479	33.7735	31.5107	1	9.53816	31.5107	12.3967	12.3967	A	H26		10.9841	11.6815	11.3328	1	2.01958	11.3328	2.01958	2.01958	A	H26		440689	cytosol [GO:0005829]; extracellular exosome [GO:0070062]; nucleoplasm [GO:0005654]; nucleosome [GO:0000786]; nucleus [GO:0005634]; DNA binding [GO:0003677]; protein heterodimerization activity [GO:0046982]; nucleosome assembly [GO:0006334]
H27	Q8N257	H2B3B	APAPKKDSKKAVTK	8	21	DS	Mutant		18.45	22.0071	20.2285	1	4.95478	20.2285	7.95813	7.95813	A	H27		10.6266	11.1131	10.8699	1	1.83356	10.8699	1.83356	1.83356	A	H27		128312	cytosol [GO:0005829]; nucleoplasm [GO:0005654]; nucleosome [GO:0000786]; nucleus [GO:0005634]; DNA binding [GO:0003677]; protein heterodimerization activity [GO:0046982]; nucleosome assembly [GO:0006334]
H28	P57053	H2BFS	APAPKKDSKKAVTK	8	21	DS	Mutant		13.9805	15.4453	14.7129	1	2.71406	14.7129	5.78822	5.78822	A	H28		16.1272	14.0045	15.0659	0	3.51977	15.0659	3.51977	3.51977	A	H28		102724334	cytosol [GO:0005829]; extracellular space [GO:0005615]; nucleoplasm [GO:0005654]; nucleosome [GO:0000786]; nucleus [GO:0005634]; DNA binding [GO:0003677]; protein heterodimerization activity [GO:0046982]; antibacterial humoral response [GO:0019731]; antimicrobial humoral immune response mediated by antimicrobial peptide [GO:0061844]; defense response to Gram-positive bacterium [GO:0050830]; innat…
H29	Q15751	HERC1	CRLPGKDSKLQLLM	3678	3691	DS	Mutant		23.4273	30.9027	27.165	1	7.77273	27.165	10.687	10.687	A	H29		139.118	152.002	145.56	1	55.96	196	76.23	76.23	A	H29		8925	cytoplasm [GO:0005737]; cytosol [GO:0005829]; Golgi apparatus [GO:0005794]; membrane [GO:0016020]; ARF guanyl-nucleotide exchange factor activity [GO:0005086]; ubiquitin-protein transferase activity [GO:0004842]; cerebellar Purkinje cell differentiation [GO:0021702]; negative regulation of autophagy [GO:0010507]; neuromuscular process controlling balance [GO:0050885]; neuron projection developmen…
H30	O95714	HERC2	QLGGLKDSKIKVPS	2971	2984	DS	Mutant		13.0497	11.9517	12.5007	0	1.81536	12.5007	4.91792	4.91792	A	H30		24.1318	18.1439	21.1378	0	5.95985	21.1378	5.95985	5.95985	A	H30		8924	centriole [GO:0005814]; cytoplasm [GO:0005737]; membrane [GO:0016020]; mitochondrial inner membrane [GO:0005743]; nucleoplasm [GO:0005654]; nucleus [GO:0005634]; guanyl-nucleotide exchange factor activity [GO:0005085]; SUMO binding [GO:0032183]; ubiquitin protein ligase activity [GO:0061630]; ubiquitin protein ligase binding [GO:0031625]; ubiquitin-protein transferase activity [GO:0004842]; zinc …
H31	P17096-3	HMGA1	PRGRPKDSKKNWRR	57	70	DS	Mutant		214.592	247.098	230.845	1	90.5176	230.845	90.8173	90.8173	A	H31		254.637	255.15	254.894	1	99.897	254.894	99.897	99.897	A	H31		3159	cytosol [GO:0005829]; focal adhesion [GO:0005925]; nucleoplasm [GO:0005654]; nucleus [GO:0005634]; RNA polymerase II transcription factor complex [GO:0090575]; senescence-associated heterochromatin focus [GO:0035985]; transcription factor complex [GO:0005667]; 5'-deoxyribose-5-phosphate lyase activity [GO:0051575]; AT DNA binding [GO:0003680]; chromatin binding [GO:0003682]; DNA binding [GO:00036…
H32	P17096	HMGA1	PRGRPKDSKNKGAA	57	70	DS	Mutant		189.224	235.373	212.298	1	82.983	212.298	83.5207	83.5207	A	H32		172.913	219.122	196.018	1	76.2371	196.018	76.2371	76.2371	A	H32		3159	cytosol [GO:0005829]; focal adhesion [GO:0005925]; nucleoplasm [GO:0005654]; nucleus [GO:0005634]; RNA polymerase II transcription factor complex [GO:0090575]; senescence-associated heterochromatin focus [GO:0035985]; transcription factor complex [GO:0005667]; 5'-deoxyribose-5-phosphate lyase activity [GO:0051575]; AT DNA binding [GO:0003680]; chromatin binding [GO:0003682]; DNA binding [GO:00036…
H33	P52926	HMGA2	PRGRPKDSKNKSPS	48	61	DS	Mutant		134.916	198.264	166.59	1	64.4141	166.59	65.5386	65.5386	A	H33		108.35	136.063	122.206	1	46.5752	196	76.23	76.23	A	H33		8091	nuclear chromosome [GO:0000228]; nucleoplasm [GO:0005654]; nucleus [GO:0005634]; protein-DNA complex [GO:0032993]; senescence-associated heterochromatin focus [GO:0035985]; SMAD protein complex [GO:0071141]; 5'-deoxyribose-5-phosphate lyase activity [GO:0051575]; AT DNA binding [GO:0003680]; C2H2 zinc finger domain binding [GO:0070742]; cAMP response element binding [GO:0035497]; core promoter bi…
H34	Q7Z6Z7	HUWE1	GKQKGKDSKPLMPT	2055	2068	DS	Mutant		24.8787	26.1971	25.5379	1	7.1117	25.5379	10.0469	10.0469	A	H34		14.2279	16.2707	15.2493	1	3.59348	15.2493	3.59348	3.59348	A	H34		10075	cytoplasm [GO:0005737]; cytosol [GO:0005829]; extracellular exosome [GO:0070062]; extracellular region [GO:0005576]; ficolin-1-rich granule lumen [GO:1904813]; membrane [GO:0016020]; nucleoplasm [GO:0005654]; nucleus [GO:0005634]; secretory granule lumen [GO:0034774]; DNA binding [GO:0003677]; RNA binding [GO:0003723]; ubiquitin protein ligase activity [GO:0061630]; ubiquitin-protein transferase …
H35	Q7Z6Z7	HUWE1	ISPTTKDSKSPAKV	3546	3559	DS	Mutant		18.2304	17.4012	17.8158	1	3.97461	17.8158	7.00894	7.00894	A	H35		8.75504	8.39835	8.57669	1	0.912025	8.57669	0.912025	0.912025	A	H35		10075	cytoplasm [GO:0005737]; cytosol [GO:0005829]; extracellular exosome [GO:0070062]; extracellular region [GO:0005576]; ficolin-1-rich granule lumen [GO:1904813]; membrane [GO:0016020]; nucleoplasm [GO:0005654]; nucleus [GO:0005634]; secretory granule lumen [GO:0034774]; DNA binding [GO:0003677]; RNA binding [GO:0003723]; ubiquitin protein ligase activity [GO:0061630]; ubiquitin-protein transferase …
H36	Q16666	IF16	EKAGPKDSKVSEEQ	135	148	DS	Mutant		17.1432	16.04	16.5916	0	3.47729	16.5916	6.52733	6.52733	A	H36		7.87753	7.51198	7.69476	1	0.55761	7.69476	0.55761	0.55761	A	H36		3428	cytosol [GO:0005829]; membrane [GO:0016020]; nuclear speck [GO:0016607]; nucleolus [GO:0005730]; nucleoplasm [GO:0005654]; nucleus [GO:0005634]; core promoter binding [GO:0001047]; double-stranded DNA binding [GO:0003690]; identical protein binding [GO:0042802]; RNA binding [GO:0003723]; RNA polymerase II core promoter proximal region sequence-specific DNA binding [GO:0000978]; transcription fact…
H37	Q9NP60	IRPL2	SLIKWKDSKSSKLN	532	545	DS	Mutant		71.3785	102.4	86.8894	1	32.0357	86.8894	34.1833	34.1833	A	H37		33.1473	38.651	35.8992	1	11.8918	35.8992	11.8918	11.8918	A	H37		26280	integral component of membrane [GO:0016021]; plasma membrane [GO:0005886]; interleukin-1 receptor activity [GO:0004908]; interleukin-1, Type II, blocking receptor activity [GO:0004910]; central nervous system development [GO:0007417]
H38	Q8N436	CPXM2	ATKPKKAPKREKSA	82	95	AP	Histone		77.3556	85.1053	81.2305	1	29.1458	81.2305	29.1458	29.1458	B	H1		119.455	151.669	135.562	1	52.2841	135.562	52.2841	52.2841	B	H1		119587	extracellular space [GO:0005615]; zinc ion binding [GO:0008270]; proteolysis [GO:0006508]
H39	Q9BQM9	CT144	SHKRTKAPKQARKE	6	19	AP	Histone		196.801	244.732	220.766	1	85.9922	220.766	85.9922	85.9922	B	H2		219.139	255.15	237.145	1	92.8158	237.145	92.8158	92.8158	B	H2		128864	NA
H40	Q6PD62	CTR9	KAEKKKAPKPERLP	988	1001	AP	Histone		96.0632	109.855	102.959	1	37.9979	102.959	37.9979	37.9979	B	H3		36.3163	32.7241	34.5202	0	11.9683	20	6.1747	6.1747	B	H3		9646	Cdc73/Paf1 complex [GO:0016593]; nuclear speck [GO:0016607]; nucleoplasm [GO:0005654]; transcriptionally active chromatin [GO:0035327]; RNA polymerase II core binding [GO:0000993]; SH2 domain binding [GO:0042169]; blastocyst growth [GO:0001832]; cellular response to lipopolysaccharide [GO:0071222]; endodermal cell fate commitment [GO:0001711]; histone H2B ubiquitination [GO:0033523]; histone H3-K…
H41	Q8N8A6	DDX51	GFGKRKAPKVQPFL	165	178	AP	Histone		248.061	255.15	251.606	1	98.556	251.606	98.556	98.556	B	H4		189.172	255.148	222.16	1	86.8369	222.16	86.8369	86.8369	B	H4		317781	cytoplasm [GO:0005737]; membrane [GO:0016020]; nucleolus [GO:0005730]; ATP binding [GO:0005524]; ATP-dependent RNA helicase activity [GO:0004004]; RNA binding [GO:0003723]; RNA secondary structure unwinding [GO:0010501]; rRNA processing [GO:0006364]
H42	Q68D51	DEN2C	AKSAFKAPKLPPKP	344	357	AP	Histone		136.115	148.758	142.436	1	54.0809	142.436	54.0809	54.0809	B	H5		197.313	255.109	226.211	1	88.4533	226.211	88.4533	88.4533	B	H5		163259	Rab guanyl-nucleotide exchange factor activity [GO:0017112]
H43	Q68D51-3	DEN2C	AKSAFKAPKLVLKI	344	357	AP	Histone		227.016	252.9	239.958	1	93.8109	239.958	93.8109	93.8109	B	H6		205.866	249.922	227.894	1	89.1248	227.894	89.1248	89.1248	B	H6		163259	Rab guanyl-nucleotide exchange factor activity [GO:0017112]
H44	Q9NPF5	DMAP1	RRTERKAPKKKLPQ	282	295	AP	Histone		222.256	254.958	238.607	1	93.2604	238.607	93.2604	93.2604	B	H7		224.947	255.15	240.048	1	93.9744	240.048	93.9744	93.9744	B	H7		55929	cytoplasm [GO:0005737]; cytosol [GO:0005829]; NuA4 histone acetyltransferase complex [GO:0035267]; nucleoplasm [GO:0005654]; nucleus [GO:0005634]; replication fork [GO:0005657]; RNA polymerase II repressing transcription factor binding [GO:0001103]; transcription corepressor activity [GO:0003714]; chromatin remodeling [GO:0006338]; DNA methylation [GO:0006306]; DNA repair [GO:0006281]; histone H2…
H45	O60469	DSCAM	IRVTWKAPKKHLQN	1001	1014	AP	Histone		216.004	255.102	235.553	1	92.0163	235.553	92.0163	92.0163	B	H8		152.388	213.82	183.104	1	71.2536	183.104	71.2536	71.2536	B	H8		1826	axon [GO:0030424]; cell junction [GO:0030054]; extracellular region [GO:0005576]; growth cone [GO:0030426]; integral component of plasma membrane [GO:0005887]; membrane [GO:0016020]; plasma membrane [GO:0005886]; synapse [GO:0045202]; camera-type eye photoreceptor cell differentiation [GO:0060219]; cell adhesion [GO:0007155]; dendrite morphogenesis [GO:0048813]; dendrite self-avoidance [GO:007059…
H46	Q8TD84	DSCL1	IQVTWKAPKKELQN	1003	1016	AP	Histone		72.7818	81.2699	77.0259	1	27.4329	77.0259	27.4329	27.4329	B	H9		60.2585	68.3357	64.2971	1	23.8493	64.2971	23.8493	23.8493	B	H9		57453	cell junction [GO:0030054]; cell surface [GO:0009986]; extracellular space [GO:0005615]; integral component of membrane [GO:0016021]; plasma membrane [GO:0005886]; synapse [GO:0045202]; protein homodimerization activity [GO:0042803]; axonogenesis [GO:0007409]; brain development [GO:0007420]; cell fate determination [GO:0001709]; central nervous system development [GO:0007417]; dorsal/ventral patt…
H47	Q8IVF4	DYH10	HTNTGKAPKLASYY	848	861	AP	Histone		200.605	245.761	223.183	1	86.9768	223.183	86.9768	86.9768	B	H10		47.2739	60.1133	53.6936	1	19.6185	53.6936	19.6185	19.6185	B	H10		196385	cilium [GO:0005929]; cytoplasm [GO:0005737]; dynein complex [GO:0030286]; microtubule [GO:0005874]; ATP binding [GO:0005524]; ATP-dependent microtubule motor activity, minus-end-directed [GO:0008569]; dynein intermediate chain binding [GO:0045505]; dynein light chain binding [GO:0045503]; dynein light intermediate chain binding [GO:0051959]; microtubule-based movement [GO:0007018]
H48	O43781	DYRK3	SNSSSKAPKVVPLT	129	142	AP	Histone		32.537	28.3432	30.4401	0	8.45403	30.4401	8.45403	8.45403	B	H11		12.3694	8.76518	10.5673	0	2.41103	10.5673	2.41103	2.41103	B	H11		8444	cytoplasm [GO:0005737]; cytoplasmic stress granule [GO:0010494]; cytosol [GO:0005829]; intracellular membrane-bounded organelle [GO:0043231]; nucleoplasm [GO:0005654]; nucleus [GO:0005634]; ATP binding [GO:0005524]; magnesium ion binding [GO:0000287]; protein kinase activity [GO:0004672]; protein serine/threonine kinase activity [GO:0004674]; protein serine/threonine/tyrosine kinase activity [GO:…
H49	Q5JVL4	EFHC1	FALIPKAPKKDVIK	398	411	AP	Histone		58.944	65.745	62.3445	1	21.4517	62.3445	21.4517	21.4517	B	H12		16.739	15.733	16.236	0	4.67285	16.236	4.67285	4.67285	B	H12		114327	axoneme [GO:0005930]; centrosome [GO:0005813]; cytoplasm [GO:0005737]; mitotic spindle [GO:0072686]; neuronal cell body [GO:0043025]; calcium ion binding [GO:0005509]; protein C-terminus binding [GO:0008022]; cerebral cortex cell migration [GO:0021795]
H50	P15502	ELN	LGYPIKAPKLPGGY	204	217	AP	Histone		80.7908	100.294	90.5422	1	32.9394	90.5422	32.9394	32.9394	B	H13		36.9892	50.7225	43.8559	1	15.6932	43.8559	15.6932	15.6932	B	H13		2006	elastic fiber [GO:0071953]; extracellular matrix [GO:0031012]; extracellular region [GO:0005576]; proteinaceous extracellular matrix [GO:0005578]; extracellular matrix structural constituent [GO:0005201]; animal organ morphogenesis [GO:0009887]; blood circulation [GO:0008015]; cell proliferation [GO:0008283]; extracellular matrix disassembly [GO:0022617]; extracellular matrix organization [GO:003…
H51	P15502-11	ELN	LGYPIKAPKLPGYG	101	114	AP	Histone		93.7299	111.881	102.805	1	37.9354	102.805	37.9354	37.9354	B	H14		46.6897	57.5917	52.1407	1	18.9989	52.1407	18.9989	18.9989	B	H14		2006	elastic fiber [GO:0071953]; extracellular matrix [GO:0031012]; extracellular region [GO:0005576]; proteinaceous extracellular matrix [GO:0005578]; extracellular matrix structural constituent [GO:0005201]; animal organ morphogenesis [GO:0009887]; blood circulation [GO:0008015]; cell proliferation [GO:0008283]; extracellular matrix disassembly [GO:0022617]; extracellular matrix organization [GO:003…
H52	Q01844	EWS	ECNQCKAPKPEGFL	539	552	AP	Histone		23.4621	19.9988	21.7304	0	4.90574	21.7304	4.90574	4.90574	B	H15		11.3186	7.96912	9.64385	0	2.04258	9.64385	2.04258	2.04258	B	H15		2130	cytoplasm [GO:0005737]; nucleolus [GO:0005730]; nucleus [GO:0005634]; plasma membrane [GO:0005886]; calmodulin binding [GO:0005516]; identical protein binding [GO:0042802]; metal ion binding [GO:0046872]; RNA binding [GO:0003723]; regulation of transcription, DNA-templated [GO:0006355]; transcription, DNA-templated [GO:0006351]
H53	Q8IXS0	F217A	QKEEIKAPKRNFGT	455	468	AP	Histone		26.9426	21.4618	24.2022	0	5.91273	24.2022	5.91273	5.91273	B	H16		14.9686	11.8158	13.3922	0	3.53818	13.3922	3.53818	3.53818	B	H16		222826	NA
H54	Q96M60	F227B	LAGISKAPKKTKIK	403	416	AP	Histone		61.3368	72.2371	66.787	1	23.2616	66.787	23.2616	23.2616	B	H17		127.075	165.073	146.074	1	56.4783	146.074	56.4783	56.4783	B	H17		196951	NA
H55	Q9Y2H6	FND3A	VPAALKAPKIEKVN	1046	1059	AP	Histone		21.9352	20.6588	21.297	0	4.72915	21.297	4.72915	4.72915	B	H18		12.8723	10.4407	11.6565	0	2.84562	11.6565	2.84562	2.84562	B	H18		22862	acrosomal vesicle [GO:0001669]; cytosol [GO:0005829]; Golgi apparatus [GO:0005794]; Golgi membrane [GO:0000139]; integral component of membrane [GO:0016021]; membrane [GO:0016020]; vesicle membrane [GO:0012506]; RNA binding [GO:0003723]; cell-cell adhesion [GO:0098609]; fertilization [GO:0009566]; Sertoli cell development [GO:0060009]; spermatid development [GO:0007286]
H56	P98177	FOXO4	LRGRSKAPKKKPSV	205	218	AP	Histone		209.994	254.765	232.38	1	90.7234	232.38	90.7234	90.7234	B	H19		158.937	253.411	206.174	1	80.4586	206.174	80.4586	80.4586	B	H19		4303	cytoplasm [GO:0005737]; cytosol [GO:0005829]; nuclear speck [GO:0016607]; nucleoplasm [GO:0005654]; nucleus [GO:0005634]; beta-catenin binding [GO:0008013]; DNA binding [GO:0003677]; enzyme binding [GO:0019899]; identical protein binding [GO:0042802]; promoter-specific chromatin binding [GO:1990841]; RNA polymerase II transcription factor activity, sequence-specific DNA binding [GO:0000981]; sequ…
H57	P35637	FUS	ECNQCKAPKPDGPG	443	456	AP	Histone		24.3423	20.3004	22.3213	0	5.14646	22.3213	5.14646	5.14646	B	H20		15.0466	11.3033	13.175	0	3.45149	13.175	3.45149	3.45149	B	H20		2521	dendritic spine head [GO:0044327]; nucleoplasm [GO:0005654]; nucleus [GO:0005634]; perikaryon [GO:0043204]; perinuclear region of cytoplasm [GO:0048471]; polysome [GO:0005844]; DNA binding [GO:0003677]; estrogen receptor binding [GO:0030331]; identical protein binding [GO:0042802]; ionotropic glutamate receptor binding [GO:0035255]; metal ion binding [GO:0046872]; myosin V binding [GO:0031489]; r…
H58	O95166	GBRAP	PVIVEKAPKARIGD	30	43	AP	Histone		18.4476	16.9065	17.677	0	3.25438	17.677	3.25438	3.25438	B	H21		10.5104	8.47171	9.49106	0	1.98161	9.49106	1.98161	1.98161	B	H21		11337	actin cytoskeleton [GO:0015629]; autophagosome [GO:0005776]; autophagosome membrane [GO:0000421]; axoneme [GO:0005930]; cell body [GO:0044297]; cytoplasmic vesicle [GO:0031410]; cytosol [GO:0005829]; Golgi membrane [GO:0000139]; lysosome [GO:0005764]; microtubule [GO:0005874]; microtubule associated complex [GO:0005875]; perinuclear region of cytoplasm [GO:0048471]; plasma membrane [GO:0005886]; …
H59	Q9H0R8	GBRL1	PVIVEKAPKARVPD	30	43	AP	Histone		14.3635	13.4706	13.9171	0	1.7226	13.9171	1.7226	1.7226	B	H22		10.3543	8.40564	9.37999	0	1.93729	9.37999	1.93729	1.93729	B	H22		23710	autophagosome [GO:0005776]; autophagosome membrane [GO:0000421]; cell body [GO:0044297]; cytoplasmic vesicle membrane [GO:0030659]; cytosol [GO:0005829]; dendrite cytoplasm [GO:0032839]; dendrite membrane [GO:0032590]; endoplasmic reticulum [GO:0005783]; Golgi apparatus [GO:0005794]; intracellular [GO:0005622]; microtubule [GO:0005874]; beta-tubulin binding [GO:0048487]; GABA receptor binding [GO…
H60	Q9BY60	GBRL3	PLIVEKAPKARVPD	30	43	AP	Histone		13.2378	12.7184	12.9781	1	1.34006	12.9781	1.34006	1.34006	B	H23		14.8821	13.1934	14.0377	0	3.79574	14.0377	3.79574	3.79574	B	H23		NA	autophagosome membrane [GO:0000421]; cytoplasmic vesicle [GO:0031410]; cytosol [GO:0005829]; microtubule [GO:0005874]; autophagosome assembly [GO:0000045]; autophagy of mitochondrion [GO:0000422]; cellular response to nitrogen starvation [GO:0006995]
H61	O76003	GLRX3	DTICPKAPKLEERL	226	239	AP	Histone		13.8373	12.1905	13.0139	0	1.35464	13.0139	1.35464	1.35464	B	H24		9.41812	7.73087	8.57449	0	1.6159	8.57449	1.6159	1.6159	B	H24		10539	cell cortex [GO:0005938]; cytosol [GO:0005829]; dendrite [GO:0030425]; extracellular exosome [GO:0070062]; nucleus [GO:0005634]; Z disc [GO:0030018]; electron carrier activity [GO:0009055]; identical protein binding [GO:0042802]; iron-sulfur cluster binding [GO:0051536]; metal ion binding [GO:0046872]; protein disulfide oxidoreductase activity [GO:0015035]; protein kinase C binding [GO:0005080]; …
H62	Q6P2S7	GNN	SWSALKAPKSLPTH	66	79	AP	Histone		38.5199	50.2357	44.3778	1	14.1322	44.3778	14.1322	14.1322	B	H25		36.6915	53.55	45.1208	1	16.1979	45.1208	16.1979	16.1979	B	H25		NA	cytoplasm [GO:0005737]
H63	P16402	H13	SPAKAKAPKPKAAK	189	202	AP	Histone		39.7952	43.7385	41.7668	1	13.0685	41.7668	13.0685	13.0685	B	H26		50.1371	51.7753	50.9562	1	18.5263	50.9562	18.5263	18.5263	B	H26		3007	nuclear chromatin [GO:0000790]; nuclear euchromatin [GO:0005719]; nucleosome [GO:0000786]; chromatin DNA binding [GO:0031490]; RNA binding [GO:0003723]; histone H3-K27 trimethylation [GO:0098532]; histone H3-K4 trimethylation [GO:0080182]; negative regulation of transcription from RNA polymerase II promoter [GO:0000122]; nucleosome assembly [GO:0006334]; nucleosome positioning [GO:0016584]
H64	P10412	H14	AAKPKKAPKSPAKA	178	191	AP	Histone		35.1709	39.8285	37.4997	1	11.3301	37.4997	11.3301	11.3301	B	H27		112.796	160.005	136.401	1	52.6188	136.401	52.6188	52.6188	B	H27		3008	extracellular exosome [GO:0070062]; nuclear heterochromatin [GO:0005720]; nuclear nucleosome [GO:0000788]; nucleus [GO:0005634]; ADP binding [GO:0043531]; AMP binding [GO:0016208]; ATP binding [GO:0005524]; calcium ion binding [GO:0005509]; chromatin DNA binding [GO:0031490]; dATP binding [GO:0032564]; double-stranded DNA binding [GO:0003690]; GTP binding [GO:0005525]; RNA binding [GO:0003723]; h…
H65	Q8IZA3	H1FOO	VVAKAKAPKAGQGP	282	295	AP	Histone		32.3399	33.3687	32.8543	1	9.43755	32.8543	9.43755	9.43755	B	H28		27.0406	24.7329	25.8867	0	8.52351	25.8867	8.52351	8.52351	B	H28		132243	cytoplasm [GO:0005737]; extracellular exosome [GO:0070062]; female germ cell nucleus [GO:0001674]; nucleosome [GO:0000786]; nucleus [GO:0005634]; nucleosomal DNA binding [GO:0031492]; meiotic cell cycle [GO:0051321]; negative regulation of stem cell differentiation [GO:2000737]; nucleosome assembly [GO:0006334]; nucleosome positioning [GO:0016584]; regulation of DNA methylation [GO:0044030]
H66	Q9H583	HEAT1	FIYALKAPKSFPKG	796	809	AP	Histone		105.069	117.825	111.447	1	41.4559	111.447	41.4559	41.4559	B	H29		126.057	139.073	132.565	1	51.0883	132.565	51.0883	51.0883	B	H29		55127	90S preribosome [GO:0030686]; fibrillar center [GO:0001650]; membrane [GO:0016020]; mitochondrion [GO:0005739]; nucleolus [GO:0005730]; nucleoplasm [GO:0005654]; small-subunit processome [GO:0032040]; t-UTP complex [GO:0034455]; RNA binding [GO:0003723]; snoRNA binding [GO:0030515]; maturation of SSU-rRNA from tricistronic rRNA transcript (SSU-rRNA, 5.8S rRNA, LSU-rRNA) [GO:0000462]; positive reg…
H67	P00739	HPTR	TCPKWKAPKSPVGV	259	272	AP	Histone		50.8701	55.5446	53.2073	1	17.7293	53.2073	17.7293	17.7293	B	H30		150.42	217.745	184.082	1	71.6438	184.082	71.6438	71.6438	B	H30		3250	blood microparticle [GO:0072562]; extracellular exosome [GO:0070062]; extracellular region [GO:0005576]; spherical high-density lipoprotein particle [GO:0034366]; hemoglobin binding [GO:0030492]; receptor-mediated endocytosis [GO:0006898]
H68	Q9H9L3	I20L2	NQPPSKAPKLHSEP	45	58	AP	Histone		22.534	24.0092	23.2716	1	5.53358	23.2716	5.53358	5.53358	B	H31		13.0884	11.3598	12.2241	0	3.0721	12.2241	3.0721	3.0721	B	H31		81875	nucleolus [GO:0005730]; nucleoplasm [GO:0005654]; 3'-5'-exoribonuclease activity [GO:0000175]; RNA binding [GO:0003723]; rRNA processing [GO:0006364]
H69	Q9P2D0	IBTK	LFTPSKAPKPVNAW	1179	1192	AP	Histone		37.341	43.6935	40.5172	1	12.5594	40.5172	12.5594	12.5594	B	H32		18.076	19.5785	18.8273	1	5.70678	18.8273	5.70678	5.70678	B	H32		25998	cytoplasm [GO:0005737]; membrane [GO:0016020]; nucleoplasm [GO:0005654]; protein kinase binding [GO:0019901]; protein tyrosine kinase inhibitor activity [GO:0030292]; negative regulation of protein phosphorylation [GO:0001933]; release of sequestered calcium ion into cytosol [GO:0051209]
H70	P20810	ICAL	AASSSKAPKNGGKA	679	692	AP	Histone		21.7606	23.0584	22.4095	1	5.18238	22.4095	5.18238	5.18238	B	H33		33.4183	41.9758	37.6971	1	13.2359	37.6971	13.2359	13.2359	B	H33		831	cytosol [GO:0005829]; endoplasmic reticulum [GO:0005783]; membrane [GO:0016020]; cadherin binding [GO:0045296]; calcium-dependent cysteine-type endopeptidase inhibitor activity [GO:0010859]; endopeptidase inhibitor activity [GO:0004866]; RNA binding [GO:0003723]; inhibition of cysteine-type endopeptidase activity [GO:0097340]; negative regulation of type B pancreatic cell apoptotic process [GO:20…
H71	Q9HBG6-5	IF122	VTATDKAPKGQGGR	114	127	AP	Histone		18.9183	16.8183	17.8683	0	3.3323	17.8683	3.3323	3.3323	B	H34		34.5884	31.3648	32.9766	0	11.3524	32.9766	11.3524	11.3524	B	H34		55764	ciliary basal body [GO:0036064]; ciliary base [GO:0097546]; ciliary tip [GO:0097542]; cilium [GO:0005929]; cytosol [GO:0005829]; intraciliary transport particle A [GO:0030991]; membrane [GO:0016020]; nucleoplasm [GO:0005654]; photoreceptor connecting cilium [GO:0032391]; camera-type eye morphogenesis [GO:0048593]; ciliary receptor clustering involved in smoothened signaling pathway [GO:0060830]; …
H72	Q8N9C0-2	IGS22	VHMKWKAPKDNGGR	718	731	AP	Histone		110.504	134.721	122.612	1	46.0046	122.612	46.0046	46.0046	B	H35		217.798	255.15	236.474	1	92.5482	236.474	92.5482	92.5482	B	H35		283284	M band [GO:0031430]; muscle myosin complex [GO:0005859]; Z disc [GO:0030018]; actin filament binding [GO:0051015]; muscle alpha-actinin binding [GO:0051371]; structural constituent of muscle [GO:0008307]; structural molecule activity conferring elasticity [GO:0097493]; actin filament organization [GO:0007015]; sarcomere organization [GO:0045214]; striated muscle contraction [GO:0006941]; striated…
H73	Q9UKS7	IKZF2	ALDTTKAPKGSLKD	443	456	AP	Histone		23.5574	20.4245	21.991	0	5.01187	21.991	5.01187	5.01187	B	H36		31.1759	25.5643	28.3701	0	9.51437	28.3701	9.51437	9.51437	B	H36		22807	nucleus [GO:0005634]; metal ion binding [GO:0046872]; protein heterodimerization activity [GO:0046982]; protein homodimerization activity [GO:0042803]; transcription factor activity, sequence-specific DNA binding [GO:0003700]; transcription regulatory region DNA binding [GO:0044212]; negative regulation of transcription from RNA polymerase II promoter [GO:0000122]; positive regulation of transcri…
H74	Q9Y283	INVS	TTAVSKAPKSPSKG	976	989	AP	Histone		15.0764	13.4933	14.2848	0	1.87241	14.2848	1.87241	1.87241	B	H37		10.5365	10.9363	10.7364	1	2.4785	10.7364	2.4785	2.4785	B	H37		27130	cilium [GO:0005929]; cytoplasm [GO:0005737]; membrane [GO:0016020]; microtubule [GO:0005874]; nucleus [GO:0005634]; spindle [GO:0005819]; calmodulin binding [GO:0005516]; multicellular organism development [GO:0007275]; negative regulation of canonical Wnt signaling pathway [GO:0090090]; Wnt signaling pathway [GO:0016055]
I1	Q2LD37	K1109	SKVSRKDSKDVVDH	2666	2679	DS	Mutant		79.0446	80.7145	79.8795	1	29.188	19	7.47483	7.47483	A	I1		11.4988	11.8798	11.6893	1	2.16284	11.6893	2.16284	2.16284	A	I1		84162	integral component of membrane [GO:0016021]; membrane [GO:0016020]; nucleus [GO:0005634]; regulation of cell growth [GO:0001558]; regulation of epithelial cell differentiation [GO:0030856]
I2	Q6UXG2	K1324	PVETWKDSKGKQSY	524	537	DS	Mutant		37.2242	33.1385	35.1814	0	11.0294	19	7.47483	7.47483	A	I2		27.1997	27.0244	27.1121	1	8.36065	27.1121	8.36065	8.36065	A	I2		57535	extracellular exosome [GO:0070062]; Golgi apparatus [GO:0005794]; integral component of plasma membrane [GO:0005887]; late endosome membrane [GO:0031902]; lysosomal membrane [GO:0005765]; plasma membrane [GO:0005886]; RNA binding [GO:0003723]; autophagosome assembly [GO:0000045]; cellular response to starvation [GO:0009267]; positive regulation of autophagosome assembly [GO:2000786]; positive reg…
I3	Q0VF49	K2012	GNLTLKDSKARHTR	502	515	DS	Mutant		205.208	253.199	229.203	1	89.8506	229.203	90.1713	90.1713	A	I3		147.795	204.48	176.137	1	68.2479	176.137	68.2479	68.2479	A	I3		NA	NA
I4	Q6KB66	K2C80	PSRKKKDSKGPVIK	422	435	DS	Mutant		240.114	255.15	247.632	1	97.3374	247.632	97.4215	97.4215	A	I4		179.702	222.469	201.086	1	78.2737	201.086	78.2737	78.2737	A	I4		144501	cytoplasm [GO:0005737]; cytosol [GO:0005829]; intermediate filament [GO:0005882]; intermediate filament cytoskeleton [GO:0045111]; keratin filament [GO:0045095]; structural molecule activity [GO:0005198]; cornification [GO:0070268]; keratinization [GO:0031424]
I5	Q5TCS8	KAD9	ETEIPKDSKEGLEI	792	805	DS	Mutant		19.1291	16.3631	17.7461	0	3.9463	17.7461	6.98153	6.98153	A	I5		21.5205	17.987	19.7537	0	5.40363	19.7537	5.40363	5.40363	A	I5		221264	cytoplasm [GO:0005737]; cytosol [GO:0005829]; nuclear membrane [GO:0031965]; nucleoplasm [GO:0005654]; nucleus [GO:0005634]; ATP binding [GO:0005524]; nucleoside diphosphate kinase activity [GO:0004550]; nucleoside kinase activity [GO:0019206]; nucleoside phosphate kinase activity [GO:0050145]; AMP phosphorylation [GO:0006756]; ATP generation from ADP [GO:0006757]; CDP phosphorylation [GO:0061508…
I6	Q15058	KIF14	QLAVLKDSKLHFLE	1387	1400	DS	Mutant		26.1224	27.1837	26.6531	1	7.56475	26.6531	10.4856	10.4856	A	I6		22.9626	19.364	21.1633	0	5.97009	21.1633	5.97009	5.97009	A	I6		9928	cytosol [GO:0005829]; kinesin complex [GO:0005871]; membrane [GO:0016020]; microtubule [GO:0005874]; midbody [GO:0030496]; nucleus [GO:0005634]; spindle midzone [GO:0051233]; ATP binding [GO:0005524]; ATP-dependent microtubule motor activity, plus-end-directed [GO:0008574]; ATPase activity [GO:0016887]; microtubule binding [GO:0008017]; microtubule motor activity [GO:0003777]; PDZ domain binding …
I7	Q5T7B8	KIF24	LEVILKDSKERSTG	404	417	DS	Mutant		59.1764	80.7743	69.9753	1	25.1644	69.9753	27.5291	27.5291	A	I7		12.3071	11.7861	12.0466	1	2.30644	12.0466	2.30644	2.30644	A	I7		347240	centriole [GO:0005814]; cytosol [GO:0005829]; kinesin complex [GO:0005871]; microtubule [GO:0005874]; protein complex [GO:0043234]; ATP binding [GO:0005524]; ATPase activity [GO:0016887]; identical protein binding [GO:0042802]; microtubule binding [GO:0008017]; microtubule motor activity [GO:0003777]; ciliary basal body-plasma membrane docking [GO:0097711]; cilium assembly [GO:0060271]; microtubu…
I8	Q5T7B8-2	KIF24	LQVILKDSKERSTG	270	283	DS	Mutant		138.923	195.056	166.989	1	64.5762	166.989	65.6955	65.6955	A	I8		16.8296	13.963	15.3963	0	3.65255	15.3963	3.65255	3.65255	A	I8		347240	centriole [GO:0005814]; cytosol [GO:0005829]; kinesin complex [GO:0005871]; microtubule [GO:0005874]; protein complex [GO:0043234]; ATP binding [GO:0005524]; ATPase activity [GO:0016887]; identical protein binding [GO:0042802]; microtubule binding [GO:0008017]; microtubule motor activity [GO:0003777]; ciliary basal body-plasma membrane docking [GO:0097711]; cilium assembly [GO:0060271]; microtubu…
I9	Q1ED39	KNOP1	ESSPRKDSKKKPVK	236	249	DS	Mutant		58.4878	62.0312	60.2595	1	21.2173	60.2595	23.7068	23.7068	A	I9		30.53	36.2527	33.3913	1	10.884	33.3913	10.884	10.884	A	I9		400506	nucleolus [GO:0005730]; RNA binding [GO:0003723]
I10	Q6PKG0	LARP1	VPKQRKDSKVGDFG	158	171	DS	Mutant		83.7619	102.737	93.2494	1	34.6195	93.2494	36.6854	36.6854	A	I10		22.9975	29.2754	26.1364	1	7.96859	26.1364	7.96859	7.96859	A	I10		23367	cytoplasm [GO:0005737]; cytoplasmic stress granule [GO:0010494]; membrane [GO:0016020]; cadherin binding [GO:0045296]; eukaryotic initiation factor 4E binding [GO:0008190]; mRNA 3'-UTR binding [GO:0003730]; mRNA 5'-UTR binding [GO:0048027]; RNA binding [GO:0003723]; RNA cap binding [GO:0000339]; translation activator activity [GO:0008494]; translation initiation factor binding [GO:0031369]; cell …
I11	O95835	LATS1	RKQSWKDSKESLVP	174	187	DS	Mutant		110.966	139.537	125.252	1	47.6204	125.252	49.2756	49.2756	A	I11		21.2932	21.8887	21.5909	1	6.14193	21.5909	6.14193	6.14193	A	I11		9113	cytosol [GO:0005829]; microtubule organizing center [GO:0005815]; spindle pole [GO:0000922]; ATP binding [GO:0005524]; estrogen receptor binding [GO:0030331]; magnesium ion binding [GO:0000287]; protein kinase binding [GO:0019901]; protein serine/threonine kinase activity [GO:0004674]; cell division [GO:0051301]; cellular protein localization [GO:0034613]; cytoplasmic sequestering of protein [GO:…
I12	Q6UY01	LRC31	LQKFQKDSKIQMIE	191	204	DS	Mutant		42.5459	47.1579	44.8519	1	14.958	44.8519	17.6453	17.6453	A	I12		9.88396	11.205	10.5445	1	1.70281	10.5445	1.70281	1.70281	A	I12		79782	NA
I13	P16581	LYAM2	QGFVLKDSKRLQCG	400	413	DS	Mutant		48.0357	61.4175	54.7266	1	18.9696	54.7266	21.5301	21.5301	A	I13		23.8906	27.9014	25.896	1	7.87196	25.896	7.87196	7.87196	A	I13		6401	caveola [GO:0005901]; clathrin-coated pit [GO:0005905]; cortical cytoskeleton [GO:0030863]; extracellular space [GO:0005615]; integral component of membrane [GO:0016021]; membrane raft [GO:0045121]; perinuclear region of cytoplasm [GO:0048471]; plasma membrane [GO:0005886]; oligosaccharide binding [GO:0070492]; phospholipase binding [GO:0043274]; sialic acid binding [GO:0033691]; transmembrane si…
I14	Q9UEW3	MARCO	GATGLKDSKGDTGL	343	356	DS	Mutant		18.8374	17.3092	18.0733	0	4.07923	18.0733	7.11026	7.11026	A	I14		8.08005	8.06578	8.07292	1	0.709577	8.07292	0.709577	0.709577	A	I14		8685	collagen trimer [GO:0005581]; endocytic vesicle membrane [GO:0030666]; integral component of plasma membrane [GO:0005887]; intracellular [GO:0005622]; plasma membrane [GO:0005886]; amyloid-beta binding [GO:0001540]; G-protein coupled receptor binding [GO:0001664]; scavenger receptor activity [GO:0005044]; signaling pattern recognition receptor activity [GO:0008329]; transmembrane signaling recept…
I15	Q9UEW3	MARCO	GPQGEKDSKGDGGL	223	236	DS	Mutant		15.7271	15.1573	15.4422	1	3.01035	15.4422	6.07516	6.07516	A	I15		7.17368	7.11196	7.14282	1	0.335807	7.14282	0.335807	0.335807	A	I15		8685	collagen trimer [GO:0005581]; endocytic vesicle membrane [GO:0030666]; integral component of plasma membrane [GO:0005887]; intracellular [GO:0005622]; plasma membrane [GO:0005886]; amyloid-beta binding [GO:0001540]; G-protein coupled receptor binding [GO:0001664]; scavenger receptor activity [GO:0005044]; signaling pattern recognition receptor activity [GO:0008329]; transmembrane signaling recept…
I16	Q5U623	MCAF2	SNPSEKDSKKINLS	428	441	DS	Mutant		13.3032	12.6338	12.9685	0	2.00541	12.9685	5.10197	5.10197	A	I16		7.62932	7.53069	7.58	1	0.511495	7.58	0.511495	0.511495	A	I16		80063	nucleus [GO:0005634]; regulation of transcription, DNA-templated [GO:0006355]; transcription, DNA-templated [GO:0006351]
I17	Q8N3J2	METL4	FEKQDKDSKPITLP	179	192	DS	Mutant		13.3575	11.6576	12.5075	0	1.81814	12.5075	4.92061	4.92061	A	I17		11.9574	10.196	11.0767	0	1.91667	11.0767	1.91667	1.91667	A	I17		64863	nucleus [GO:0005634]; nucleic acid binding [GO:0003676]; site-specific DNA-methyltransferase (adenine-specific) activity [GO:0009007]
I18	Q6UXV4	MIC27	LVSARKDSKFKKIT	126	139	DS	Mutant		209.385	254.663	232.024	1	90.9964	232.024	91.2809	91.2809	A	I18		189.272	214.386	201.829	1	78.5723	201.829	78.5723	78.5723	A	I18		139322	extracellular region [GO:0005576]; MICOS complex [GO:0061617]; mitochondrion [GO:0005739]; platelet alpha granule lumen [GO:0031093]; cristae formation [GO:0042407]; platelet degranulation [GO:0002576]
I19	Q8N3F8	MILK1	TKKATKDSKPVRPP	647	660	DS	Mutant		21.465	24.2025	22.8337	1	6.01315	22.8337	8.98306	8.98306	A	I19		15.8421	16.1546	15.9983	1	3.89449	15.9983	3.89449	3.89449	A	I19		85377	extrinsic component of membrane [GO:0019898]; late endosome [GO:0005770]; late endosome membrane [GO:0031902]; recycling endosome membrane [GO:0055038]; cadherin binding [GO:0045296]; identical protein binding [GO:0042802]; metal ion binding [GO:0046872]; phosphatidic acid binding [GO:0070300]; Rab GTPase binding [GO:0017137]; cellular response to nerve growth factor stimulus [GO:1990090]; endocy…
I20	Q96T58	MINT	SVPEAKDSKEVEVT	2311	2324	DS	Mutant		11.8034	11.3937	11.5985	1	1.44886	11.5985	4.56301	4.56301	A	I20		7.95587	7.85761	7.90674	1	0.642798	7.90674	0.642798	0.642798	A	I20		23013	extracellular exosome [GO:0070062]; nucleoplasm [GO:0005654]; nucleus [GO:0005634]; transcriptional repressor complex [GO:0017053]; DNA binding [GO:0003677]; nucleic acid binding [GO:0003676]; RNA binding [GO:0003723]; RNA polymerase II transcription factor binding [GO:0001085]; transcriptional repressor activity, RNA polymerase II transcription factor binding [GO:0001191]; mRNA splicing, via spl…
I21	O75970	MPDZ	HIELEKDSKGLGFS	700	713	DS	Mutant		12.4422	12.3698	12.406	1	1.7769	12.406	4.88068	4.88068	A	I21		7.95163	7.81557	7.8836	1	0.633499	7.8836	0.633499	0.633499	A	I21		8777	apical plasma membrane [GO:0016324]; apicolateral plasma membrane [GO:0016327]; bicellular tight junction [GO:0005923]; cytoplasm [GO:0005737]; cytoplasmic vesicle [GO:0031410]; dendrite [GO:0030425]; postsynaptic density [GO:0014069]; postsynaptic membrane [GO:0045211]; Schmidt-Lanterman incisure [GO:0043220]; protein C-terminus binding [GO:0008022]; cell adhesion [GO:0007155]; viral process [GO…
I22	Q9C000	NALP1	MELWEKDSKKGLLP	1457	1470	DS	Mutant		10.9459	10.2282	10.5871	0	1.03795	10.5871	4.16508	4.16508	A	I22		8.75997	9.10591	8.93294	1	1.05519	8.93294	1.05519	1.05519	A	I22		22861	cytosol [GO:0005829]; intracellular [GO:0005622]; neuronal cell body [GO:0043025]; NLRP1 inflammasome complex [GO:0072558]; nucleoplasm [GO:0005654]; nucleus [GO:0005634]; ATP binding [GO:0005524]; cysteine-type endopeptidase activator activity involved in apoptotic process [GO:0008656]; enzyme binding [GO:0019899]; protein domain specific binding [GO:0019904]; scaffold protein binding [GO:009711…
I23	Q8IVL0	NAV3	ASLIPKDSKTTAAK	503	516	DS	Mutant		10.965	10.5449	10.7549	1	1.10614	10.7549	4.23112	4.23112	A	I23		10.5902	10.0485	10.3194	0	1.61233	10.3194	1.61233	1.61233	A	I23		89795	nuclear outer membrane [GO:0005640]; ATP binding [GO:0005524]; microtubule binding [GO:0008017]; negative regulation of cell migration [GO:0030336]; negative regulation of interleukin-2 production [GO:0032703]; negative regulation of microtubule depolymerization [GO:0007026]; positive regulation of invadopodium disassembly [GO:1905929]; positive regulation of microtubule polymerization [GO:003111…
I24	Q9ULJ8-2	NEB1	LISDKKDSKNFTFN	208	221	DS	Mutant		11.4307	11.1927	11.3117	1	1.33233	11.3117	4.45016	4.45016	A	I24		10.775	10.8826	10.8288	1	1.81706	10.8288	1.81706	1.81706	A	I24		55607	cell junction [GO:0030054]; cortical actin cytoskeleton [GO:0030864]; cytosol [GO:0005829]; dendritic spine neck [GO:0044326]; filopodium [GO:0030175]; growth cone lamellipodium [GO:1990761]; neuromuscular junction [GO:0031594]; neuronal cell body [GO:0043025]; postsynaptic density [GO:0014069]; actin filament binding [GO:0051015]; GTPase binding [GO:0051020]; ion channel binding [GO:0044325]; pr…
I25	Q9ULJ8-3	NEB1	LISDKKDSKVENTW	1157	1170	DS	Mutant		11.1586	9.93118	10.5449	0	1.02081	10.5449	4.14848	4.14848	A	I25		8.96405	8.17621	8.57013	0	0.909388	8.57013	0.909388	0.909388	A	I25		55607	cell junction [GO:0030054]; cortical actin cytoskeleton [GO:0030864]; cytosol [GO:0005829]; dendritic spine neck [GO:0044326]; filopodium [GO:0030175]; growth cone lamellipodium [GO:1990761]; neuromuscular junction [GO:0031594]; neuronal cell body [GO:0043025]; postsynaptic density [GO:0014069]; actin filament binding [GO:0051015]; GTPase binding [GO:0051020]; ion channel binding [GO:0044325]; pr…
I26	P21359	NF1	LLTGLKDSKRLVFI	1696	1709	DS	Mutant		172.081	231.502	201.791	1	78.7145	201.791	79.3871	79.3871	A	I26		28.6405	32.8383	30.7394	1	9.81835	35	11.5305	11.5305	A	I26		4763	axon [GO:0030424]; cytoplasm [GO:0005737]; cytosol [GO:0005829]; dendrite [GO:0030425]; intrinsic component of the cytoplasmic side of the plasma membrane [GO:0031235]; membrane [GO:0016020]; nucleolus [GO:0005730]; nucleus [GO:0005634]; presynapse [GO:0098793]; GTPase activator activity [GO:0005096]; phosphatidylcholine binding [GO:0031210]; phosphatidylethanolamine binding [GO:0008429]; actin c…
I27	Q14494	NF2L1	PSALKKDSKEKQAD	592	605	DS	Mutant		11.1214	10.4295	10.7755	0	1.11449	10.7755	4.2392	4.2392	A	I27		8.32741	8.15897	8.24319	1	0.778003	8.24319	0.778003	0.778003	A	I27		4779	cytoplasm [GO:0005737]; cytosol [GO:0005829]; endoplasmic reticulum membrane [GO:0005789]; integral component of membrane [GO:0016021]; nucleus [GO:0005634]; protein complex [GO:0043234]; protein complex binding [GO:0032403]; protein domain specific binding [GO:0019904]; RNA polymerase II distal enhancer sequence-specific DNA binding [GO:0000980]; transcription cofactor activity [GO:0003712]; tra…
I28	Q96L73	NSD1	QYDVPKDSKNRKCI	430	443	DS	Mutant		8.14047	7.92374	8.03211	1	0	8.03211	3.15993	3.15993	A	I28		29.7765	26.7583	28.2674	0	8.82494	35	11.5305	11.5305	A	I28		64324	chromosome [GO:0005694]; nucleoplasm [GO:0005654]; androgen receptor binding [GO:0050681]; chromatin binding [GO:0003682]; estrogen receptor binding [GO:0030331]; histone methyltransferase activity (H3-K36 specific) [GO:0046975]; histone methyltransferase activity (H4-K20 specific) [GO:0042799]; histone-lysine N-methyltransferase activity [GO:0018024]; retinoic acid receptor binding [GO:0042974];…
I29	O15381	NVL	GKLKNKDSKRKKED	221	234	DS	Mutant		25.497	33.3061	29.4016	1	8.68132	29.4016	11.5669	11.5669	A	I29		22.9824	25.1098	24.0461	1	7.12855	35	11.5305	11.5305	A	I29		4931	membrane [GO:0016020]; nucleolus [GO:0005730]; nucleoplasm [GO:0005654]; nucleus [GO:0005634]; telomerase holoenzyme complex [GO:0005697]; ATP binding [GO:0005524]; preribosome binding [GO:1990275]; RNA binding [GO:0003723]; positive regulation of telomerase activity [GO:0051973]; ribosome biogenesis [GO:0042254]
I30	A6NHN0	OTOL1	GMKGEKDSKGDSGM	260	273	DS	Mutant		11.4269	10.3755	10.9012	0	1.16556	10.9012	4.28865	4.28865	A	I30		10.549	9.77313	10.1611	0	1.54873	10.1611	1.54873	1.54873	A	I30		131149	collagen trimer [GO:0005581]; extracellular region [GO:0005576]
I31	A6NHN0	OTOL1	GSRGFKDSKGELAR	326	339	DS	Mutant		51.4842	65.6798	58.582	1	20.5358	58.582	23.0469	23.0469	A	I31		50.083	56.1801	53.1316	1	18.8169	53.1316	18.8169	18.8169	A	I31		131149	collagen trimer [GO:0005581]; extracellular region [GO:0005576]
I32	A6NHN0	OTOL1	GVKGQKDSKGDTCG	188	201	DS	Mutant		12.679	11.3576	12.0183	0	1.61938	12.0183	4.72814	4.72814	A	I32		17.4513	15.245	16.3481	0	4.03505	16.3481	4.03505	4.03505	A	I32		131149	collagen trimer [GO:0005581]; extracellular region [GO:0005576]
I33	Q8TE49	OTU7A	KAKSRKDSKEESGA	564	577	DS	Mutant		27.3316	30.5323	28.9319	1	8.49053	28.9319	11.3822	11.3822	A	I33		16.0227	16.2619	16.1423	1	3.95234	16.1423	3.95234	3.95234	A	I33		161725	cytoplasm [GO:0005737]; cytosol [GO:0005829]; nucleus [GO:0005634]; DNA binding [GO:0003677]; K63-linked polyubiquitin modification-dependent protein binding [GO:0070530]; thiol-dependent ubiquitin-specific protease activity [GO:0004843]; thiol-dependent ubiquitinyl hydrolase activity [GO:0036459]; zinc ion binding [GO:0008270]; immune response [GO:0006955]; negative regulation of I-kappaB kinase…
I34	Q6GQQ9	OTU7B	GLMHSKDSKPGGVG	523	536	DS	Mutant		15.5153	15.1775	15.3464	1	2.97143	15.3464	6.03746	6.03746	A	I34		8.54447	8.69995	8.62221	1	0.930316	8.62221	0.930316	0.930316	A	I34		56957	cytoplasm [GO:0005737]; cytosol [GO:0005829]; nucleus [GO:0005634]; cysteine-type peptidase activity [GO:0008234]; DNA binding [GO:0003677]; K63-linked polyubiquitin modification-dependent protein binding [GO:0070530]; Lys48-specific deubiquitinase activity [GO:1990380]; thiol-dependent ubiquitin-specific protease activity [GO:0004843]; thiol-dependent ubiquitinyl hydrolase activity [GO:0036459];…
I35	Q9NZ20	PA2G3	GPPHQKDSKRPSKA	311	324	DS	Mutant		38.3572	44.1335	41.2453	1	13.4928	41.2453	16.2264	16.2264	A	I35		14.6288	14.0662	14.3475	1	3.23108	14.3475	3.23108	3.23108	A	I35		50487	centriole [GO:0005814]; extracellular region [GO:0005576]; extracellular space [GO:0005615]; mast cell granule [GO:0042629]; plasma membrane [GO:0005886]; calcium-dependent phospholipase A2 activity [GO:0047498]; metal ion binding [GO:0046872]; phospholipase A2 activity [GO:0004623]; phospholipase A2 activity (consuming 1,2-dipalmitoylphosphatidylcholine) [GO:0102567]; phospholipase A2 activity c…
I36	Q13177	PAK2	FSGTEKDSKKKEKE	57	70	DS	Mutant		17.0029	15.8642	16.4335	0	3.41308	16.4335	6.46516	6.46516	A	I36		7.15357	7.12213	7.13785	1	0.333811	7.13785	0.333811	0.333811	A	I36		5062	cytoplasm [GO:0005737]; cytosol [GO:0005829]; nucleus [GO:0005634]; perinuclear region of cytoplasm [GO:0048471]; plasma membrane [GO:0005886]; ATP binding [GO:0005524]; cadherin binding [GO:0045296]; identical protein binding [GO:0042802]; protein kinase activity [GO:0004672]; protein kinase binding [GO:0019901]; protein serine/threonine kinase activity [GO:0004674]; protein tyrosine kinase acti…
I37	Q9NTI5	PDS5B	MKTSKKDSKKKSGP	1308	1321	DS	Mutant		35.023	50.2636	42.6433	1	14.0608	42.6433	16.7764	16.7764	A	I37		14.4507	16.3405	15.3956	1	3.65227	15.3956	3.65227	3.65227	A	I37		23047	chromatin [GO:0000785]; chromosome [GO:0005694]; chromosome, centromeric region [GO:0000775]; cytosol [GO:0005829]; nucleoplasm [GO:0005654]; nucleus [GO:0005634]; ATP binding [GO:0005524]; DNA binding [GO:0003677]; cell division [GO:0051301]; cell proliferation [GO:0008283]; DNA repair [GO:0006281]; mitotic sister chromatid cohesion [GO:0007064]; negative regulation of cell proliferation [GO:000…
I38	Q9NQC1	JADE2	RTTPDKAPKKTWGQ	618	631	AP	Histone		34.5835	37.7622	36.1729	1	10.7895	36.1729	10.7895	10.7895	B	I1		29.1441	32.4128	30.7784	1	10.4753	30.7784	10.4753	10.4753	B	I1		23338	extracellular exosome [GO:0070062]; histone acetyltransferase complex [GO:0000123]; nucleoplasm [GO:0005654]; metal ion binding [GO:0046872]; transferase activity [GO:0016740]; histone H3 acetylation [GO:0043966]; histone H4-K12 acetylation [GO:0043983]; histone H4-K5 acetylation [GO:0043981]; histone H4-K8 acetylation [GO:0043982]; protein ubiquitination [GO:0016567]
I39	Q6ZU35	K1211	APQEPKAPKASPVQ	569	582	AP	Histone		25.0663	23.9248	24.4956	1	6.03223	24.4956	6.03223	6.03223	B	I2		15.5892	14.3078	14.9485	0	4.15914	14.9485	4.15914	4.15914	B	I2		57482	NA
I40	Q6ZVL6	K154L	KKMYEKAPKEMEHV	1433	1446	AP	Histone		34.9819	36.3059	35.6439	1	10.574	35.6439	10.574	10.574	B	I3		24.5256	35.3395	29.9326	1	10.1378	29.9326	10.1378	10.1378	B	I3		25758	integral component of membrane [GO:0016021]
I41	Q0VF49	K2012	EVKKKKAPKALKLP	380	393	AP	Histone		141.698	165.375	153.536	1	58.603	153.536	58.603	58.603	B	I4		83.2403	131.947	107.594	1	41.1248	107.594	41.1248	41.1248	B	I4		NA	NA
I42	Q5JUK3	KCNT1	RRLSRKAPKQAGRA	1088	1101	AP	Histone		244.868	255.15	250.009	1	97.9055	250.009	97.9055	97.9055	B	I5		221.229	255.15	238.19	1	93.2328	238.19	93.2328	93.2328	B	I5		57582	voltage-gated potassium channel complex [GO:0008076]; calcium-activated potassium channel activity [GO:0015269]; voltage-gated potassium channel activity [GO:0005249]
I43	P46013	KI67	TQDHAKAPKSEKGK	988	1001	AP	Histone		37.0621	32.3827	34.7224	0	10.1986	20	4.20076	4.20076	B	I6		35.3914	26.7483	31.0699	0	10.5916	20	6.1747	6.1747	B	I6		4288	chromosome, centromeric region [GO:0000775]; condensed chromosome [GO:0000793]; cytoplasm [GO:0005737]; membrane [GO:0016020]; nuclear body [GO:0016604]; nucleolus [GO:0005730]; nucleus [GO:0005634]; ATP binding [GO:0005524]; DNA binding [GO:0003677]; protein C-terminus binding [GO:0008022]; RNA binding [GO:0003723]; animal organ regeneration [GO:0031100]; cell proliferation [GO:0008283]; cellula…
I44	P01593	KV101	QQGPKKAPKILIYD	37	50	AP	Histone		150.761	181.831	166.296	1	63.8013	166.296	63.8013	63.8013	B	I7		39.1066	54.814	46.9603	1	16.9319	46.9603	16.9319	16.9319	B	I7		NA	blood microparticle [GO:0072562]; extracellular exosome [GO:0070062]; extracellular region [GO:0005576]; plasma membrane [GO:0005886]; antigen binding [GO:0003823]; serine-type endopeptidase activity [GO:0004252]; complement activation [GO:0006956]; complement activation, classical pathway [GO:0006958]; Fc-epsilon receptor signaling pathway [GO:0038095]; Fc-gamma receptor signaling pathway involv…
I45	P01594	KV102	QQKPGKAPKLLIYD	37	50	AP	Histone		124.946	143.965	134.456	1	50.8296	134.456	50.8296	50.8296	B	I8		66.6103	93.925	80.2676	1	30.2216	80.2676	30.2216	30.2216	B	I8		NA	blood microparticle [GO:0072562]; extracellular exosome [GO:0070062]; extracellular region [GO:0005576]; plasma membrane [GO:0005886]; antigen binding [GO:0003823]; identical protein binding [GO:0042802]; serine-type endopeptidase activity [GO:0004252]; complement activation [GO:0006956]; complement activation, classical pathway [GO:0006958]; Fc-epsilon receptor signaling pathway [GO:0038095]; Fc…
I46	P01595	KV103	QQKPGKAPKFLIYD	37	50	AP	Histone		220.13	240.201	230.165	1	89.8214	230.165	89.8214	89.8214	B	I9		134.764	170.929	152.847	1	59.1808	152.847	59.1808	59.1808	B	I9		NA	NA
I47	P01596	KV104	QQKPGKAPKVLIYK	37	50	AP	Histone		147.496	163.639	155.567	1	59.4304	155.567	59.4304	59.4304	B	I10		98.4426	119.566	109.004	1	41.6876	109.004	41.6876	41.6876	B	I10		NA	NA
I48	P01597	KV105	QQKPGKAPKVLIFA	37	50	AP	Histone		246.111	255.15	250.631	1	98.1589	250.631	98.1589	98.1589	B	I11		167.823	205.367	186.595	1	72.6465	186.595	72.6465	72.6465	B	I11		NA	blood microparticle [GO:0072562]; extracellular exosome [GO:0070062]; extracellular region [GO:0005576]; plasma membrane [GO:0005886]; antigen binding [GO:0003823]; serine-type endopeptidase activity [GO:0004252]; complement activation [GO:0006956]; complement activation, classical pathway [GO:0006958]; Fc-epsilon receptor signaling pathway [GO:0038095]; Fc-gamma receptor signaling pathway involv…
I49	P01598	KV106	QQKPGKAPKLLMYK	37	50	AP	Histone		197.533	226.821	212.177	1	82.4931	212.177	82.4931	82.4931	B	I12		100.961	128.441	114.701	1	43.9605	114.701	43.9605	43.9605	B	I12		NA	NA
I50	P01599	KV107	QQKPGKAPKELIYA	37	50	AP	Histone		30.589	27.9933	29.2911	0	7.98593	29.2911	7.98593	7.98593	B	I13		23.6389	22.8001	23.2195	1	7.45928	23.2195	7.45928	7.45928	B	I13		NA	blood microparticle [GO:0072562]; extracellular exosome [GO:0070062]; extracellular region [GO:0005576]; plasma membrane [GO:0005886]; antigen binding [GO:0003823]; serine-type endopeptidase activity [GO:0004252]; complement activation [GO:0006956]; complement activation, classical pathway [GO:0006958]; Fc-epsilon receptor signaling pathway [GO:0038095]; Fc-gamma receptor signaling pathway involv…
I51	P01601	KV109	QQKPEKAPKSLIYA	59	72	AP	Histone		31.8525	27.966	29.9093	0	8.23776	29.9093	8.23776	8.23776	B	I14		21.7518	19.7712	20.7615	0	6.47853	20.7615	6.47853	6.47853	B	I14		NA	extracellular exosome [GO:0070062]; extracellular region [GO:0005576]; extracellular space [GO:0005615]; plasma membrane [GO:0005886]; antigen binding [GO:0003823]; serine-type endopeptidase activity [GO:0004252]; complement activation [GO:0006956]; complement activation, classical pathway [GO:0006958]; Fc-epsilon receptor signaling pathway [GO:0038095]; Fc-gamma receptor signaling pathway involv…
I52	P01602	KV110	QQKPGKAPKLLIYD	59	72	AP	Histone		124.713	162.748	143.73	1	54.608	143.73	54.608	54.608	B	I15		69.9533	101.269	85.6114	1	32.3538	85.6114	32.3538	32.3538	B	I15		NA	blood microparticle [GO:0072562]; extracellular exosome [GO:0070062]; extracellular region [GO:0005576]; plasma membrane [GO:0005886]; antigen binding [GO:0003823]; serine-type endopeptidase activity [GO:0004252]; complement activation [GO:0006956]; complement activation, classical pathway [GO:0006958]; Fc-epsilon receptor signaling pathway [GO:0038095]; Fc-gamma receptor signaling pathway involv…
I53	P01603	KV111	QQKPGKAPKLLIYA	37	50	AP	Histone		228.776	255.15	241.963	1	94.6277	241.963	94.6277	94.6277	B	I16		86.9056	128.152	107.529	1	41.0988	107.529	41.0988	41.0988	B	I16		NA	NA
I54	P01604	KV112	QQKPEKAPKLLIYK	37	50	AP	Histone		100.113	96.1103	98.1114	1	36.0231	98.1114	36.0231	36.0231	B	I17		28.5412	26.6976	27.6194	0	9.21486	27.6194	9.21486	9.21486	B	I17		NA	NA
I55	P01607	KV115	QQTPGKAPKLLIYE	37	50	AP	Histone		70.4504	72.6954	71.5729	1	25.2114	71.5729	25.2114	25.2114	B	I18		22.7229	26.0367	24.3798	1	7.92225	24.3798	7.92225	7.92225	B	I18		NA	NA
I56	P01608	KV116	QQKPGKAPKLLIYD	37	50	AP	Histone		92.0506	101	96.5253	1	35.3769	96.5253	35.3769	35.3769	B	I19		66.4912	85.0278	75.7595	1	28.4228	75.7595	28.4228	28.4228	B	I19		NA	NA
I57	P01611	KV119	QQKSGKAPKLLIYS	37	50	AP	Histone		174.42	185.094	179.757	1	69.2852	179.757	69.2852	69.2852	B	I20		104.211	135.025	119.618	1	45.9226	119.618	45.9226	45.9226	B	I20		NA	blood microparticle [GO:0072562]; extracellular exosome [GO:0070062]; extracellular region [GO:0005576]; plasma membrane [GO:0005886]; antigen binding [GO:0003823]; serine-type endopeptidase activity [GO:0004252]; complement activation [GO:0006956]; complement activation, classical pathway [GO:0006958]; Fc-epsilon receptor signaling pathway [GO:0038095]; Fc-gamma receptor signaling pathway involv…
I58	P01612	KV120	QQKPGKAPKLLIFD	37	50	AP	Histone		198.73	233.052	215.891	1	84.006	215.891	84.006	84.006	B	I21		142.596	215.065	178.831	1	69.5484	178.831	69.5484	69.5484	B	I21		NA	NA
I59	P01613	KV121	QQKPKKAPKLLIYD	41	54	AP	Histone		117.632	141.258	129.445	1	48.7883	129.445	48.7883	48.7883	B	I22		101.564	138.292	119.928	1	46.0461	119.928	46.0461	46.0461	B	I22		NA	NA
I60	P04430	KV122	QQKPGKAPKSLIYD	37	50	AP	Histone		24.2	23.8612	24.0306	1	5.84283	24.0306	5.84283	5.84283	B	I23		79.2223	97.9756	88.599	1	33.5458	88.599	33.5458	33.5458	B	I23		NA	extracellular exosome [GO:0070062]; extracellular region [GO:0005576]; plasma membrane [GO:0005886]; antigen binding [GO:0003823]; serine-type endopeptidase activity [GO:0004252]; complement activation [GO:0006956]; complement activation, classical pathway [GO:0006958]; Fc-epsilon receptor signaling pathway [GO:0038095]; Fc-gamma receptor signaling pathway involved in phagocytosis [GO:0038096]; i…
I61	P04431	KV123	QQKPGKAPKLLIYA	59	72	AP	Histone		136.058	147.086	141.572	1	53.7289	141.572	53.7289	53.7289	B	I24		78.7511	111.399	95.0748	1	36.1297	95.0748	36.1297	36.1297	B	I24		NA	NA
I62	Q13136	LIPA1	QDSLHKAPKKKGIK	791	804	AP	Histone		47.6048	52.7507	50.1777	1	16.4951	50.1777	16.4951	16.4951	B	I25		101.624	128.42	115.022	1	44.0886	115.022	44.0886	44.0886	B	I25		8500	axon [GO:0030424]; cytoplasm [GO:0005737]; cytosol [GO:0005829]; dendrite [GO:0030425]; focal adhesion [GO:0005925]; presynaptic active zone [GO:0048786]; protein complex [GO:0043234]; signal transducer activity [GO:0004871]; cell-matrix adhesion [GO:0007160]; glutamate secretion [GO:0014047]; negative regulation of protein localization to plasma membrane [GO:1903077]; negative regulation of stre…
I63	O75334	LIPA2	QDSLHKAPKKKGIK	818	831	AP	Histone		49.2936	49.569	49.4313	1	16.1909	49.4313	16.1909	16.1909	B	I26		110.998	130.016	120.507	1	46.2771	120.507	46.2771	46.2771	B	I26		8499	cell surface [GO:0009986]; cytoplasm [GO:0005737]; cytosol [GO:0005829]; extracellular exosome [GO:0070062]; presynaptic active zone [GO:0048786]; cell-matrix adhesion [GO:0007160]; glutamate secretion [GO:0014047]; neurotransmitter secretion [GO:0007269]
I64	O75145	LIPA3	PDSLHKAPKKKSIK	751	764	AP	Histone		38.3489	43.75	41.0494	1	12.7762	41.0494	12.7762	12.7762	B	I27		143.489	221.66	182.574	1	71.0421	182.574	71.0421	71.0421	B	I27		8541	acrosomal vesicle [GO:0001669]; cytosol [GO:0005829]; epididymosome [GO:0098875]; presynaptic active zone [GO:0048786]; glutamate secretion [GO:0014047]; neurotransmitter secretion [GO:0007269]; regulation of short-term neuronal synaptic plasticity [GO:0048172]
I65	P01704	LV201	QQYPGKAPKVLIFD	39	52	AP	Histone		84.5772	100.324	92.4504	1	33.7168	92.4504	33.7168	33.7168	B	I28		79.158	105.605	92.3816	1	35.0551	92.3816	35.0551	35.0551	B	I28		NA	extracellular exosome [GO:0070062]; extracellular region [GO:0005576]; plasma membrane [GO:0005886]; antigen binding [GO:0003823]; serine-type endopeptidase activity [GO:0004252]; complement activation [GO:0006956]; complement activation, classical pathway [GO:0006958]; Fc-epsilon receptor signaling pathway [GO:0038095]; Fc-gamma receptor signaling pathway involved in phagocytosis [GO:0038096]; i…
I66	P01705	LV202	QQNPGKAPKLMIYE	39	52	AP	Histone		22.0333	22.0777	22.0555	1	5.03816	22.0555	5.03816	5.03816	B	I29		20.8328	22.5693	21.7011	1	6.85343	21.7011	6.85343	6.85343	B	I29		NA	extracellular region [GO:0005576]; plasma membrane [GO:0005886]; antigen binding [GO:0003823]; serine-type endopeptidase activity [GO:0004252]; complement activation [GO:0006956]; complement activation, classical pathway [GO:0006958]; Fc-epsilon receptor signaling pathway [GO:0038095]; Fc-gamma receptor signaling pathway involved in phagocytosis [GO:0038096]; immune response [GO:0006955]; leukocy…
I67	P01706	LV203	QQHPGKAPKLIIYG	39	52	AP	Histone		140.505	167.349	153.927	1	58.762	153.927	58.762	58.762	B	I30		35.1246	45.6008	40.3627	1	14.2995	40.3627	14.2995	14.2995	B	I30		NA	extracellular exosome [GO:0070062]; extracellular region [GO:0005576]; plasma membrane [GO:0005886]; antigen binding [GO:0003823]; serine-type endopeptidase activity [GO:0004252]; complement activation [GO:0006956]; complement activation, classical pathway [GO:0006958]; Fc-epsilon receptor signaling pathway [GO:0038095]; Fc-gamma receptor signaling pathway involved in phagocytosis [GO:0038096]; i…
I68	P01707	LV204	QQHPGKAPKLMIFD	39	52	AP	Histone		44.8684	54.9969	49.9327	1	16.3952	49.9327	16.3952	16.3952	B	I31		23.5116	33.3288	28.4202	1	9.53437	28.4202	9.53437	9.53437	B	I31		NA	NA
I69	P01708	LV205	QQHPGKAPKLIIYE	39	52	AP	Histone		54.1568	66.105	60.1309	1	20.5499	60.1309	20.5499	20.5499	B	I32		18.285	23.4709	20.8779	1	6.525	20.8779	6.525	6.525	B	I32		NA	NA
I70	P01709	LV206	QQHAGKAPKVIIYE	39	52	AP	Histone		32.3322	35.4926	33.9124	1	9.86862	33.9124	9.86862	9.86862	B	I33		21.9485	25.1248	23.5367	1	7.58583	23.5367	7.58583	7.58583	B	I33		NA	extracellular region [GO:0005576]; plasma membrane [GO:0005886]; antigen binding [GO:0003823]; serine-type endopeptidase activity [GO:0004252]; complement activation [GO:0006956]; complement activation, classical pathway [GO:0006958]; Fc-epsilon receptor signaling pathway [GO:0038095]; Fc-gamma receptor signaling pathway involved in phagocytosis [GO:0038096]; immune response [GO:0006955]; leukocy…
I71	P01713	LV210	QQHPGKAPKLIIYG	39	52	AP	Histone		121.383	146.831	134.107	1	50.6876	134.107	50.6876	50.6876	B	I34		42.5804	58.389	50.4847	1	18.3381	50.4847	18.3381	18.3381	B	I34		NA	NA
I72	P04209	LV211	QQHPGKAPKLLIYD	39	52	AP	Histone		84.759	99.6269	92.193	1	33.6119	92.193	33.6119	33.6119	B	I35		38.4994	41.8019	40.1507	1	14.2148	40.1507	14.2148	14.2148	B	I35		NA	NA
I73	Q9BWK5	MRI	NVAPMKAPKRMRMA	25	38	AP	Histone		160.944	201.152	181.048	1	69.8111	181.048	69.8111	69.8111	B	I36		189.783	255.056	222.42	1	86.9405	222.42	86.9405	86.9405	B	I36		78996	cytoplasm [GO:0005737]; nucleus [GO:0005634]; double-strand break repair via nonhomologous end joining [GO:0006303]
I74	Q9C0I1	MTMRC	GGGGTKAPKPSFVS	9	22	AP	Histone		23.2584	24.3781	23.8183	1	5.75631	23.8183	5.75631	5.75631	B	I37		14.2075	11.853	13.0302	0	3.39375	13.0302	3.39375	3.39375	B	I37		54545	cytosol [GO:0005829]; phosphatase regulator activity [GO:0019208]; phosphatidylinositol biosynthetic process [GO:0006661]; toxin transport [GO:1901998]
J1	O15173	PGRC2	VFDVTKDSKFYGPA	127	140	DS	Mutant		82.204	82.6067	82.4053	1	30.2141	19	7.47483	7.47483	A	J1		42.5529	43.8959	43.2244	1	14.8355	10	1.484	1.484	A	J1		10424	integral component of membrane [GO:0016021]; membrane [GO:0016020]; nuclear envelope [GO:0005635]; heme binding [GO:0020037]; steroid binding [GO:0005496]; steroid hormone receptor activity [GO:0003707]
J2	Q9H5I5	PIEZ2	RKRRRKDSKEGPVE	1609	1622	DS	Mutant		241.993	255.15	248.572	1	97.719	248.572	97.7911	97.7911	A	J2		242.527	255.15	248.839	1	97.4637	248.839	97.4637	97.4637	A	J2		63895	integral component of membrane [GO:0016021]; plasma membrane [GO:0005886]; cation channel activity [GO:0005261]; mechanically-gated ion channel activity [GO:0008381]; cation transport [GO:0006812]; cellular response to mechanical stimulus [GO:0071260]; detection of mechanical stimulus [GO:0050982]; detection of mechanical stimulus involved in sensory perception [GO:0050974]; regulation of membran…
J3	Q9H307	PININ	SSRDTKDSKDKNSR	671	684	DS	Mutant		24.0244	20.2037	22.1141	0	5.72078	19	7.47483	7.47483	A	J3		41.2249	36.0694	38.6472	0	12.9962	10	1.484	1.484	A	J3		5411	catalytic step 2 spliceosome [GO:0071013]; cell-cell junction [GO:0005911]; desmosome [GO:0030057]; intermediate filament [GO:0005882]; membrane [GO:0016020]; nuclear speck [GO:0016607]; plasma membrane [GO:0005886]; DNA binding [GO:0003677]; RNA binding [GO:0003723]; structural molecule activity [GO:0005198]; cell adhesion [GO:0007155]; mRNA splicing, via spliceosome [GO:0000398]; regulation of …
J4	Q8TDX9	PK1L1	EITDGKDSKVQPCT	1267	1280	DS	Mutant		16.939	14.7442	15.8416	0	3.17258	15.8416	6.23226	6.23226	A	J4		13.5354	12.1837	12.8596	0	2.63314	12.8596	2.63314	2.63314	A	J4		168507	calcium channel complex [GO:0034704]; ciliary membrane [GO:0060170]; cilium [GO:0005929]; membrane [GO:0016020]; non-motile cilium [GO:0097730]; calcium channel activity [GO:0005262]; cell-cell adhesion [GO:0098609]; detection of mechanical stimulus [GO:0050982]; detection of nodal flow [GO:0003127]; left/right axis specification [GO:0070986]
J5	Q9HB20	PKHA3	QDDVCKDSKGSIKM	33	46	DS	Mutant		18.3844	16.6249	17.5046	0	3.84821	17.5046	6.88653	6.88653	A	J5		20.1479	17.8237	18.9858	0	5.09503	18.9858	5.09503	5.09503	A	J5		65977	Golgi apparatus [GO:0005794]; Golgi membrane [GO:0000139]; phosphatidylinositol-4-phosphate binding [GO:0070273]; phosphatidylinositol biosynthetic process [GO:0006661]
J6	O75038	PLCH2	SRRKKKDSKLKKAA	581	594	DS	Mutant		244.379	255.15	249.764	1	98.2036	249.764	98.2603	98.2603	A	J6		254.044	255.15	254.597	1	99.7777	254.597	99.7777	99.7777	A	J6		9651	cytoplasm [GO:0005737]; plasma membrane [GO:0005886]; calcium ion binding [GO:0005509]; phosphatidylinositol phospholipase C activity [GO:0004435]; signal transducer activity [GO:0004871]; inositol phosphate metabolic process [GO:0043647]; intracellular signal transduction [GO:0035556]; lipid catabolic process [GO:0016042]; phosphatidylinositol metabolic process [GO:0046488]
J7	Q8N131	PORIM	HSEAKKDSKFDTGS	155	168	DS	Mutant		16.8723	14.5767	15.7245	0	3.12503	15.7245	6.18621	6.18621	A	J7		25.6985	21.7423	23.7204	0	6.99768	23.7204	6.99768	6.99768	A	J7		114908	cytoplasmic vesicle [GO:0031410]; external side of plasma membrane [GO:0009897]; integral component of membrane [GO:0016021]; receptor activity [GO:0004872]; oncosis [GO:0070267]
J8	Q15063	POSTN	NSCMEKDSKQGRNG	470	483	DS	Mutant		23.7055	21.7305	22.718	0	5.96613	22.718	8.93753	8.93753	A	J8		13.6413	12.2523	12.9468	0	2.6682	12.9468	2.6682	2.6682	A	J8		10631	extracellular matrix [GO:0031012]; extracellular space [GO:0005615]; neuromuscular junction [GO:0031594]; proteinaceous extracellular matrix [GO:0005578]; trans-Golgi network [GO:0005802]; heparin binding [GO:0008201]; metal ion binding [GO:0046872]; bone regeneration [GO:1990523]; cell adhesion [GO:0007155]; cellular response to fibroblast growth factor stimulus [GO:0044344]; cellular response t…
J9	Q9UKL6	PPCT	ESDGKKDSKVFMYY	162	175	DS	Mutant		20.3232	15.4597	17.8915	0	4.00535	17.8915	7.03871	7.03871	A	J9		11.8123	11.0118	11.4121	0	2.05144	11.4121	2.05144	2.05144	A	J9		58488	cytosol [GO:0005829]; phosphatidylcholine binding [GO:0031210]; phosphatidylcholine transporter activity [GO:0008525]; lipid transport [GO:0006869]; phosphatidylcholine biosynthetic process [GO:0006656]; phospholipid transport [GO:0015914]
J10	P45877	PPIC	KGYGYKDSKFHRVI	78	91	DS	Mutant		195.209	249.444	222.327	1	87.057	222.327	87.466	87.466	A	J10		56.4227	78.5604	67.4915	1	24.5875	67.4915	24.5875	24.5875	A	J10		5480	cytoplasm [GO:0005737]; extracellular exosome [GO:0070062]; cyclosporin A binding [GO:0016018]; peptidyl-prolyl cis-trans isomerase activity [GO:0003755]; protein folding [GO:0006457]
J11	Q8N3Z0	PRS35	GKDYVKDSKKLRVG	174	187	DS	Mutant		66.202	81.8279	74.0149	1	26.8055	74.0149	29.1184	29.1184	A	J11		35.5553	39.5826	37.569	1	12.5629	37.569	12.5629	12.5629	A	J11		167681	extracellular region [GO:0005576]; mitochondrion [GO:0005739]
J12	Q96N64	PWP2A	QTLGKKDSKNNISV	553	566	DS	Mutant		27.0985	26.4981	26.7983	1	7.62375	19	7.47483	7.47483	A	J12		8.56827	8.99263	8.78045	1	0.993907	8.78045	0.993907	0.993907	A	J12		114825	nucleus [GO:0005634]; chromatin binding [GO:0003682]; histone binding [GO:0042393]
J13	Q9HCJ3	RAVR2	DGMTIKDSKVQVSF	293	306	DS	Mutant		30.4511	28.4406	29.4459	0	8.69932	19	7.47483	7.47483	A	J13		8.1615	8.2858	8.22365	1	0.770151	8.22365	0.770151	0.770151	A	J13		55225	cytoplasm [GO:0005737]; nucleus [GO:0005634]; nucleic acid binding [GO:0003676]; RNA binding [GO:0003723]; mRNA splicing, via spliceosome [GO:0000398]
J14	Q15291-2	RBBP5	QAGRPKDSKAGGAI	483	496	DS	Mutant		22.0194	21.764	21.8917	1	5.63045	21.8917	8.61246	8.61246	A	J14		8.0401	8.14633	8.09322	1	0.717736	8.09322	0.717736	0.717736	A	J14		5929	histone methyltransferase complex [GO:0035097]; MLL1 complex [GO:0071339]; MLL3/4 complex [GO:0044666]; nucleolus [GO:0005730]; nucleoplasm [GO:0005654]; nucleus [GO:0005634]; Set1C/COMPASS complex [GO:0048188]; histone-lysine N-methyltransferase activity [GO:0018024]; methylated histone binding [GO:0035064]; transcription regulatory region DNA binding [GO:0044212]; beta-catenin-TCF complex assem…
J15	Q15291	RBBP5	QAGRPKDSKGKEKD	483	496	DS	Mutant		14.1739	13.2591	13.7165	0	2.30928	13.7165	5.39624	5.39624	A	J15		7.42355	7.46292	7.44324	1	0.456535	7.44324	0.456535	0.456535	A	J15		5929	histone methyltransferase complex [GO:0035097]; MLL1 complex [GO:0071339]; MLL3/4 complex [GO:0044666]; nucleolus [GO:0005730]; nucleoplasm [GO:0005654]; nucleus [GO:0005634]; Set1C/COMPASS complex [GO:0048188]; histone-lysine N-methyltransferase activity [GO:0018024]; methylated histone binding [GO:0035064]; transcription regulatory region DNA binding [GO:0044212]; beta-catenin-TCF complex assem…
J16	P98175	RBM10	NVEFAKDSKRDMAS	378	391	DS	Mutant		12.0664	11.3884	11.7274	0	1.50122	11.7274	4.61371	4.61371	A	J16		7.42433	7.36205	7.39319	1	0.436422	7.39319	0.436422	0.436422	A	J16		8241	nuclear speck [GO:0016607]; nucleus [GO:0005634]; identical protein binding [GO:0042802]; metal ion binding [GO:0046872]; miRNA binding [GO:0035198]; protein complex binding [GO:0032403]; RNA binding [GO:0003723]; mRNA processing [GO:0006397]; regulation of alternative mRNA splicing, via spliceosome [GO:0000381]; regulation of apoptotic process [GO:0042981]; RNA splicing [GO:0008380]
J17	Q9NTZ6	RBM12	TGGTIKDSKVTLLL	60	73	DS	Mutant		13.4488	14.3406	13.8947	1	2.38167	13.8947	5.46634	5.46634	A	J17		8.93895	9.07372	9.00633	1	1.08468	9.00633	1.08468	1.08468	A	J17		10137	nucleoplasm [GO:0005654]; RNA binding [GO:0003723]
J18	Q9NW13	RBM28	FVVTEKDSKACRGF	34	47	DS	Mutant		26.8824	28.1117	27.497	1	7.90762	27.497	10.8177	10.8177	A	J18		14.252	12.7584	13.5052	0	2.8926	13.5052	2.8926	2.8926	A	J18		55131	nucleolus [GO:0005730]; spliceosomal complex [GO:0005681]; RNA binding [GO:0003723]; mRNA processing [GO:0006397]; RNA splicing [GO:0008380]
J19	Q06141	REG3A	RIRCPKDSKAYGSH	37	50	DS	Mutant		175.556	245.413	210.484	1	82.2461	210.484	82.8071	82.8071	A	J19		65.4751	86.2142	75.8447	1	27.9443	75.8447	27.9443	27.9443	A	J19		5068	cytoplasm [GO:0005737]; extracellular region [GO:0005576]; extracellular space [GO:0005615]; carbohydrate binding [GO:0030246]; identical protein binding [GO:0042802]; acute-phase response [GO:0006953]; antimicrobial humoral response [GO:0019730]; cell proliferation [GO:0008283]; heterophilic cell-cell adhesion via plasma membrane cell adhesion molecules [GO:0007157]; multicellular organism devel…
J20	Q6UW15	REG3G	RISCPKDSKAYGSP	37	50	DS	Mutant		19.6729	22.1142	20.8936	1	5.22495	20.8936	8.21978	8.21978	A	J20		15.9861	19.0609	17.5235	1	4.50739	17.5235	4.50739	4.50739	A	J20		130120	cytoplasm [GO:0005737]; extracellular region [GO:0005576]; oligosaccharide binding [GO:0070492]; peptidoglycan binding [GO:0042834]; acute-phase response [GO:0006953]; antimicrobial humoral immune response mediated by antimicrobial peptide [GO:0061844]; antimicrobial humoral response [GO:0019730]; cell wall disruption in other organism [GO:0044278]; cytolysis in other organism [GO:0051715]; defen…
J21	O14924	RGS12	TKEDKKDSKFGRGT	622	635	DS	Mutant		13.5224	13.6274	13.5749	1	2.25175	13.5749	5.34052	5.34052	A	J21		10.5884	9.56359	10.076	0	1.51454	10.076	1.51454	1.51454	A	J21		6002	cell junction [GO:0030054]; condensed nuclear chromosome [GO:0000794]; cytoplasm [GO:0005737]; cytosol [GO:0005829]; dendrite [GO:0030425]; nuclear matrix [GO:0016363]; nucleolus [GO:0005730]; nucleus [GO:0005634]; plasma membrane [GO:0005886]; synapse [GO:0045202]; GTPase activator activity [GO:0005096]; GTPase regulator activity [GO:0030695]; signal transducer activity, downstream of receptor […
J22	Q8NE09	RGS22	DDVIEKDSKYMSES	602	615	DS	Mutant		9.65579	9.0585	9.35715	0	0.538298	9.35715	3.68121	3.68121	A	J22		9.55402	8.57442	9.06422	0	1.10794	9.06422	1.10794	1.10794	A	J22		26166	cytoplasm [GO:0005737]; nucleus [GO:0005634]; plasma membrane [GO:0005886]; GTPase activator activity [GO:0005096]; negative regulation of signal transduction [GO:0009968]
J23	A6NI28	RHG42	YCTYDKDSKTFTMS	288	301	DS	Mutant		18.8064	22.6785	20.7424	1	5.16357	20.7424	8.16033	8.16033	A	J23		68.6533	77.94	73.2966	1	26.9204	73.2966	26.9204	26.9204	A	J23		143872	GTPase activator activity [GO:0005096]; activation of GTPase activity [GO:0090630]; negative regulation of Rho protein signal transduction [GO:0035024]; negative regulation of systemic arterial blood pressure [GO:0003085]; negative regulation of vascular smooth muscle contraction [GO:1904694]; signal transduction [GO:0007165]
J24	Q5W0B1	RN219	LSADGKDSKGSEED	275	288	DS	Mutant		10.2129	9.77069	9.99178	1	0.796115	9.99178	3.93088	3.93088	A	J24		9.11655	9.26972	9.19313	1	1.15975	9.19313	1.15975	1.15975	A	J24		79596	metal ion binding [GO:0046872]
J25	P24928	RPB1	VVSGAKDSKINISQ	770	783	DS	Mutant		12.1747	12.4448	12.3098	1	1.73779	12.3098	4.8428	4.8428	A	J25		8.14281	8.24051	8.19166	1	0.757296	8.19166	0.757296	0.757296	A	J25		5430	cytoplasm [GO:0005737]; DNA-directed RNA polymerase II, core complex [GO:0005665]; nucleoplasm [GO:0005654]; nucleus [GO:0005634]; DNA binding [GO:0003677]; DNA-directed 5'-3' RNA polymerase activity [GO:0003899]; metal ion binding [GO:0046872]; RNA binding [GO:0003723]; RNA-directed 5'-3' RNA polymerase activity [GO:0003968]; ubiquitin protein ligase binding [GO:0031625]; 7-methylguanosine mRNA …
J26	Q8TEU7	RPGF6	QTSQEKDSKKVKAN	654	667	DS	Mutant		12.1505	11.278	11.7143	0	1.49587	11.7143	4.60853	4.60853	A	J26		8.18074	7.97623	8.07849	1	0.711815	8.07849	0.711815	0.711815	A	J26		51735	apical plasma membrane [GO:0016324]; centrosome [GO:0005813]; cytosol [GO:0005829]; endocytic vesicle [GO:0030139]; plasma membrane [GO:0005886]; GTP-dependent protein binding [GO:0030742]; guanyl-nucleotide exchange factor activity [GO:0005085]; phosphatidic acid binding [GO:0070300]; Ras GTPase binding [GO:0017016]; microvillus assembly [GO:0030033]; positive regulation of GTPase activity [GO:0…
J27	O43159	RRP8	ASSQNKDSKRRQLL	28	41	DS	Mutant		73.6731	103.852	88.7626	1	32.7967	88.7626	34.9203	34.9203	A	J27		20.075	25.8162	22.9456	1	6.68631	35	11.5305	11.5305	A	J27		23378	chromatin silencing complex [GO:0005677]; cytosol [GO:0005829]; nucleolus [GO:0005730]; nucleoplasm [GO:0005654]; nucleus [GO:0005634]; plasma membrane [GO:0005886]; rDNA heterochromatin [GO:0033553]; methylated histone binding [GO:0035064]; RNA binding [GO:0003723]; S-adenosylmethionine-dependent methyltransferase activity [GO:0008757]; cellular response to glucose starvation [GO:0042149]; chrom…
J28	P82909	RT36	ISQHSKDSKSPDLL	52	65	DS	Mutant		9.77936	9.62076	9.70006	1	0.677605	9.70006	3.81612	3.81612	A	J28		8.15521	8.12815	8.14168	1	0.737211	8.14168	0.737211	0.737211	A	J28		92259	mitochondrial inner membrane [GO:0005743]; mitochondrial oxoglutarate dehydrogenase complex [GO:0009353]; mitochondrial small ribosomal subunit [GO:0005763]; mitochondrion [GO:0005739]; structural constituent of ribosome [GO:0003735]; mitochondrial translational elongation [GO:0070125]; mitochondrial translational termination [GO:0070126]; translation [GO:0006412]
J29	Q96GQ5	RUS1	VFAWWKDSKLDCNA	148	161	DS	Mutant		13.2419	13.0617	13.1518	1	2.07987	13.1518	5.17408	5.17408	A	J29		17.0065	18.2691	17.6378	1	4.55332	17.6378	4.55332	4.55332	A	J29		64755	integral component of membrane [GO:0016021]; membrane [GO:0016020]
J30	Q5K651	SAMD9	MSTTAKDSKSLKVE	128	141	DS	Mutant		11.192	10.8468	11.0194	1	1.21359	11.0194	4.33517	4.33517	A	J30		8.68009	8.66722	8.67365	1	0.95099	8.67365	0.95099	0.95099	A	J30		54809	cytoplasm [GO:0005737]; cytosol [GO:0005829]; early endosome [GO:0005769]; intracellular membrane-bounded organelle [GO:0043231]; endosomal vesicle fusion [GO:0034058]
J31	Q6AZY7	SCAR3	GFPGLKDSKGSFGT	517	530	DS	Mutant		13.901	13.3638	13.6324	1	2.2751	13.6324	5.36314	5.36314	A	J31		11.62	11.9138	11.7669	1	2.19405	11.7669	2.19405	2.19405	A	J31		51435	collagen trimer [GO:0005581]; endoplasmic reticulum [GO:0005783]; endoplasmic reticulum membrane [GO:0005789]; Golgi membrane [GO:0000139]; integral component of membrane [GO:0016021]; scavenger receptor activity [GO:0005044]; response to oxidative stress [GO:0006979]; UV protection [GO:0009650]
J32	Q8WTV0-2	SCRB1	WSSSKKDSKDKEAI	474	487	DS	Mutant		19.0293	17.8384	18.4339	0	4.22571	18.4339	7.25211	7.25211	A	J32		46.9854	42.3203	44.6528	0	15.4096	44.6528	15.4096	15.4096	A	J32		949	caveola [GO:0005901]; cell surface [GO:0009986]; endocytic vesicle membrane [GO:0030666]; extracellular exosome [GO:0070062]; integral component of plasma membrane [GO:0005887]; intracellular membrane-bounded organelle [GO:0043231]; lysosomal membrane [GO:0005765]; microvillus membrane [GO:0031528]; plasma membrane [GO:0005886]; 1-phosphatidylinositol binding [GO:0005545]; amyloid-beta binding [G…
J33	Q9GZR1	SENP6	EWEVKKDSKRSFSK	998	1011	DS	Mutant		55.3372	73.4661	64.4016	1	22.9001	64.4016	25.3364	25.3364	A	J33		148.045	168.43	158.237	1	61.0547	158.237	61.0547	61.0547	A	J33		26054	cytosol [GO:0005829]; nucleoplasm [GO:0005654]; SUMO-specific protease activity [GO:0016929]; protein desumoylation [GO:0016926]; protein modification by small protein removal [GO:0070646]; protein sumoylation [GO:0016925]; regulation of kinetochore assembly [GO:0090234]; regulation of spindle assembly [GO:0090169]
J34	Q5T5P2	SKT	EDEINKDSKISGLQ	1277	1290	DS	Mutant		16.2098	15.5824	15.8961	1	3.19474	15.8961	6.25372	6.25372	A	J34		15.3838	17.614	16.4989	1	4.09565	16.4989	4.09565	4.09565	A	J34		56243	cytoplasm [GO:0005737]; embryonic skeletal system development [GO:0048706]
J35	Q07837	SLC31	TNSADKDSKVDTSG	624	637	DS	Mutant		17.6058	15.5194	16.5626	0	3.46549	16.5626	6.51591	6.51591	A	J35		6.8867	6.64488	6.76579	1	0.184297	6.76579	0.184297	0.184297	A	J35		6519	brush border membrane [GO:0031526]; extracellular exosome [GO:0070062]; integral component of plasma membrane [GO:0005887]; membrane [GO:0016020]; mitochondrial inner membrane [GO:0005743]; plasma membrane [GO:0005886]; vacuolar membrane [GO:0005774]; amino acid transmembrane transporter activity [GO:0015171]; basic amino acid transmembrane transporter activity [GO:0015174]; catalytic activity [G…
J36	Q9Y5X1	SNX9	VADPRKDSKMYGLK	254	267	DS	Mutant		39.2424	34.3239	36.7831	0	11.6801	36.7831	14.4709	14.4709	A	J36		18.8062	18.7903	18.7982	1	5.01966	18.7982	5.01966	5.01966	A	J36		51429	clathrin-coated vesicle [GO:0030136]; cytoplasm [GO:0005737]; cytoplasmic vesicle [GO:0031410]; cytoplasmic vesicle membrane [GO:0030659]; cytosol [GO:0005829]; extracellular exosome [GO:0070062]; extrinsic component of cytoplasmic side of plasma membrane [GO:0031234]; plasma membrane [GO:0005886]; ruffle [GO:0001726]; trans-Golgi network [GO:0005802]; 1-phosphatidylinositol binding [GO:0005545];…
J37	Q5TCZ1	SPD2A	LRGGLKDSKSEDSE	788	801	DS	Mutant		21.276	21.7469	21.5115	1	5.47598	21.5115	8.46287	8.46287	A	J37		7.04433	7.35379	7.19906	1	0.358409	7.19906	0.358409	0.358409	A	J37		9644	cell junction [GO:0030054]; cell projection [GO:0042995]; cytosol [GO:0005829]; podosome [GO:0002102]; phosphatidylinositol binding [GO:0035091]; superoxide-generating NADPH oxidase activator activity [GO:0016176]; extracellular matrix organization [GO:0030198]; osteoclast fusion [GO:0072675]; oxidation-reduction process [GO:0055114]; podosome assembly [GO:0071800]; superoxide metabolic process […
J38	Q96JP2	MY15B	KQGGAKAPKEAEAE	1037	1050	AP	Histone		22.4163	20.6799	21.5481	0	4.83145	21.5481	4.83145	4.83145	B	J1		9.10504	8.51112	8.80808	0	1.7091	8.80808	1.7091	1.7091	B	J1		80022	cytoplasm [GO:0005737]; myosin complex [GO:0016459]; ATP binding [GO:0005524]; motor activity [GO:0003774]
J39	Q8TBZ2	MYBPP	GESKQKAPKEEKRP	181	194	AP	Histone		19.9695	19.0571	19.5133	1	4.00247	19.5133	4.00247	4.00247	B	J2		25.2371	17.4205	21.3288	0	6.70489	21.3288	6.70489	6.70489	B	J2		84073	cytoplasm [GO:0005737]; membrane [GO:0016020]; cell differentiation [GO:0030154]; chemical synaptic transmission [GO:0007268]; multicellular organism development [GO:0007275]; spermatogenesis [GO:0007283]
J40	P01106	MYC	LENNEKAPKVVILK	384	397	AP	Histone		31.3164	27.2214	29.2689	0	7.97688	29.2689	7.97688	7.97688	B	J3		18.6626	12.4588	15.5607	0	4.40339	15.5607	4.40339	4.40339	B	J3		4609	cytosol [GO:0005829]; nuclear chromatin [GO:0000790]; nucleolus [GO:0005730]; nucleoplasm [GO:0005654]; nucleus [GO:0005634]; protein complex [GO:0043234]; activating transcription factor binding [GO:0033613]; DNA binding [GO:0003677]; E-box binding [GO:0070888]; protein complex binding [GO:0032403]; protein dimerization activity [GO:0046983]; repressing transcription factor binding [GO:0070491];…
J41	P12524	MYCL	LASCSKAPKVVILS	311	324	AP	Histone		72.1442	70.2428	71.1935	1	25.0568	71.1935	25.0568	25.0568	B	J4		18.2251	20.5668	19.396	1	5.93368	19.396	5.93368	5.93368	B	J4		4610	nucleus [GO:0005634]; DNA binding [GO:0003677]; protein dimerization activity [GO:0046983]; transcription factor activity, sequence-specific DNA binding [GO:0003700]; regulation of auditory receptor cell differentiation [GO:0045607]
J42	Q9H1R3	MYLK2	NPSTDKAPKGPTGE	14	27	AP	Histone		21.4224	18.486	19.9542	0	4.1821	19.9542	4.1821	4.1821	B	J5		15.4505	15.0107	15.2306	1	4.2717	15.2306	4.2717	4.2717	B	J5		85366	cytoplasm [GO:0005737]; nucleus [GO:0005634]; sarcomere [GO:0030017]; ATP binding [GO:0005524]; calmodulin binding [GO:0005516]; calmodulin-dependent protein kinase activity [GO:0004683]; myosin light chain kinase activity [GO:0004687]; cardiac muscle contraction [GO:0060048]; cardiac muscle tissue morphogenesis [GO:0055008]; intracellular signal transduction [GO:0035556]; neuromuscular synaptic …
J43	Q14324	MYPC2	KPAAKKAPKGKDAP	5	18	AP	Histone		25.5555	29.1106	27.3331	1	7.18822	27.3331	7.18822	7.18822	B	J6		101.042	147.445	124.244	1	47.7681	124.244	47.7681	47.7681	B	J6		4606	cytosol [GO:0005829]; M band [GO:0031430]; muscle myosin complex [GO:0005859]; myosin filament [GO:0032982]; Z disc [GO:0030018]; actin filament binding [GO:0051015]; muscle alpha-actinin binding [GO:0051371]; structural constituent of muscle [GO:0008307]; structural molecule activity conferring elasticity [GO:0097493]; actin filament organization [GO:0007015]; cell adhesion [GO:0007155]; muscle …
J44	Q8NEY1	NAV1	SDDMAKAPKGLGKV	112	125	AP	Histone		19.3373	16.4701	17.9037	0	3.34674	17.9037	3.34674	3.34674	B	J7		12.1692	8.70403	10.4366	0	2.35889	10.4366	2.35889	2.35889	B	J7		89796	axon initial segment [GO:0043194]; cytoplasm [GO:0005737]; microtubule [GO:0005874]; microtubule bundle formation [GO:0001578]; neuron migration [GO:0001764]
J45	Q8NEY1	NAV1	SESEEKAPKKLEYD	474	487	AP	Histone		15.5005	14.8928	15.1966	1	2.24389	15.1966	2.24389	2.24389	B	J8		7.55415	6.86275	7.20845	0	1.07085	7.20845	1.07085	1.07085	B	J8		89796	axon initial segment [GO:0043194]; cytoplasm [GO:0005737]; microtubule [GO:0005874]; microtubule bundle formation [GO:0001578]; neuron migration [GO:0001764]
J46	Q13772	NCOA4	VIEQTKAPKAMTPS	467	480	AP	Histone		23.842	20.2753	22.0586	0	5.03943	22.0586	5.03943	5.03943	B	J9		13.5485	13.0233	13.2859	1	3.49577	13.2859	3.49577	3.49577	B	J9		8031	autolysosome [GO:0044754]; mitochondrion [GO:0005739]; nucleus [GO:0005634]; androgen receptor binding [GO:0050681]; transcription coactivator activity [GO:0003713]; androgen receptor signaling pathway [GO:0030521]; cellular iron ion homeostasis [GO:0006879]; male gonad development [GO:0008584]; positive regulation of transcription, DNA-templated [GO:0045893]; protein targeting to lysosome [GO:00…
J47	Q14686	NCOA6	GRQNSKAPKLTLAS	1345	1358	AP	Histone		222.226	255.15	238.688	1	93.2935	238.688	93.2935	93.2935	B	J10		163.452	255.109	209.28	1	81.6979	209.28	81.6979	81.6979	B	J10		23054	cytosol [GO:0005829]; histone methyltransferase complex [GO:0035097]; intracellular membrane-bounded organelle [GO:0043231]; nucleoplasm [GO:0005654]; nucleus [GO:0005634]; transcription factor complex [GO:0005667]; chromatin binding [GO:0003682]; enzyme binding [GO:0019899]; estrogen receptor binding [GO:0030331]; ligand-dependent nuclear receptor transcription coactivator activity [GO:0030374];…
J48	Q9H3R1	NDST4	LLHITKAPKVEKGP	201	214	AP	Histone		43.1231	45.1554	44.1393	1	14.035	44.1393	14.035	14.035	B	J11		18.0094	16.6877	17.3485	0	5.11675	17.3485	5.11675	5.11675	B	J11		64579	Golgi membrane [GO:0000139]; integral component of membrane [GO:0016021]; [heparan sulfate]-glucosamine N-sulfotransferase activity [GO:0015016]; deacetylase activity [GO:0019213]; heparan sulfate proteoglycan biosynthetic process [GO:0015012]; heparin biosynthetic process [GO:0030210]
J49	P28331	NDUS1	LVEIEKAPKVVAAC	79	92	AP	Histone		16.8316	15.2272	16.0294	0	2.58316	16.0294	2.58316	2.58316	B	J12		9.82063	9.25499	9.53781	0	2.00027	9.53781	2.00027	2.00027	B	J12		4719	mitochondrial intermembrane space [GO:0005758]; mitochondrial matrix [GO:0005759]; mitochondrial respiratory chain complex I [GO:0005747]; mitochondrion [GO:0005739]; myelin sheath [GO:0043209]; 2 iron, 2 sulfur cluster binding [GO:0051537]; 4 iron, 4 sulfur cluster binding [GO:0051539]; electron carrier activity [GO:0009055]; iron-sulfur cluster binding [GO:0051536]; metal ion binding [GO:004687…
J50	P21359	NF1	LISDTKAPKRQEME	2547	2560	AP	Histone		22.1093	19.2184	20.6639	0	4.47122	20.6639	4.47122	4.47122	B	J13		17.4849	14.7123	16.0986	0	4.61803	16.0986	4.61803	4.61803	B	J13		4763	axon [GO:0030424]; cytoplasm [GO:0005737]; cytosol [GO:0005829]; dendrite [GO:0030425]; intrinsic component of the cytoplasmic side of the plasma membrane [GO:0031235]; membrane [GO:0016020]; nucleolus [GO:0005730]; nucleus [GO:0005634]; presynapse [GO:0098793]; GTPase activator activity [GO:0005096]; phosphatidylcholine binding [GO:0031210]; phosphatidylethanolamine binding [GO:0008429]; actin c…
J51	P30414	NKTR	KDKKHKAPKRKQAF	1001	1014	AP	Histone		210.531	252.946	231.738	1	90.4621	231.738	90.4621	90.4621	B	J14		187.438	255.045	221.242	1	86.4706	221.242	86.4706	86.4706	B	J14		4820	cytosol [GO:0005829]; mitochondrion [GO:0005739]; nucleoplasm [GO:0005654]; plasma membrane [GO:0005886]; cyclosporin A binding [GO:0016018]; peptidyl-prolyl cis-trans isomerase activity [GO:0003755]; protein folding [GO:0006457]
J52	O00476	NPT4	FGGLSKAPKSLPAK	88	101	AP	Histone		73.6695	84.8336	79.2515	1	28.3396	79.2515	28.3396	28.3396	B	J15		78.0304	102.904	90.4672	1	34.2912	90.4672	34.2912	34.2912	B	J15		10786	apical plasma membrane [GO:0016324]; brush border membrane [GO:0031526]; cytoplasm [GO:0005737]; endoplasmic reticulum membrane [GO:0005789]; integral component of plasma membrane [GO:0005887]; perinuclear region of cytoplasm [GO:0048471]; plasma membrane [GO:0005886]; drug transmembrane transporter activity [GO:0015238]; efflux transmembrane transporter activity [GO:0015562]; organic anion trans…
J53	Q96F24	NRBF2	PCIGSKAPKDDKTI	154	167	AP	Histone		27.69	27.3641	27.5271	1	7.26726	27.5271	7.26726	7.26726	B	J16		116.187	166.765	141.476	1	54.6439	141.476	54.6439	54.6439	B	J16		29982	autophagosome [GO:0005776]; cytoplasm [GO:0005737]; cytoplasmic vesicle [GO:0031410]; nucleoplasm [GO:0005654]; phosphatidylinositol 3-kinase complex, class III [GO:0035032]; autophagy [GO:0006914]; regulation of lipid kinase activity [GO:0043550]; regulation of transcription, DNA-templated [GO:0006355]; response to endoplasmic reticulum stress [GO:0034976]; transcription initiation from RNA poly…
J54	Q9GZY0	NXF2	SDITEKAPKVKTLN	289	302	AP	Histone		17.5816	15.9335	16.7575	0	2.8798	16.7575	2.8798	2.8798	B	J17		11.5348	8.78342	10.1591	0	2.24817	10.1591	2.24817	2.24817	B	J17		56001	cytoplasm [GO:0005737]; cytosol [GO:0005829]; nuclear RNA export factor complex [GO:0042272]; nucleoplasm [GO:0005654]; nucleus [GO:0005634]; RNA binding [GO:0003723]; mRNA export from nucleus [GO:0006406]; multicellular organism development [GO:0007275]; poly(A)+ mRNA export from nucleus [GO:0016973]; RNA export from nucleus [GO:0006405]; RNA transport [GO:0050658]
J55	Q9H1B4	NXF5	SDITEKAPKVKTLN	178	191	AP	Histone		19.7683	17.26	18.5142	0	3.59543	18.5142	3.59543	3.59543	B	J18		9.55069	8.0287	8.7897	0	1.70177	8.7897	1.70177	1.70177	B	J18		55998	cytoplasm [GO:0005737]; nucleus [GO:0005634]; RNA binding [GO:0003723]; mRNA export from nucleus [GO:0006406]; multicellular organism development [GO:0007275]; poly(A)+ mRNA export from nucleus [GO:0016973]; RNA transport [GO:0050658]
J56	O15547	P2RX6	KYEEAKAPKATANS	373	386	AP	Histone		28.5775	23.7628	26.1701	0	6.71444	26.1701	6.71444	6.71444	B	J19		23.4368	19.4899	21.4633	0	6.75858	21.4633	6.75858	6.75858	B	J19		9127	cell junction [GO:0030054]; cytoplasm [GO:0005737]; integral component of nuclear inner membrane [GO:0005639]; integral component of plasma membrane [GO:0005887]; plasma membrane [GO:0005886]; postsynapse [GO:0098794]; ATP binding [GO:0005524]; channel activity [GO:0015267]; extracellular ATP-gated cation channel activity [GO:0004931]; identical protein binding [GO:0042802]; purinergic nucleotide…
J57	Q08499	PDE4D	GGATLKAPKHLWRH	22	35	AP	Histone		237.82	255.15	246.485	1	96.4699	246.485	96.4699	96.4699	B	J20		220.475	255.15	237.812	1	93.0822	237.812	93.0822	93.0822	B	J20		5144	apical plasma membrane [GO:0016324]; calcium channel complex [GO:0034704]; centrosome [GO:0005813]; cytosol [GO:0005829]; membrane [GO:0016020]; nuclear membrane [GO:0031965]; plasma membrane [GO:0005886]; voltage-gated calcium channel complex [GO:0005891]; 3',5'-cyclic-AMP phosphodiesterase activity [GO:0004115]; 3',5'-cyclic-nucleotide phosphodiesterase activity [GO:0004114]; ATPase binding [GO…
J58	Q29RF7	PDS5A	EAGNAKAPKLQDLA	1310	1323	AP	Histone		26.7589	23.645	25.2019	0	6.32001	25.2019	6.32001	6.32001	B	J21		23.8008	19.6448	21.7228	0	6.8621	21.7228	6.8621	6.8621	B	J21		23244	chromatin [GO:0000785]; chromosome [GO:0005694]; chromosome, centromeric region [GO:0000775]; cytosol [GO:0005829]; nucleoplasm [GO:0005654]; nucleus [GO:0005634]; plasma membrane [GO:0005886]; cell division [GO:0051301]; DNA repair [GO:0006281]; mitotic sister chromatid cohesion [GO:0007064]; negative regulation of DNA replication [GO:0008156]; sister chromatid cohesion [GO:0007062]
J59	Q9NQ66	PLCB1	CGRHAKAPKDPKLR	74	87	AP	Histone		20.6148	21.422	21.0184	1	4.61566	21.0184	4.61566	4.61566	B	J22		195.902	254.756	225.329	1	88.1014	225.329	88.1014	88.1014	B	J22		23236	cytoplasm [GO:0005737]; cytosol [GO:0005829]; extracellular exosome [GO:0070062]; myelin sheath [GO:0043209]; nuclear chromatin [GO:0000790]; nuclear membrane [GO:0031965]; nuclear speck [GO:0016607]; nucleus [GO:0005634]; calcium ion binding [GO:0005509]; calmodulin binding [GO:0005516]; enzyme binding [GO:0019899]; GTPase activator activity [GO:0005096]; lamin binding [GO:0005521]; phosphatidyl…
J60	P54278	PMS2	VDSQEKAPKTDDSF	533	546	AP	Histone		13.2959	11.9416	12.6188	0	1.19368	12.6188	1.19368	1.19368	B	J23		21.8164	16.6421	19.2292	0	5.86716	19.2292	5.86716	5.86716	B	J23		5395	cytoplasmic ribonucleoprotein granule [GO:0036464]; cytosol [GO:0005829]; microtubule cytoskeleton [GO:0015630]; MutLalpha complex [GO:0032389]; nucleoplasm [GO:0005654]; nucleus [GO:0005634]; plasma membrane [GO:0005886]; ATP binding [GO:0005524]; ATPase activity [GO:0016887]; DNA binding [GO:0003677]; endonuclease activity [GO:0004519]; single base insertion or deletion binding [GO:0032138]; mi…
J61	Q92954	PRG4	PQKPTKAPKKPTST	1021	1034	AP	Histone		21.8517	22.8648	22.3583	1	5.1615	22.3583	5.1615	5.1615	B	J24		98.3461	164.936	131.641	1	50.7198	131.641	50.7198	50.7198	B	J24		10216	extracellular matrix [GO:0031012]; polysaccharide binding [GO:0030247]; scavenger receptor activity [GO:0005044]; cell proliferation [GO:0008283]; immune response [GO:0006955]
J62	Q8IZ63	PRR22	GAGKAKAPKTARAL	265	278	AP	Histone		40.1075	47.2457	43.6766	1	13.8465	43.6766	13.8465	13.8465	B	J25		153.371	196.066	174.719	1	67.9077	174.719	67.9077	67.9077	B	J25		163154	NA
J63	Q2VWP7	PRTG	KATSVKAPKSPELH	612	625	AP	Histone		15.8268	15.5713	15.6991	1	2.44858	15.6991	2.44858	2.44858	B	J26		24.7906	27.0048	25.8977	1	8.52789	25.8977	8.52789	8.52789	B	J26		283659	extracellular space [GO:0005615]; integral component of membrane [GO:0016021]; multicellular organism development [GO:0007275]
J64	P49792	RBP2	SSEISKAPKSGFEG	1764	1777	AP	Histone		11.2837	11.0219	11.1528	1	0.596455	11.1528	0.596455	0.596455	B	J27		9.2652	9.00764	9.13642	1	1.84011	9.13642	1.84011	1.84011	B	J27		5903	annulate lamellae [GO:0005642]; centrosome [GO:0005813]; cytoplasm [GO:0005737]; cytoplasmic periphery of the nuclear pore complex [GO:1990723]; cytosol [GO:0005829]; host cell [GO:0043657]; intracellular membrane-bounded organelle [GO:0043231]; membrane [GO:0016020]; mitochondrion [GO:0005739]; nuclear envelope [GO:0005635]; nuclear inclusion body [GO:0042405]; nuclear membrane [GO:0031965]; nuc…
J65	P49792	RBP2	SSETSKAPKSGFEG	1647	1660	AP	Histone		11.2724	10.357	10.8147	0	0.458703	10.8147	0.458703	0.458703	B	J28		7.76765	7.91481	7.84123	1	1.32333	7.84123	1.32333	1.32333	B	J28		5903	annulate lamellae [GO:0005642]; centrosome [GO:0005813]; cytoplasm [GO:0005737]; cytoplasmic periphery of the nuclear pore complex [GO:1990723]; cytosol [GO:0005829]; host cell [GO:0043657]; intracellular membrane-bounded organelle [GO:0043231]; membrane [GO:0016020]; mitochondrion [GO:0005739]; nuclear envelope [GO:0005635]; nuclear inclusion body [GO:0042405]; nuclear membrane [GO:0031965]; nuc…
J66	P49792	RBP2	TSETSKAPKSGFEG	1588	1601	AP	Histone		11.0102	10.4849	10.7475	1	0.431339	10.7475	0.431339	0.431339	B	J29		7.49197	7.03795	7.26496	0	1.09339	7.26496	1.09339	1.09339	B	J29		5903	annulate lamellae [GO:0005642]; centrosome [GO:0005813]; cytoplasm [GO:0005737]; cytoplasmic periphery of the nuclear pore complex [GO:1990723]; cytosol [GO:0005829]; host cell [GO:0043657]; intracellular membrane-bounded organelle [GO:0043231]; membrane [GO:0016020]; mitochondrion [GO:0005739]; nuclear envelope [GO:0005635]; nuclear inclusion body [GO:0042405]; nuclear membrane [GO:0031965]; nuc…
J67	Q9BRK0	REEP2	AKPIKKAPKAEPLA	220	233	AP	Histone		26.1784	28.2063	27.1923	1	7.13089	27.1923	7.13089	7.13089	B	J30		13.6719	17.803	15.7374	1	4.47393	15.7374	4.47393	4.47393	B	J30		51308	cytoplasmic microtubule [GO:0005881]; endoplasmic reticulum [GO:0005783]; endoplasmic reticulum membrane [GO:0005789]; extracellular exosome [GO:0070062]; integral component of plasma membrane [GO:0005887]; taste receptor binding [GO:0031883]; endoplasmic reticulum tubular network organization [GO:0071786]; protein transport into membrane raft [GO:0032596]; regulation of intracellular transport […
J68	Q9BRK0	REEP2	DDMGDKAPKRAKPI	210	223	AP	Histone		12.5116	11.8758	12.1937	0	1.0205	12.1937	1.0205	1.0205	B	J31		5.91576	5.84409	5.87992	1	0.540761	5.87992	0.540761	0.540761	B	J31		51308	cytoplasmic microtubule [GO:0005881]; endoplasmic reticulum [GO:0005783]; endoplasmic reticulum membrane [GO:0005789]; extracellular exosome [GO:0070062]; integral component of plasma membrane [GO:0005887]; taste receptor binding [GO:0031883]; endoplasmic reticulum tubular network organization [GO:0071786]; protein transport into membrane raft [GO:0032596]; regulation of intracellular transport […
J69	A5PLK6	RGSL	KIYCEKAPKIDFKM	599	612	AP	Histone		19.3451	19.7579	19.5515	1	4.01804	19.5515	4.01804	4.01804	B	J32		19.3191	25.9661	22.6426	1	7.2291	22.6426	7.2291	7.2291	B	J32		353299	cytoplasm [GO:0005737]; integral component of membrane [GO:0016021]; plasma membrane [GO:0005886]; GTPase activator activity [GO:0005096]
J70	P18621	RL17	HIQVNKAPKMRRRT	116	129	AP	Histone		203.008	251.67	227.339	1	88.6697	227.339	88.6697	88.6697	B	J33		174.64	252.127	213.384	1	83.3352	213.384	83.3352	83.3352	B	J33		6139	cytosol [GO:0005829]; cytosolic large ribosomal subunit [GO:0022625]; nucleus [GO:0005634]; RNA binding [GO:0003723]; structural constituent of ribosome [GO:0003735]; nuclear-transcribed mRNA catabolic process, nonsense-mediated decay [GO:0000184]; rRNA processing [GO:0006364]; SRP-dependent cotranslational protein targeting to membrane [GO:0006614]; translation [GO:0006412]; translational initia…
J71	P49207	RL34	TKKVGKAPKSACGV	35	48	AP	Histone		29.6658	26.9637	28.3147	0	7.58815	28.3147	7.58815	7.58815	B	J34		59.2651	88.8539	74.0595	1	27.7445	74.0595	27.7445	27.7445	B	J34		6164	cytosol [GO:0005829]; cytosolic large ribosomal subunit [GO:0022625]; extracellular exosome [GO:0070062]; mitochondrion [GO:0005739]; cadherin binding [GO:0045296]; RNA binding [GO:0003723]; structural constituent of ribosome [GO:0003735]; nuclear-transcribed mRNA catabolic process, nonsense-mediated decay [GO:0000184]; ribosome biogenesis [GO:0042254]; rRNA processing [GO:0006364]; SRP-dependent…
J72	Q9NV58	RN19A	LPSVKKAPKKRRIS	53	66	AP	Histone		194.04	236.815	215.427	1	83.8171	215.427	83.8171	83.8171	B	J35		168.748	231.086	199.917	1	77.9618	199.917	77.9618	77.9618	B	J35		25897	centrosome [GO:0005813]; cytoplasm [GO:0005737]; cytosol [GO:0005829]; integral component of membrane [GO:0016021]; ubiquitin ligase complex [GO:0000151]; metal ion binding [GO:0046872]; transcription factor binding [GO:0008134]; ubiquitin conjugating enzyme binding [GO:0031624]; ubiquitin protein ligase activity [GO:0061630]; ubiquitin-protein transferase activity [GO:0004842]; microtubule cytos…
J73	P62753	RS6	KKPRTKAPKIQRLV	167	180	AP	Histone		186.786	243.514	215.15	1	83.7042	215.15	83.7042	83.7042	B	J36		171.26	251.501	211.38	1	82.5358	211.38	82.5358	82.5358	B	J36		6194	cell body [GO:0044297]; cytoplasmic ribonucleoprotein granule [GO:0036464]; cytosol [GO:0005829]; cytosolic small ribosomal subunit [GO:0022627]; dendrite [GO:0030425]; intracellular ribonucleoprotein complex [GO:0030529]; membrane [GO:0016020]; nucleolus [GO:0005730]; nucleoplasm [GO:0005654]; nucleus [GO:0005634]; perinuclear region of cytoplasm [GO:0048471]; polysome [GO:0005844]; small riboso…
J74	Q5VWQ0	RSBN1	GVPLIKAPKRETPD	225	238	AP	Histone		18.6325	16.8439	17.7382	0	3.27932	17.7382	3.27932	3.27932	B	J37		11.0474	9.60982	10.3286	0	2.3158	10.3286	2.3158	2.3158	B	J37		54665	nucleus [GO:0005634]
K1	A1X283	SPD2B	WSKDWKDSKDVLRK	484	497	DS	Mutant		183.69	233.163	208.426	1	81.4099	208.426	81.9974	81.9974	A	K1		106.049	114.951	110.5	1	41.8708	110.5	41.8708	41.8708	A	K1		285590	cell junction [GO:0030054]; cell projection [GO:0042995]; cytoplasm [GO:0005737]; podosome [GO:0002102]; phosphatidylinositol-3,5-bisphosphate binding [GO:0080025]; phosphatidylinositol-3-phosphate binding [GO:0032266]; phosphatidylinositol-4-phosphate binding [GO:0070273]; phosphatidylinositol-5-phosphate binding [GO:0010314]; SH2 domain binding [GO:0042169]; superoxide-generating NADPH oxidase …
K2	Q6UW49	SPESP	YSIASKDSKFKELV	65	78	DS	Mutant		98.656	111.454	105.055	1	39.4155	105.055	41.3299	41.3299	A	K2		66.4327	68.5546	67.4937	1	24.5884	10	1.484	1.484	A	K2		246777	acrosomal vesicle [GO:0001669]; acrosome reaction [GO:0007340]; fertilization [GO:0009566]; fusion of sperm to egg plasma membrane involved in single fertilization [GO:0007342]; multicellular organism development [GO:0007275]; sperm-egg recognition [GO:0035036]
K3	Q9P289	STK26	YGSYLKDSKLWIIM	86	99	DS	Mutant		235.886	251.64	243.763	1	95.7654	243.763	95.8992	95.8992	A	K3		229.699	255.077	242.388	1	94.8715	242.388	94.8715	94.8715	A	K3		51765	apical plasma membrane [GO:0016324]; cell periphery [GO:0071944]; cytoplasm [GO:0005737]; cytosol [GO:0005829]; extracellular exosome [GO:0070062]; Golgi apparatus [GO:0005794]; Golgi membrane [GO:0000139]; Golgi-associated vesicle [GO:0005798]; membrane [GO:0016020]; perinuclear region of cytoplasm [GO:0048471]; vesicle membrane [GO:0012506]; ATP binding [GO:0005524]; identical protein binding […
K4	Q7L3T8	SYPM	LIPPKKDSKEQAAS	374	387	DS	Mutant		18.8417	17.0389	17.9403	0	4.02521	17.9403	7.05794	7.05794	A	K4		19.6992	17.0252	18.3622	0	4.84443	18.3622	4.84443	4.84443	A	K4		25973	mitochondrial matrix [GO:0005759]; ATP binding [GO:0005524]; proline-tRNA ligase activity [GO:0004827]; prolyl-tRNA aminoacylation [GO:0006433]
K5	Q9BQG1	SYT3	VTSFTKDSKGLSEK	573	586	DS	Mutant		20.6631	21.7532	21.2082	1	5.35277	21.2082	8.34355	8.34355	A	K5		13.3591	13.9216	13.6404	1	2.94691	13.6404	2.94691	2.94691	A	K5		84258	endosome [GO:0005768]; integral component of membrane [GO:0016021]; plasma membrane [GO:0005886]; presynapse [GO:0098793]; transport vesicle membrane [GO:0030658]; calcium ion binding [GO:0005509]; calcium-dependent phospholipid binding [GO:0005544]; clathrin binding [GO:0030276]; syntaxin binding [GO:0019905]; calcium ion-regulated exocytosis of neurotransmitter [GO:0048791]; positive regulation…
K6	Q8NI27	THOC2	LKKSEKDSKQQHKV	833	846	DS	Mutant		49.3785	68.4677	58.9231	1	20.6744	58.9231	23.181	23.181	A	K6		24.4817	24.1886	24.3352	1	7.24472	24.3352	7.24472	7.24472	A	K6		57187	nuclear speck [GO:0016607]; nucleoplasm [GO:0005654]; THO complex [GO:0000347]; THO complex part of transcription export complex [GO:0000445]; transcription export complex [GO:0000346]; mRNA binding [GO:0003729]; blastocyst development [GO:0001824]; cell morphogenesis [GO:0000902]; generation of neurons [GO:0048699]; mRNA 3'-end processing [GO:0031124]; mRNA export from nucleus [GO:0006406]; nega…
K7	O15417	TNC18	AEMEEKDSKRGLEA	944	957	DS	Mutant		17.2977	15.0829	16.1903	0	3.31426	16.1903	6.36946	6.36946	A	K7		13.2751	11.5054	12.3903	0	2.44454	12.3903	2.44454	2.44454	A	K7		84629	chromatin [GO:0000785]; chromatin silencing complex [GO:0005677]; cytosol [GO:0005829]; mitochondrion [GO:0005739]; nuclear membrane [GO:0031965]; nucleus [GO:0005634]; chromatin binding [GO:0003682]; transcription regulatory region sequence-specific DNA binding [GO:0000976]; chromatin silencing [GO:0006342]; heterochromatin assembly [GO:0031507]
K8	Q96HA7	TONSL	HLGRRKDSKWNRRN	513	526	DS	Mutant		249.579	255.15	252.364	1	99.2598	252.364	99.2831	99.2831	A	K8		243.601	255.15	249.376	1	97.6795	249.376	97.6795	97.6795	A	K8		4796	cytoplasm [GO:0005737]; nuclear body [GO:0016604]; nuclear replication fork [GO:0043596]; nucleoplasm [GO:0005654]; histone binding [GO:0042393]; transcription corepressor activity [GO:0003714]; cytoplasmic sequestering of transcription factor [GO:0042994]; double-strand break repair via homologous recombination [GO:0000724]; replication fork processing [GO:0031297]
K9	Q9Y2W1	TR150	TEKTHKDSKKQKKH	757	770	DS	Mutant		45.9473	42.4373	44.1923	0	14.69	44.1923	17.3858	17.3858	A	K9		49.9096	61.3232	55.6164	1	19.8154	55.6164	19.8154	19.8154	A	K9		9967	extracellular exosome [GO:0070062]; mediator complex [GO:0016592]; nuclear speck [GO:0016607]; nucleoplasm [GO:0005654]; nucleus [GO:0005634]; ATP binding [GO:0005524]; core promoter sequence-specific DNA binding [GO:0001046]; ligand-dependent nuclear receptor transcription coactivator activity [GO:0030374]; phosphoprotein binding [GO:0051219]; receptor activity [GO:0004872]; RNA binding [GO:0003…
K10	Q6ZT98	TTLL7	DETENKDSKRSIKW	263	276	DS	Mutant		18.2646	14.9347	16.5996	0	3.48055	16.5996	6.53049	6.53049	A	K10		24.9246	13.488	19.2063	0	5.18365	19.2063	5.18365	5.18365	A	K10		79739	cilium [GO:0005929]; cytosol [GO:0005829]; dendrite [GO:0030425]; microtubule [GO:0005874]; perikaryon [GO:0043204]; alpha-tubulin binding [GO:0043014]; ATP binding [GO:0005524]; beta-tubulin binding [GO:0048487]; tubulin-glutamic acid ligase activity [GO:0070740]; cell differentiation [GO:0030154]; nervous system development [GO:0007399]; protein polyglutamylation [GO:0018095]
K11	Q13404-2	UB2V1	RKFHCKDSKSPSQF	25	38	DS	Mutant		183.555	252.156	217.855	1	85.2405	217.855	85.7069	85.7069	A	K11		50.6516	87.6275	69.1395	1	25.2498	69.1395	25.2498	25.2498	A	K11		7335	cytoplasm [GO:0005737]; cytosol [GO:0005829]; extracellular exosome [GO:0070062]; nucleoplasm [GO:0005654]; nucleus [GO:0005634]; protein complex [GO:0043234]; UBC13-UEV1A complex [GO:0035370]; ubiquitin conjugating enzyme complex [GO:0031371]; ubiquitin ligase complex [GO:0000151]; ubiquitin protein ligase activity [GO:0061630]; ubiquitin protein ligase binding [GO:0031625]; activation of MAPK a…
K12	A8K0Z3	WASH1	KIEKIKDSKKAIKV	75	88	DS	Mutant		70.6861	93.855	82.2705	1	30.1593	82.2705	32.3662	32.3662	A	K12		8.43357	8.89609	8.66483	1	0.947443	8.66483	0.947443	0.947443	A	K12		100287171	autophagosome [GO:0005776]; BLOC-1 complex [GO:0031083]; centriole [GO:0005814]; centrosome [GO:0005813]; early endosome [GO:0005769]; early endosome membrane [GO:0031901]; intracellular membrane-bounded organelle [GO:0043231]; invadopodium [GO:0071437]; late endosome [GO:0005770]; recycling endosome [GO:0055037]; recycling endosome membrane [GO:0055038]; WASH complex [GO:0071203]; actin binding …
K13	Q6VEQ5	WASH2	KIEKIKDSKKAIKV	75	88	DS	Mutant		118.067	138.089	128.078	1	48.7684	128.078	50.3873	50.3873	A	K13		8.09519	8.32445	8.20982	1	0.764593	8.20982	0.764593	0.764593	A	K13		NA	autophagosome [GO:0005776]; centriole [GO:0005814]; cytosol [GO:0005829]; early endosome [GO:0005769]; early endosome membrane [GO:0031901]; late endosome [GO:0005770]; recycling endosome [GO:0055037]; recycling endosome membrane [GO:0055038]; WASH complex [GO:0071203]; actin binding [GO:0003779]; alpha-tubulin binding [GO:0043014]; Arp2/3 complex-mediated actin nucleation [GO:0034314]; endosomal…
K14	C4AMC7	WASH3	KIEKIKDSKKAIKV	75	88	DS	Mutant		95.4046	119.771	107.588	1	40.4443	107.588	42.3263	42.3263	A	K14		8.9989	9.38346	9.19118	1	1.15896	9.19118	1.15896	1.15896	A	K14		NA	autophagosome [GO:0005776]; centriole [GO:0005814]; cytosol [GO:0005829]; early endosome [GO:0005769]; early endosome membrane [GO:0031901]; filopodium [GO:0030175]; lamellipodium [GO:0030027]; recycling endosome [GO:0055037]; recycling endosome membrane [GO:0055038]; WASH complex [GO:0071203]; actin binding [GO:0003779]; alpha-tubulin binding [GO:0043014]; Arp2/3 complex-mediated actin nucleatio…
K15	A8MWX3	WASH4	KIEKIKDSKKAIKV	88	101	DS	Mutant		63.4702	78.0034	70.7368	1	25.4737	70.7368	27.8287	27.8287	A	K15		9.3254	9.50145	9.41342	1	1.24827	9.41342	1.24827	1.24827	A	K15		NA	cytosol [GO:0005829]; early endosome [GO:0005769]; early endosome membrane [GO:0031901]; recycling endosome [GO:0055037]; recycling endosome membrane [GO:0055038]; WASH complex [GO:0071203]; actin binding [GO:0003779]; alpha-tubulin binding [GO:0043014]; Arp2/3 complex-mediated actin nucleation [GO:0034314]; endosomal transport [GO:0016197]; retrograde transport, endosome to Golgi [GO:0042147]
K16	Q9NQA3	WASH6	KIEKIKDSKKAIKV	57	70	DS	Mutant		54.3483	70.7583	62.5533	1	22.1492	62.5533	24.6092	24.6092	A	K16		10.3495	9.93341	10.1415	1	1.54084	10.1415	1.54084	1.54084	A	K16		NA	cytosol [GO:0005829]; early endosome [GO:0005769]; early endosome membrane [GO:0031901]; recycling endosome [GO:0055037]; recycling endosome membrane [GO:0055038]; WASH complex [GO:0071203]; actin binding [GO:0003779]; alpha-tubulin binding [GO:0043014]; Arp2/3 complex-mediated actin nucleation [GO:0034314]; endosomal transport [GO:0016197]; retrograde transport, endosome to Golgi [GO:0042147]
K17	Q9P2L0	WDR35	DEEAKKDSKPLRVK	955	968	DS	Mutant		14.6756	13.4288	14.0522	0	2.44565	14.0522	5.52829	5.52829	A	K17		10.2731	8.99866	9.6359	0	1.33768	9.6359	1.33768	1.33768	A	K17		57539	axoneme [GO:0005930]; centrosome [GO:0005813]; ciliary basal body [GO:0036064]; ciliary tip [GO:0097542]; cilium [GO:0005929]; cytoplasm [GO:0005737]; intraciliary transport particle A [GO:0030991]; phosphatidylinositol binding [GO:0035091]; cellular response to glucose stimulus [GO:0071333]; cellular response to leukemia inhibitory factor [GO:1990830]; cellular response to paclitaxel [GO:1905705…
K18	B1ANS9	WDR64	GPQSSKDSKQSIHD	736	749	DS	Mutant		12.7744	11.9941	12.3842	0	1.76805	12.3842	4.87211	4.87211	A	K18		9.47165	9.08412	9.27789	1	1.19381	9.27789	1.19381	1.19381	A	K18		128025	NA
K19	Q9P202	WHRN	AVKALKDSKKLVLS	204	217	DS	Mutant		66.0505	86.1751	76.1128	1	27.6577	76.1128	29.9437	29.9437	A	K19		14.4713	16.1888	15.33	1	3.62593	15.33	3.62593	3.62593	A	K19		25861	cytoplasm [GO:0005737]; growth cone [GO:0030426]; stereocilium [GO:0032420]; inner ear receptor stereocilium organization [GO:0060122]; retina homeostasis [GO:0001895]; sensory perception of light stimulus [GO:0050953]; sensory perception of sound [GO:0007605]
K20	Q9H4A3	WNK1	RPTKSKDSKSSRSS	2126	2139	DS	Mutant		86.9904	143.384	115.187	1	43.5318	115.187	45.3161	45.3161	A	K20		23.7529	28.0586	25.9058	1	7.87588	35	11.5305	11.5305	A	K20		65125	cytoplasm [GO:0005737]; cytosol [GO:0005829]; membrane [GO:0016020]; ATP binding [GO:0005524]; chloride channel inhibitor activity [GO:0019869]; magnesium ion binding [GO:0000287]; phosphatase binding [GO:0019902]; potassium channel inhibitor activity [GO:0019870]; protein kinase activator activity [GO:0030295]; protein kinase activity [GO:0004672]; protein kinase binding [GO:0019901]; protein se…
K21	A6NLC8	YE016	MPRDLKDSKKDGIP	16	29	DS	Mutant		12.809	12.6398	12.7244	1	1.90623	12.7244	5.00592	5.00592	A	K21		10.2937	9.616	9.95486	0	1.46585	9.95486	1.46585	1.46585	A	K21		NA	nucleus [GO:0005634]; protein heterodimerization activity [GO:0046982]; transcription initiation from RNA polymerase II promoter [GO:0006367]
K22	Q96MU7	YTDC1	DKNEKKDSKRKSDR	38	51	DS	Mutant		15.471	15.3939	15.4325	1	3.00638	15.4325	6.07131	6.07131	A	K22		45.6429	39.3563	42.4996	0	14.5443	42.4996	14.5443	14.5443	A	K22		91746	nuclear speck [GO:0016607]; nucleoplasm [GO:0005654]; nucleus [GO:0005634]; plasma membrane [GO:0005886]; N6-methyladenosine-containing RNA binding [GO:1990247]; RNA binding [GO:0003723]; mRNA splice site selection [GO:0006376]; regulation of mRNA splicing, via spliceosome [GO:0048024]
K23	Q9H6S0	YTDC2	PPSSGKDSKSPSPR	1270	1283	DS	Mutant		12.4335	12.2666	12.35	1	1.75416	12.35	4.85866	4.85866	A	K23		17.6637	19.1443	18.404	1	4.86123	18.404	4.86123	4.86123	A	K23		64848	endoplasmic reticulum [GO:0005783]; ATP binding [GO:0005524]; ATP-dependent RNA helicase activity [GO:0004004]; N6-methyladenosine-containing RNA binding [GO:1990247]; RNA binding [GO:0003723]; RNA polymerase binding [GO:0070063]; RNA-dependent ATPase activity [GO:0008186]; positive regulation by host of viral genome replication [GO:0044829]; response to interleukin-1 [GO:0070555]; response to tu…
K24	Q569K4	Z385B	AEAHYKDSKHAKKV	172	185	DS	Mutant		13.6542	12.5943	13.1242	0	2.06867	13.1242	5.16323	5.16323	A	K24		16.3806	16.1672	16.2739	1	4.00523	16.2739	4.00523	4.00523	A	K24		151126	fibrillar center [GO:0001650]; nucleus [GO:0005634]; p53 binding [GO:0002039]; RNA binding [GO:0003723]; zinc ion binding [GO:0008270]; intrinsic apoptotic signaling pathway by p53 class mediator [GO:0072332]
K25	Q8TCF1	ZFAN1	QVFLPKDSKEKSKP	167	180	DS	Mutant		11.9987	11.4066	11.7027	1	1.49116	11.7027	4.60397	4.60397	A	K25		8.28169	8.35143	8.31656	1	0.807488	8.31656	0.807488	0.807488	A	K25		79752	zinc ion binding [GO:0008270]
K26	Q9H898	ZMAT4	YHAHLKDSKHQTNL	213	226	DS	Mutant		42.0606	66.9339	54.4972	1	18.8764	54.4972	21.4399	21.4399	A	K26		19.5168	23.6737	21.5953	1	6.14367	21.5953	6.14367	6.14367	A	K26		79698	nucleus [GO:0005634]; DNA binding [GO:0003677]; p53 binding [GO:0002039]; RNA binding [GO:0003723]; zinc ion binding [GO:0008270]; intrinsic apoptotic signaling pathway by p53 class mediator [GO:0072332]
K27	Q15326	ZMY11	LTVGCKDSKAGIEQ	69	82	DS	Mutant		12.4155	11.4214	11.9185	0	1.57883	11.9185	4.68887	4.68887	A	K27		9.6848	9.66983	9.67732	1	1.35432	9.67732	1.35432	1.35432	A	K27		10771	chromosome [GO:0005694]; nucleoplasm [GO:0005654]; nucleus [GO:0005634]; chromatin binding [GO:0003682]; double-stranded DNA binding [GO:0003690]; histone binding [GO:0042393]; methylated histone binding [GO:0035064]; RNA polymerase II regulatory region sequence-specific DNA binding [GO:0000977]; transcription cofactor activity [GO:0003712]; transcription corepressor activity [GO:0003714]; zinc i…
K28	Q9H2Y7	ZN106	FFTARKDSKQDAAG	1856	1869	DS	Mutant		12.9141	12.5761	12.7451	1	1.91465	12.7451	5.01407	5.01407	A	K28		8.80469	9.15349	8.97909	1	1.07373	8.97909	1.07373	1.07373	A	K28		64397	cytosol [GO:0005829]; membrane [GO:0016020]; nucleolus [GO:0005730]; metal ion binding [GO:0046872]; RNA binding [GO:0003723]; SH3 domain binding [GO:0017124]; insulin receptor signaling pathway [GO:0008286]
K29	Q9H2Y7	ZN106	VISSIKDSKNSSEI	1499	1512	DS	Mutant		12.6111	12.0569	12.334	1	1.74763	12.334	4.85233	4.85233	A	K29		8.73061	8.53803	8.63432	1	0.935182	8.63432	0.935182	0.935182	A	K29		64397	cytosol [GO:0005829]; membrane [GO:0016020]; nucleolus [GO:0005730]; metal ion binding [GO:0046872]; RNA binding [GO:0003723]; SH3 domain binding [GO:0017124]; insulin receptor signaling pathway [GO:0008286]
K30	O15014	ZN609	SSEDSKDSKRVRTN	453	466	DS	Mutant		18.9815	14.4218	16.7016	0	3.52198	16.7016	6.57062	6.57062	A	K30		11.2827	9.91542	10.5991	0	1.72473	10.5991	1.72473	1.72473	A	K30		23060	integrator complex [GO:0032039]; nucleus [GO:0005634]; metal ion binding [GO:0046872]; nucleic acid binding [GO:0003676]; muscle organ development [GO:0007517]; positive regulation of neuron migration [GO:2001224]; positive regulation of transcription from RNA polymerase II promoter [GO:0045944]; regulation of myoblast proliferation [GO:2000291]; regulation of transcription from RNA polymerase II…
K31	Q9P2J8	ZN624	ICKEMKDSKAIRQT	247	260	DS	Mutant		18.9167	20.3737	19.6452	1	4.71783	19.6452	7.72867	7.72867	A	K31		65.31	73.2261	69.268	1	25.3014	69.268	25.3014	25.3014	A	K31		57547	nucleus [GO:0005634]; DNA binding [GO:0003677]; metal ion binding [GO:0046872]; transcription factor activity, sequence-specific DNA binding [GO:0003700]; regulation of transcription, DNA-templated [GO:0006355]; transcription, DNA-templated [GO:0006351]
K32		Empty							21.9934	21.1468	21.5701	1	5.4998	19	7.47483	0	A	K32		10.819	11.7907	11.3049	1	2.00838	11.3049	2.00838	0	A	K32		Empty	Empty
K33		Empty							33.4802	35.1239	34.302	1	10.6721	19	7.47483	0	A	K33		10.0634	8.8653	9.46435	0	1.26874	9.46435	1.26874	0	A	K33		Empty	Empty
K34		Empty							27.7974	28.1542	27.9758	1	8.10211	19	7.47483	0	A	K34		8.17206	8.21599	8.19403	1	0.758246	8.19403	0.758246	0	A	K34		Empty	Empty
K35		Empty							23.0752	22.7847	22.93	1	6.05224	19	7.47483	0	A	K35		7.01758	6.88237	6.94998	1	0.258312	6.94998	0.258312	0	A	K35		Empty	Empty
K36		Empty							26.4188	26.6805	26.5496	1	7.52273	19	7.47483	0	A	K36		8.17037	7.78491	7.97764	1	0.671289	7.97764	0.671289	0	A	K36		Empty	Empty
K37		Empty							21.9408	21.6989	21.8198	1	5.60125	19	7.47483	0	A	K37		6.39545	6.33884	6.36714	1	0.0240953	6.36714	0.0240953	0	A	K37		Empty	Empty
K38	O76054	S14L2	RLFVVKAPKLFPVA	188	201	AP	Histone		103.124	109.552	106.338	1	39.3745	106.338	39.3745	39.3745	B	K1		71.6589	89.319	80.4889	1	30.3099	80.4889	30.3099	30.3099	B	K1		23541	cytoplasm [GO:0005737]; cytosol [GO:0005829]; extracellular exosome [GO:0070062]; integral component of membrane [GO:0016021]; nucleus [GO:0005634]; phospholipid binding [GO:0005543]; transporter activity [GO:0005215]; vitamin E binding [GO:0008431]; positive regulation of transcription, DNA-templated [GO:0045893]; regulation of cholesterol biosynthetic process [GO:0045540]; transcription, DNA-te…
K39	O43865	SAHH2	MATVTKAPKKQIQF	31	44	AP	Histone		45.0234	44.9736	44.9985	1	14.3851	44.9985	14.3851	14.3851	B	K2		46.8561	47.9053	47.3807	1	17.0996	47.3807	17.0996	17.0996	B	K2		10768	apical plasma membrane [GO:0016324]; cytoplasm [GO:0005737]; cytosol [GO:0005829]; endoplasmic reticulum membrane [GO:0005789]; extracellular exosome [GO:0070062]; identical protein binding [GO:0042802]; RNA binding [GO:0003723]; angiotensin-activated signaling pathway [GO:0038166]; epithelial fluid transport [GO:0042045]; mRNA polyadenylation [GO:0006378]; one-carbon metabolic process [GO:000673…
K40	Q8IVG5	SAM9L	RQAKMKAPKNSYIS	1107	1120	AP	Histone		87.8607	107.515	97.6879	1	35.8505	97.6879	35.8505	35.8505	B	K3		84.9805	91.4971	88.2388	1	33.4021	88.2388	33.4021	33.4021	B	K3		219285	early endosome [GO:0005769]; endosomal vesicle fusion [GO:0034058]
K41	Q9UNP4	SIAT9	LPFVQKAPKDSEAE	142	155	AP	Histone		17.6165	16.5435	17.08	0	3.01115	17.08	3.01115	3.01115	B	K4		12.8364	9.64383	11.2401	0	2.67948	11.2401	2.67948	2.67948	B	K4		8869	Golgi membrane [GO:0000139]; integral component of membrane [GO:0016021]; integral component of plasma membrane [GO:0005887]; beta-galactoside (CMP) alpha-2,3-sialyltransferase activity [GO:0003836]; lactosylceramide alpha-2,3-sialyltransferase activity [GO:0047291]; neolactotetraosylceramide alpha-2,3-sialyltransferase activity [GO:0004513]; sialyltransferase activity [GO:0008373]; carbohydrate …
K42	O94991	SLIK5	DEVICKAPKKFAET	588	601	AP	Histone		11.5721	11.2363	11.4042	1	0.698857	11.4042	0.698857	0.698857	B	K5		6.95845	6.65355	6.806	1	0.910268	6.806	0.910268	0.910268	B	K5		26050	integral component of membrane [GO:0016021]; plasma membrane [GO:0005886]; receptor complex [GO:0043235]; adult behavior [GO:0030534]; axonogenesis [GO:0007409]; cardiovascular system development [GO:0072358]; chemical synaptic transmission [GO:0007268]; dendrite morphogenesis [GO:0048813]; grooming behavior [GO:0007625]; positive regulation of synapse assembly [GO:0051965]; response to xenobioti…
K43	Q9H2G2	SLK	INEVEKAPKELRKE	930	943	AP	Histone		16.4569	15.0042	15.7305	0	2.4614	15.7305	2.4614	2.4614	B	K6		14.2463	11.8203	13.0333	0	3.39498	13.0333	3.39498	3.39498	B	K6		9748	cell leading edge [GO:0031252]; cytoplasm [GO:0005737]; extracellular exosome [GO:0070062]; perinuclear region of cytoplasm [GO:0048471]; ATP binding [GO:0005524]; cadherin binding [GO:0045296]; identical protein binding [GO:0042802]; protein homodimerization activity [GO:0042803]; protein serine/threonine kinase activity [GO:0004674]; activation of protein kinase activity [GO:0032147]; apoptotic…
K44	P28370	SMCA1	LKLAAKAPKSEKEM	66	79	AP	Histone		28.3522	27.4068	27.8795	1	7.41084	27.8795	7.41084	7.41084	B	K7		17.2181	13.7646	15.4913	0	4.37574	15.4913	4.37574	4.37574	B	K7		6594	CERF complex [GO:0090537]; intracellular membrane-bounded organelle [GO:0043231]; nucleoplasm [GO:0005654]; nucleus [GO:0005634]; NURF complex [GO:0016589]; annealing helicase activity [GO:0036310]; ATP binding [GO:0005524]; ATPase activity [GO:0016887]; DNA binding [GO:0003677]; helicase activity [GO:0004386]; nucleosome binding [GO:0031491]; transcription factor binding [GO:0008134]; ATP-depend…
K45	O60264	SMCA5	RVSEPKAPKAPRPP	753	766	AP	Histone		25.5258	27.2608	26.3933	1	6.80536	26.3933	6.80536	6.80536	B	K8		19.1004	26.1237	22.6121	1	7.21691	22.6121	7.21691	7.21691	B	K8		8467	condensed chromosome [GO:0000793]; fibrillar center [GO:0001650]; nucleoplasm [GO:0005654]; nucleus [GO:0005634]; NURF complex [GO:0016589]; RSF complex [GO:0031213]; ATP binding [GO:0005524]; ATPase activity [GO:0016887]; DNA binding [GO:0003677]; helicase activity [GO:0004386]; nucleosome binding [GO:0031491]; ATP-dependent chromatin remodeling [GO:0043044]; CENP-A containing nucleosome assembl…
K46	Q9UNK0	STX8	ERKGEKAPKLTVTI	31	44	AP	Histone		76.9241	91.8956	84.4099	1	30.4411	84.4099	30.4411	30.4411	B	K9		28.0446	35.9363	31.9905	1	10.9589	31.9905	10.9589	10.9589	B	K9		9482	cytosol [GO:0005829]; early endosome [GO:0005769]; endoplasmic reticulum [GO:0005783]; endosome [GO:0005768]; integral component of plasma membrane [GO:0005887]; late endosome [GO:0005770]; late endosome membrane [GO:0031902]; lysosomal membrane [GO:0005765]; perinuclear region of cytoplasm [GO:0048471]; recycling endosome [GO:0055037]; SNARE complex [GO:0031201]; trans-Golgi network [GO:0005802]…
K47	P07814	SYEP	ELKAKKAPKEDVDA	766	779	AP	Histone		21.4723	19.7786	20.6255	0	4.45558	20.6255	4.45558	4.45558	B	K10		10.774	10.2442	10.5091	1	2.3878	10.5091	2.3878	2.3878	B	K10		2058	aminoacyl-tRNA synthetase multienzyme complex [GO:0017101]; cytoplasm [GO:0005737]; cytosol [GO:0005829]; GAIT complex [GO:0097452]; intracellular ribonucleoprotein complex [GO:0030529]; membrane [GO:0016020]; ATP binding [GO:0005524]; glutamate-tRNA ligase activity [GO:0004818]; GTPase binding [GO:0051020]; identical protein binding [GO:0042802]; proline-tRNA ligase activity [GO:0004827]; protei…
K48	P07814	SYEP	KLKTEKAPKDQVDI	917	930	AP	Histone		15.8991	15.4613	15.6802	1	2.44087	15.6802	2.44087	2.44087	B	K11		8.02861	7.50069	7.76465	0	1.29277	7.76465	1.29277	1.29277	B	K11		2058	aminoacyl-tRNA synthetase multienzyme complex [GO:0017101]; cytoplasm [GO:0005737]; cytosol [GO:0005829]; GAIT complex [GO:0097452]; intracellular ribonucleoprotein complex [GO:0030529]; membrane [GO:0016020]; ATP binding [GO:0005524]; glutamate-tRNA ligase activity [GO:0004818]; GTPase binding [GO:0051020]; identical protein binding [GO:0042802]; proline-tRNA ligase activity [GO:0004827]; protei…
K49	Q8WZ42	TITIN	KKAEAKAPKEEAAK	11982	11995	AP	Histone		18.5967	18.1405	18.3686	1	3.53614	18.3686	3.53614	3.53614	B	K12		12.8134	11.8804	12.3469	0	3.12109	12.3469	3.12109	3.12109	B	K12		7273	condensed nuclear chromosome [GO:0000794]; cytosol [GO:0005829]; extracellular exosome [GO:0070062]; extracellular region [GO:0005576]; I band [GO:0031674]; M band [GO:0031430]; muscle myosin complex [GO:0005859]; striated muscle thin filament [GO:0005865]; Z disc [GO:0030018]; actin filament binding [GO:0051015]; actinin binding [GO:0042805]; ATP binding [GO:0005524]; calcium ion binding [GO:000…
K50	O15417	TNC18	VDKRAKAPKARPAP	2380	2393	AP	Histone		172.444	220.176	196.31	1	76.0288	196.31	76.0288	76.0288	B	K13		202.354	255.143	228.749	1	89.4658	228.749	89.4658	89.4658	B	K13		84629	chromatin [GO:0000785]; chromatin silencing complex [GO:0005677]; cytosol [GO:0005829]; mitochondrion [GO:0005739]; nuclear membrane [GO:0031965]; nucleus [GO:0005634]; chromatin binding [GO:0003682]; transcription regulatory region sequence-specific DNA binding [GO:0000976]; chromatin silencing [GO:0006342]; heterochromatin assembly [GO:0031507]
K51	O94842	TOX4	AGKKQKAPKKRKKK	205	218	AP	Histone		177.22	198.231	187.725	1	72.5314	187.725	72.5314	72.5314	B	K14		146.609	180.118	163.363	1	63.3769	163.363	63.3769	63.3769	B	K14		9878	chromatin [GO:0000785]; nucleus [GO:0005634]; PTW/PP1 phosphatase complex [GO:0072357]; DNA binding [GO:0003677]
[truncated: 2,317 more rows]

## Sheet: S3E
			Peptides					Peptides					Peptides					Peptides
			#	%				#	%				#	%				#	%
	Peptides	Total	2835	100		Histone-like	Total	2530	100		Flexi-like	Total	91	100		Mutant (GS/DS)	Total	213	100
	Medium/Strong (>50%)	Both	469	16.5432		Medium/Strong (>50%)	Both	421	16.6403		Medium/Strong (>50%)	Both	33	36.2637		Medium/Strong (>50%)	Both	15	7.04225
		BD1-only	546	19.2593			BD1-only	507	20.0395			BD1-only	27	29.6703			BD1-only	12	5.6338
		BD2-only	132	4.65608			BD2-only	128	5.05929			BD2-only	0	0			BD2-only	4	1.87793
[truncated: 5 more rows]

## Sheet: S3F
Protein	UniProtID	GENE	Chromosome Location	Kac Site	Domain	Sequence
[truncated: 425 more rows]

[truncated: 22 more sheets: S3G, S3H, S3I, S3J, S3K, S3L, S3M, S3N, S3O, S3P, S3Q, S3R, S3S, S3T, S3U, S3V, S3W, S3X, S3Y, S3Z …]
