# Supplementary material for: Interactome Rewiring Following Pharmacological Targeting of BET Bromodomains
Source: Mol Cell. 2019 Feb 7;73(3):621–638.e17. doi: 10.1016/j.molcel.2018.11.006 (PMC6375729; doi:10.1016/j.molcel.2018.11.006)
Supplement: Table S4. Isothermal Titration Calorimetry (ITC) and Analytical Ultracentrifugation (AUC) Results, Related to Figures 3 and 4 and Figures S3 and S4 [file mmc5.xlsx]

## Sheet: Index
	Sheet		Contents		Description of Table Contents
	S4A		Isothermal Titration Calorimetry data (peptides)		ITC data of Kac containing peptides profilled against BRD4/BD1 and BRD4/BD2 (related to Figures S3 & S4)
	S4B		Isothermal Titration Calorimetry data (temperature)		ITC analysis of temperature and salt effect on the SRPK1 KacY containing peptide interaction with BRD4/BD1 (related to Figure S4)
	S4C		Sedimentation Velocity data		Calculated sedimentation velocity (SV) parameters (related to Figure 4)

## Sheet: S4A
				BRD4/BD1 ITC Binding Data								BRD4/BD2 ITC Binding Data
Uniprot	Protein	Sites		[Protein] (μΜ)	[Peptide] (μM)	N	KD (μM)	ΔHobs (kcal/mol)	TΔS (kcal/mol)	ΔG (kcal/mol)		[Protein] (μΜ)	[Peptide] (μM)	N	KD (μM)	ΔHobs (kcal/mol)	TΔS (kcal/mol)	ΔG (kcal/mol)
P68431	H3	K9ac/K14ac		52	1690	1.07 ± 0.029	82.6 ± 3.7	-10.35 ± 0.06	-0.27	-10.08		55.8	1689	0.55 ± 0.024	63.3 ± 5.2	-6.33 ± 0.08	-0.05	-6.28
P68431	H4	K5ac/K8ac¥		56.4	1940	1.00 ± 0.003	6.8 ± 0.1	-15.75 ± 0.01	-9.06	-6.69		58	1750	0.50 ± 0.031	63.3 ± 2.3	-11.64 ± 0.01	-6.2	-5.44
P68431	H4	K5ac/K8ac‖		58	1170	1.05 ± 0.009	9.9 ± 0.4	-16.30 ± 0.10	-9.71	-6.59		59	1811	0.52 ± 0.039	113.6± 2.6	-13.40 ± 1.08	-8.21	-5.19
P46100	ATRX	K1030ac/K1033ac		42	1416	0.99 ± 0.065	87.7 ± 3.2	-7.03 ± 0.05	-1.679	-5.35		43	1460	0.49 ± 0.008	25.31 ±1.17	-1.31 ± 0.01	4.75	-6.07
Q9Y222	DMTF1	K147ac/K150ac		43	1265	0.99 ± 0.061	70.4 ± 3.0	-4.32 ± 0.03	1.15	-5.47		45	1265	1.10 ± 0.031	29.41± 1.84	-2.97 ± 0.03	2.99	-5.96
Q01094	E2F1	K117ac/K120ac		41	1300	0.90 ± 0.043	45.8 ± 1.9	-10.67 ± 0.06	-4.95	-5.72		37	1372	0.56 ± 0.018	34.84 ± 2.26	-3.47 ± 0.03	2.4	-5.87
	E2F1	K120ac/K125ac		42	1304	No Binnding						37.0	1304	No Binnding
Q9UJU5	FOXD3	K235ac/K238ac		55	1226	0.64 ± 0.026	63.6 ± 1.6	-10.76 ± 0.05	-5.24	-5.51		59	1226	0.75 ± 0.029	7.75 ± 0.12	-10.20 ± 0.05	-3.46	-6.74
O00409	FOXN3	K426ac/K429ac		38.45	1341	0.62 ± 0.311	37.8± 3.61	-7.72 ± 0.116	-1.89	-5.83		37	1341	0.59 ± 0.018	25.70 ± 1.80	-2.06 ± 0.023	3.97	-6.04
O43524	FOXO3	K242ac/K245ac		44	1400	0.49 ± 0.005	16.4 ± 0.5	-14.52 ± 0.01	4.87	-6.31		44	1400	0.64 ± 0.021	44.44 ± 2.89	-1.62 ± 0.02	4.11	-5.74
	FOXO3	K259ac/K262ac		44.5	1365	0.58 ± 0.385	158.4± 20.1	-9.96 ± 0.09	4.00	-4.99		44.5	1365	No Binnding
P15976	GATA1	K312ac/K315ac		35	1433	0.94 ± 0.015	24.6 ± 0.5	-14.07 ± 0.02	-7.98	-6.09		44	1433	0.96 ± 0.039	62.89 ± 4.27	-6.44 ± 0.05	-0.90	-5.54
P60484	PTEN	K125ac/K128ac		44	2003	0.81 ± 0.082	136.9± 16.9	-6.17 ± 0.07	-1.08	-5.09		44	2030	0.60 ± 0.021	44.84 ± 3.03	-2.99 ± 0.02	2.74	-5.73
Q9NRC8	SIRT7	K272ac/K275ac		43.1	1319	0.52 ± 0.011	15.8 ± 1.04	-0.55 ± 0.007	-5.79	-6.34		44	1369	0.87 ± 0.023	44.44 ± 2.25	-8.05 ± 0.05	-2.31	-5.74
P11388	TOP2A	K1196ac/K1199ac		49.7	1363	0.47 ± 0.008	19.8 ± 1.2	-3.24 ± 0.04	2.97	-6.2		49.7	1363	No Binnding
P11388	TOP2A	K1201ac/K1204ac		42.4	1364	0.85 ± 0.140	19.5 ± 1.3	-3.99 ± 0.04	2.21	-6.2		41.9	1364	0.51 ± 0.008	63.3 ± 5.1	-3.28 ± 0.04	2.25	-5.54
Q96SB4	SRPK1	K585ac/K588ac‖		45	1175	0.92 ± 0.012	9.9 ± 0.52	-3.036 ± 0.03	3.571	-6.61		48	1392	1.11 ± 0.029	29.7± 1.8	-5.92 ± 0.06	0.05	-5.97
¥ data from (Filippakopoulos et al., 2012)
‖ 100 mM Na3PO4 pH 8.0, 150 mM NaCl

## Sheet: S4B
				BRD4/BD1 ITC Binding Data - Temperature Effect
Uniprot	Protein	Sites		[Protein] (μΜ)	[Peptide] (μM)	NaCl (mM)	Temp (°C)	N	KD (μM)	ΔHobs (kcal/mol)	TΔS (kcal/mol)	ΔG (kcal/mol)		ΔCp (cal/mol·K)	R2
Q96SB4	SRPK1	K585ac/K588ac		1047	45	150	5	1.01 ± 0.037	49.0 ± 1.9	-6.72 ± 0.30	-1.24	-5.49		237.2 ± 10.23	0.9926
				1060	51	150	15	1.16 ± 0.015	45.7 ± 0.9	-4.94 ± 0.08	0.78	-5.71
				1053	46	150	20	1.14 ± 0.045	48.8 ± 2.4	-3.67 ± 0.18	2.11	-5.78
				1053	46	150	25	1.12 ± 0.042	40.2 ± 2.1	-2.19 ± 0.11	3.81	-6.01
				1053	46	150	30	1.12 ± 0.027	46.3 ± 1.4	-1.29 ± 0.04	4.73	-6.01
P68431	H4	K5ac/K8ac		1063	42	150	5	1.01 ± 0.013	7.6 ± 0.4	-13.92 ± 0.24	7.39	-6.53		-338.2 ± 19.44	0.98692
				1063	42	150	15	0.98 ± 0.010	19.7 ± 0.4	-17.65 ± 0.24	11.43	-6.22
				1063	42	150	20	0.91 ± 0.010	32.5 ± 0.5	-18.77 ± 0.26	12.75	-6.02
				1063	42	150	25	0.97 ± 0.018	54.1 ± 0.9	-21.07 ± 0.47	15.23	-5.84
				1063	42	150	30	0.99 ± 0.032	98.0 ± 1.8	-22.24 ± 0.84	16.67	-5.58
				BRD4/BD1 ITC Binding Data - Salt Effect
				[Protein] (μΜ)	[Peptide] (μM)	NaCl (mM)	Temp (°C)	N	KD (μM)	ΔHobs (kcal/mol)	TΔS (kcal/mol)	ΔG (kcal/mol)
Q96SB4	SRPK1	K585ac/K588ac		1060	51	150	15	1.16 ± 0.015	45.7 ± 0.9	-4.94 ± 0.08	-0.78	-5.71
				1055	45	300	15	1.02 ± 0.058	48.5 ± 3.0	-5.92 ± 0.42	0.23	-5.69
				1085	45	450	15	1.01 ± 0.034	58.5 ± 1.9	-8.85 ± 0.36	3.25	-5.6
				1042	42	1000	15	0.96 ± 0.050	71.4 ± 2.5	-11.42 ± 0.70	5.96	-5.46

## Sheet: S4C
	Protein/Domain	FW (Da)¥	vbar (at 4°C)≠	f/fo‖	rmsd	s	sow,20	MW (Da)
	BRD2/BD1	14898	0.7352	1.388	0.008	0.99 ± 0.098	1.6	15811± 2178
	BRD2/BD2	12966	0.7247	1.309	0.006	1.01 ± 0.093	1.61	13780 ± 1823
	BRD2/BD1:2	43431	0.7339	1.991	0.005	1.32 ± 0.124	2.13	41310 ± 5700
	BRD3/BD1	14571	0.729	1.33	0.009	1.03 ± 0.121	1.66	15161 ± 2553
	BRD3/BD2	13284	0.7252	1.354	0.007	1.02 ± 0.086	1.64	14887 ± 1821
	BRD3/BD1:2	44491	0.7313	2.131	0.005	1.35 ± 0.091	2.16	46289 ± 4219
	BRD4/BD1	15083	0.7327	1.4	0.013	1.01 ± 0.103	1.62	16201 ± 2366
	BRD4/BD2	15036	0.723	1.439	0.006	1.06 ± 0.113	1.69	16876 ± 2609
	BRD4/BD1:2	47243	0.7303	2.17	0.005	1.35 ± 0.130	2.17	46590 ± 7792
	BRDT/BD1	14148	0.7336	1.367	0.006	0.99 ± 0.107	1.59	15249 ± 2387
	BRDT/BD2	15147	0.7226	1.439	0.006	1.03 ± 0.117	1.66	16291 ± 2564
	BRDT/BD1:2	42590	0.7322	1.959	0.005	1.41 ± 0.077	2.27	43922 ± 3521
	BRD4/ET	10436	0.7255	1.68	0.005	0.81 ± 0.096	1.29	11565 ± 1871
	BRD92-241	28370	0.7217	1.732	0.005	1.35 ± 0.120	2.17	32099 ± 4391
	¥ based on amino acid sequence ≠ calculated with SEDNTERP at 4°C ‖ calculated with SEDFIT following direct LAMM modelling. s and sow,20 values were calculated from c(s) distributions. M values were calculated from c(M) distributions
