# Supplementary material for: Interactome Rewiring Following Pharmacological Targeting of BET Bromodomains
Source: Mol Cell. 2019 Feb 7;73(3):621–638.e17. doi: 10.1016/j.molcel.2018.11.006 (PMC6375729; doi:10.1016/j.molcel.2018.11.006)
Supplement: Table S5. Data Collection and Refinement Statistics, Related to Figures 3 and 4 [file mmc6.xlsx]

## Sheet: Table S5
BRD4/BD1 complex with:	H3	H3	TOP2A	BAZ1B	SRPK1	ATRX	E2F1	GATA1	POLR2A	SIRT7
Modified Sites	K9ac/K14ac	K9ac/pS10/K14ac	K1201ac/K1204ac	K221ac	K585ac/K588ac	K1030ac/K1033ac	K117ac/K120ac	K312ac/K315ac	K775ac/K778ac	K272ac/K275ac
PDB ID	5NNC	5NND	5NNE	5NNF	5NNG	6G0O	6G0P	6G0Q	6G0R	6G0S
Data Collection
Space Group	P21	P2212	P212121	P212121	P212121	P212121	P212121	P212121	P212121	P212121
Cell Dimentions a,b,c (Å) α, β, γ (deg)	42.49 51.95 61.72 90.00 92.31 90.00	42.60 50.42 64.16 90.00 90.00 90.00	41.35 53.03 58.19 90.00 90.00 90.00	37.44 43.92 79.69 90.00 90.00 90.00	37.05 44.14 81.75 90.00 90.00 90.00	48.86 52.80 53.32 90.00 90.00 90.00	44.14 53.36 58.134 90.00 90.00 90.00	39.28 43.85 82.34 90.00 90.00 90.00	43.19 52.48 58.52 90.00 90.00 90.00	42.39 59.38 106.02 90.00 90.00 90.00
Resolution (Å)	2.20 (2.32-2.20)	1.61 (1.70-1.61)	1.15 (1.21-1.15)	1.15 (1.21-1.15)	1.20 (1.26-1.20)	1.40 (1.40-1.48)	1.30 (1.37-1.30)	1.40 (1.48-1.40)	1.25 (1.32-1.25)	1.48 (1.55-1.48)
Observations	41110 (5865)	89176 (12808)	315872 (38948)	323505 (39472)	269742 (38775)	175597 (23472)	232698 (24132)	179422 (25750)	192935 (22636)	328804 (46522)
Unique Observations	13530 (1952)	18357 (2595)	46081 (6566)	47482 (6775)	42718 (6132)	27568 (3896)	34488 (4929)	28201 (3998)	37495 (5362)	45984 (6634)
Completeness (%)	98.8 (98.2)	96.3 (96.3)	99.7 (98.8)	99.9 (99.3)	99.9 (100.0)	99.2 (98.0)	99.9 (99.6)	98.4 (99.3)	99.9 (99.5)	100.0 (100.0)
Redundancy	3.0 (3.0)	4.9 (4.9)	6.9 (5.9)	6.8 (5.8)	6.3 (6.3)	6.4 (6.0)	6.7 (4.9)	6.4 (6.4)	5.1 (4.2)	7.2 (7.0)
Rmerge	0.061 (0.635)	0.081 (0.741)	0.037 (0.409)	0.037 (0.084)	0.051 (0.518)	0.073 (0.388)	0.034 (0.176)	0.071 (0.063)	0.142 (0.323)	0.077 (0.955)
I/σI	9.9 (2.2)	9.9 (2.0)	22.5 (4.0)	33.9 (15.5)	18.2 (4.3)	17.9 (5.7)	29.6 (7.3)	24.4 (21.9)	7.3 (3.6)	14.5 (2.0)
Source	Diamond I24	Diamond I24	Diamond I03	Diamond I03	Diamond I02	Diamond I02	Diamond I03	Diamond I02	Diamond I24	Diamond I03
Collected	2012-03-23	2012-05-03	2016-12-15	2016-12-15	2016-04-16	2016-04-16	2015-12-13	2016-04-16	2016-05-14	2016-04-28
Detector	Pilatus 6M	Pilatus 6M	Pilatus 6M	Pilatus 6M	Pilatus 6M-F	Pilatus 6M-F	Pilatus 6M-F	Pilatus 6M-F	Pilatus 6M-F	Pilatus 6M-F
Wavelength	0.9686	0.9686	0.97625	0.97625	0.97949	0.97949	0.97625	0.97949	0.9686	0.97625
Refinement
Resolution (Å)	2.2	1.61	1.15	1.15	1.2	1.4	1.3	1.4	1.25	1.48
Rwork/Rfree (%)	18.8/26.4	22.1/28.9	13.9/16.4	11.9/14.4	12.7/15.7	13.4/16.6	12.6/14.7	14.3/17.8	15.1/17.5	17.7/20.9
Number of atoms (protein/other/solvent)	2048/108/63	2082/139/126	1072/80/142	1080/72/209	1100/112/199	1052/135/168	1061/67/174	1052/88/234	1062/60/145	1848/93/245
B-Factors (Å2) (protein/other/water)	46.25/83.47/41.37	21.37/36.72/25.91	16.95/28.58/29.95	11.14/16.13/24.34	13.80/22.84/27.88	14.00/24.39/28.16	15.19/25.49/27.94	7.56/9.22/20.05	15.64/21.53/27.57	20.50/26.11/30.95
R.M.S.D. Bond (Å) R.M.S.D. Angle (o)	0.014 1.648	0.015 1.726	0.015 1.688	0.016 1.715	0.014 1.597	0.014 1.723	0.014 1.616	0.014 1.662	0.015 1.675	0.015 1.654
Ramachdran: Allowed Favored Forbiten	95.70 3.91 0.39	97.24 2.76 0.00	97.60 2.40 0.00	97.58 2.42 0.00	97.66 2.34 0.00	98.45 1.55 0.00	96.90 3.10 0.00	98.47 1.53 0.00	96.18 3.82 0.00	98.80 1.20 0.00
Molecules in ASU	2	1	1	1	1	1	1	1	1	2
Solvent Content	0.44	0.39	0.37	0.38	0.39	0.46	0.46	0.48	0.44	0.44
Programs Used
Processing	MOSFLM	MOSFLM	XDS	XDS	XDS	XDS	XDS	XDS	XDS	XDS
Scaling	SCALA	SCALA	SCALA	SCALA	SCALA	SCALA	SCALA	SCALA	SCALA	SCALA
Phasing	PHASER	PHASER	PHASER	PHASER	PHASER	PHASER	PHASER	PHASER	PHASER	PHASER
Phasing Models	2OSS	2OSS	2OSS	2OSS	2OSS	2OSS	2OSS	2OSS	2OSS	2OSS
Initial Model	ARP/wARP	ARP/wARP	ARP/wARP	ARP/wARP	ARP/wARP	ARP/wARP	ARP/wARP	ARP/wARP	ARP/wARP	ARP/wARP
Manual Build	Coot	Coot	Coot	Coot	Coot	Coot	Coot	Coot	Coot	Coot
Refinement	Refmac	Refmac	Refmac	Refmac	Refmac	Refmac	Refmac	Refmac	Refmac	Refmac
TLS Refinement	Yes - TLSD	Yes - TLSD	No - Anisotropic	No - Anisotropic	No - Anisotropic	No - Anisotropic	Yes - TLSD	No - Anisotropic	No - Anisotropic	Yes - TLSD
Crystallization
Condition	0.20 M LiCl 0.1 M TRIS pH 8.0 20.0 % PEG 6K 10.0 % EtGly	0.20 M Na(acetate) 0.1 M BTProp pH 7.5 20.0 % PEG 3350 10.0 % EtGly	0.2 M NaI 20.0 % PEG 3350 10.0 % EtGly	0.02 M Na/K phosphate 0.1 M bis-tris-propane pH 8.5 20.0 % PEG 3350 10.0 EtGly	0.1 M PCB pH 7.0 30.0 % PEG 1K	20.0 % PEG 6K 10.0 % EtGly 0.1 M HEPES pH 7.0 0.2 M LiCl	20.0 % PEG3350 10.0 % EtGly 0.2 M NaCHO	30.0% PEG 1k 0.1M SPG pH 8.0	20.0 % PEG 6K 10.0 % EtGly 0.1 M HEPES pH 7.0 0.1 M MgCl2	20.0 % PEG3350 10.0 % EtGly 0.1 M bis-tris-propane pH 8.5 0.2M NaOOCCH3
Temperature	4oC	4oC	4oC	4oC	4oC	4oC	4oC	4oC	4oC	4oC
Method	Vapor diffusion sitting drop	Vapor diffusion sitting drop	Vapor diffusion sitting drop	Vapor diffusion sitting drop	Vapor diffusion sitting drop	Vapor diffusion sitting drop	Vapor diffusion sitting drop	Vapor diffusion sitting drop	Vapor diffusion sitting drop	Vapor diffusion sitting drop
Screen	Core LFS4	Core LFS4	Custom	Core LFS6	Core LFS6	Core LFS6	Core LFS6	Core LFS6	Core LFS6	Core LFS6
Drop Size	150	150	150	150	150	150	150	150	150	150
Plate Type	CI	CI	CI	CI	CI	CI	CI	CI	CI	CI
Well	H11a	G07c	E03c	H10a	C02a	C09a	E06d	A03	C10c	H07c
Ratio (prot:ppt)	1:2	1:1	1:1	1:2	1:2	1:2	2:1	2:1	1:1	1:1
Notes
Fresh/frozen	Fresh	Fresh	Fresh	Fresh	Fresh	Fresh	Fresh	Fresh	Fresh	Fresh
Cryo	Ethylene glycol	Ethylene glycol	Ethylene glycol	Ethylene glycol	Ethylene glycol	Ethylene glycol	Ethylene glycol	Ethylene glycol	Ethylene glycol	Ethylene glycol
Cryo Conc.	0.2	0.2	0.2	0.2	0.2	0.2	0.2	0.2	0.2	0.2
